# Supplementary material for: Synergistic effects of TOR and proteasome pathways on the yeast transcriptome and cell growth
Source: Open Biol. 2013 May;3(5):120137. doi: 10.1098/rsob.120137 (PMC3866871; doi:10.1098/rsob.120137)
Supplement: Supplementary File 1 [file rsob120137-s1.xlsx]

## Sheet: Supplementary File 1
Column #	Probeset ID	Transcript ID(Array Design)	Target Description	Gene Title	Gene Symbol	Chromosomal Location	p-value(MG132 treatment)	p-value(Rapa treatment)	p-value(MG132 treatment * Rapa treatment)	p-value(MG132 treatment * Rapa treatment * Time)	p-value(MG132 treatment * Time)	p-value(Rapa treatment * Time)	F(MG132 treatment)	F(Rapa treatment)	F(MG132 treatment * Rapa treatment)	F(MG132 treatment * Rapa treatment * Time)	F(MG132 treatment * Time)	F(Rapa treatment * Time)	F(Error)	v0h_repeat 1	v1h_repeat 1	v2h_repeat 1	v3h_repeat 1	Rap0h_repeat 1	Rap1h_repeat 1	Rap2h_repeat 1	Rap3h_repeat 1	MG0h_repeat 1	MG1h_repeat 1	MG2h_repeat 1	MG3h_repeat 1	MG+Rap0h_repeat 1	MG+Rap1h_repeat 1	MG+Rap2h_repeat 1	MG+Rap3h_repeat 1	v0h_repeat 2	v1h_repeat 2	v2h_repeat 2	v3h_repeat 2	Rap0h_repeat 2	Rap1h_repeat 2	Rap2h_repeat 2	Rap3h_repeat 2	MG0h_repeat 2	MG1h_repeat 2	MG2h_repeat 2	MG3h_repeat 2	MG+Rap0h_repeat 2	MG+Rap1h_repeat 2
804	1770854_at	YAL001C	S. cerevisiae YAL001C /GEN=TFC3 /DB_XREF=GI:6319317 /SEG=NC_001133:-147598,151170 /DEF=transcription factor tau (TFIIIC) subunit 138 /NOTE=Tfc3p; go_component: transcription factor TFIIIC complex [goid GO:0000127] [evidence TAS] [pmid 10384303]; go_function: RNA polymerase III transcription factor activity [goid GO:0003709] [evidence TAS] [pmid 10384303]; go_process: transcription initiation from…	Largest of six subunits of the RNA polymerase III transcription initiation factor complex (TFIIIC); part of the TauB domain of TFIIIC that binds DNA at the BoxB promoter sites of tRNA and similar genes; cooperates with Tfc6p in DNA binding	TFC3	chr1	0.707612	0.000423991	0.69996	0.56352	0.977183	0.107283	0.143208	15.4594	0.151207	0.692262	0.0666869	2.19961	1	10.3094	10.5446	10.4773	10.3525	10.2645	10.8541	10.6057	10.7701	10.1558	10.4107	10.2162	10.2034	10.2531	10.5945	10.5334	10.5172	9.9641	10.3474	10.2765	10.3095	9.88622	11.0016	10.7409	10.727	9.99129	10.6686	10.4517	10.2007	9.95618	10.81
1446	1772089_at	YAL002W	S. cerevisiae YAL002W /GEN=VPS8 /DB_XREF=GI:41629668 /SEG=NC_001133:+143711,147535 /DEF=involved in vacuolar protein sorting; required for localization and trafficking of the CPY sorting receptor /NOTE=Vps8p; go_component: membrane fraction [goid GO:0005624] [evidence IDA] [pmid 8969229]; go_function: molecular_function unknown [goid GO:0005554] [evidence ND]; go_process: late endosome to vacuole…	Membrane-associated protein that interacts with Vps21p to facilitate soluble vacuolar protein localization; component of the CORVET complex; required for localization and trafficking of the CPY sorting receptor; contains RING finger motif	VPS8	chr1	0.395865	3.53825e-18	0.0108943	0.120762	0.653423	1.08991e-10	0.740618	317.701	7.30875	2.0924	0.547515	38.21	1	9.60125	9.61504	9.41165	9.69756	9.46205	10.4796	10.3852	10.4377	9.60808	9.77109	9.60126	9.5155	9.46659	10.2421	10.3437	10.3438	9.46554	9.75078	9.74757	9.44726	9.49312	10.5515	10.528	10.5317	9.46786	9.97462	9.50974	9.65195	9.44202	10.292
258	1769785_at	YAL003W	S. cerevisiae YAL003W /GEN=EFB1 /DB_XREF=GI:6319315 /SEG=NC_001133:+142178,143164 /DEF=Translation elongation factor 1 beta; stimulates nucleotide exchange to regenerate EF-1 alpha-GTP for the next elongation cycle; part of the EF-1 complex, which facilitates binding of aminoacyl-tRNA to the ribosomal A site /NOTE=Efb1p; go_component: ribosome [goid GO:0005840] [evidence TAS] [pmid 9841679]; go_f…	Translation elongation factor 1 beta; stimulates nucleotide exchange to regenerate EF-1 alpha-GTP for the next elongation cycle; part of the EF-1 complex, which facilitates binding of aminoacyl-tRNA to the ribosomal A site	EFB1	chr1	0.0659678	4.41489e-08	0.123242	0.4438	0.548643	0.000501228	3.6243	50.7219	2.50608	0.916822	0.717865	7.74512	1	13.8918	13.9015	13.8968	13.874	13.9152	13.4473	13.7529	13.947	13.8923	13.9479	13.9227	13.947	13.8962	13.3956	13.5329	13.525	13.9089	13.8802	13.8881	14.01	13.8742	13.4187	13.5962	13.6083	13.9104	13.6338	13.9154	13.8565	13.9004	13.3062
1328	1771860_at	YAL005C	S. cerevisiae YAL005C /GEN=SSA1 /DB_XREF=GI:6319314 /SEG=NC_001133:-139507,141435 /DEF=Stress-seventy subfamily A /NOTE=Ssa1p; go_component: cell wall (sensu Fungi) [goid GO:0009277] [evidence IDA] [pmid 8755907]; go_component: cytoplasm [goid GO:0005737] [evidence IDA] [pmid 11914276]; go_component: nucleus [goid GO:0005634] [evidence IDA] [pmid 11914276]; go_component: vacuolar membrane (sensu …	ATPase involved in protein folding and nuclear localization signal (NLS)-directed nuclear transport; member of heat shock protein 70 (HSP70) family; forms a chaperone complex with Ydj1p; localized to the nucleus, cytoplasm, and cell wall	SSA1	chr1	3.23933e-12	2.29954e-17	9.59125e-10	0.000253994	3.09746e-06	1.1167e-09	116.915	279.209	72.7163	8.57459	14.8654	31.5395	1	13.6475	13.7039	13.6244	13.6974	13.7128	14.5985	14.644	14.5789	13.6467	14.4969	14.2704	14.1921	13.6603	14.6737	14.6659	14.6521	13.5598	13.5996	13.6637	13.4349	13.5005	14.5762	14.5136	14.6059	13.5777	14.6052	14.4236	14.3027	13.5654	14.7264
1282	1771788_at	YAL007C	S. cerevisiae YAL007C /GEN=ERP2 /DB_XREF=GI:6319312 /SEG=NC_001133:-137702,138349 /DEF=Protein that forms a heterotrimeric complex with Erp1p, Emp24p, and Erv25p; member, along with Emp24p and Erv25p, of the p24 family involved in ER to Golgi transport and localized to COPII-coated vesicles /NOTE=Erp2p; go_component: COPII-coated vesicle [goid GO:0030138] [evidence IDA] [pmid 11157978]; go_functi…	Protein that forms a heterotrimeric complex with Erp1p, Emp24p, and Erv25p; member, along with Emp24p and Erv25p, of the p24 family involved in ER to Golgi transport and localized to COPII-coated vesicles	ERP2	chr1	0.888012	5.05545e-12	0.121238	0.487957	0.928055	2.59793e-06	0.0201488	112.862	2.53416	0.828589	0.151355	15.1535	1	11.9913	12.0233	12.0263	12.0498	11.9738	10.8567	10.7138	10.6795	12.0518	11.8259	12.0433	12.0787	12.0458	10.9069	10.4504	10.418	12.0932	12.0395	11.9943	12.2765	12.0004	10.3084	10.0599	9.59543	12.0366	10.9223	11.9445	11.9369	12.0477	10.992
3062	1775227_at	YAL008W	S. cerevisiae YAL008W /GEN=FUN14 /DB_XREF=GI:6319311 /SEG=NC_001133:+136918,137514 /DEF=Protein of unknown function /NOTE=Fun14p; go_component: mitochondrion [goid GO:0005739] [evidence IDA] [pmid 14562095]; go_function: molecular_function unknown [goid GO:0005554] [evidence ND]; go_process: biological_process unknown [goid GO:0000004] [evidence ND]	Mitochondrial protein of unknown function	FUN14	chr1	0.136936	0.00177543	0.408197	0.635133	0.541292	0.0247002	2.32743	11.627	0.702395	0.575759	0.730723	3.56893	1	10.5714	10.6772	10.5343	10.4814	10.4816	11.3336	11.1213	11.2707	10.574	10.705	10.4842	10.3304	10.5033	11.0762	10.7411	10.7302	10.1947	10.4297	10.4877	11.0788	9.9933	11.0491	10.97	10.6958	10.0559	10.4675	10.3984	10.3404	10.0068	10.9132
5591	1779988_at	YAL009W	S. cerevisiae YAL009W /GEN=SPO7 /DB_XREF=GI:6319310 /SEG=NC_001133:+135858,136637 /DEF=Integral nuclear/ER membrane protein of unknown function, required for normal nuclear envelope morphology and sporulation /NOTE=Spo7p; go_component: integral to membrane [goid GO:0016021] [evidence IDA,ISS] [pmid 9822591]; go_component: nuclear envelope-endoplasmic reticulum network [goid GO:0042175] [evidence …	Putative regulatory subunit of Nem1p-Spo7p phosphatase holoenzyme, regulates nuclear growth by controlling phospholipid biosynthesis, required for normal nuclear envelope morphology, premeiotic replication, and sporulation	SPO7	chr1	0.0922001	0.673769	0.365244	0.881896	0.534352	0.512504	3.0134	0.180522	0.843587	0.219847	0.742991	0.782489	1	9.70434	9.55417	9.59375	9.53443	9.72811	9.8563	9.73497	9.66218	9.69434	9.75219	9.9017	9.88236	9.72779	10.0245	9.90976	9.81971	9.67997	9.64885	9.46136	9.8663	9.63418	9.15708	8.91343	8.57681	9.69821	9.00427	9.84143	9.98021	9.60706	9.80728
833	1770898_at	YAL010C	S. cerevisiae YAL010C /GEN=MDM10 /DB_XREF=GI:6319309 /SEG=NC_001133:-134188,135669 /DEF=Mitochondrial outer membrane protein involved in mitochondrial morphology and inheritance /NOTE=Mdm10p; go_component: mitochondrial outer membrane [goid GO:0005741] [evidence TAS] [pmid 9891785]; go_function: molecular_function unknown [goid GO:0005554] [evidence ND]; go_process: mitochondrial genome maintenan…	Subunit of both the Mdm10-Mdm12-Mmm1 complex and the mitochondrial sorting and assembly machinery (SAM complex); functions in both the general and Tom40p-specific pathways for import and assembly of outer membrane beta-barrel proteins	MDM10	chr1	0.344387	1.73616e-11	0.58537	0.905153	0.632621	0.000329784	0.921081	102.2	0.303749	0.185979	0.57968	8.25196	1	9.3853	9.40832	9.3516	9.18481	9.51959	9.87386	9.70354	9.54825	9.3587	9.31038	9.33305	9.42752	9.50934	9.99811	9.86252	9.57155	9.04109	9.1638	9.02258	9.42795	9.15103	9.88199	9.73684	9.82273	9.18002	9.44544	9.16815	9.19045	9.14975	9.89325
591	1770435_at	YAL011W	S. cerevisiae YAL011W /GEN=SWC3 /DB_XREF=GI:37362611 /SEG=NC_001133:+132204,134081 /DEF=Protein of unknown function, component of the Swr1p complex that incorporates Htz1p into chromatin; required for formation of nuclear-associated array of smooth endoplasmic reticulum known as karmellae /NOTE=Swc3p; go_component: SWR1 complex [goid GO:0000812] [evidence IPI] [pmid 14690608]; go_component: nucle…	Protein of unknown function, component of the SWR1 complex, which exchanges histone variant H2AZ (Htz1p) for chromatin-bound histone H2A; required for formation of nuclear-associated array of smooth endoplasmic reticulum known as karmellae	SWC3	chr1	0.00607097	0.751782	0.329621	0.785939	0.434983	0.741922	8.63582	0.101776	0.98002	0.35484	0.935366	0.417091	1	9.05154	8.96575	9.03982	9.18473	9.02605	8.86963	8.76222	8.79658	8.97265	9.07652	9.12167	9.27431	8.95848	8.96407	9.08547	9.2492	9.07929	8.93565	9.16053	8.99969	9.17938	9.22834	9.06611	9.11174	9.22663	9.15839	9.41456	9.24365	9.14265	9.60172
2373	1773888_at	YAL012W	S. cerevisiae YAL012W /GEN=CYS3 /DB_XREF=GI:6319307 /SEG=NC_001133:+130804,131988 /DEF=catalyzes one of the two reactions involved in the transsulfuration pathway that yields cysteine from homocysteine with the intermediary formation of cystathionine /NOTE=Cys3p; go_component: cytoplasm [goid GO:0005737] [evidence IDA] [pmid 14562095]; go_function: cystathionine gamma-lyase activity [goid GO:0004…	Cystathionine gamma-lyase, catalyzes one of the two reactions involved in the transsulfuration pathway that yields cysteine from homocysteine with the intermediary formation of cystathionine	CYS3	chr1	0.849307	0.413669	0.2457	0.602998	0.777868	0.00258849	0.0366905	0.685983	1.39842	0.626773	0.366178	5.87365	1	12.7379	12.755	12.9542	12.9428	12.8467	12.3654	13.1205	13.1626	12.7824	13.0103	13.0683	13.027	12.8913	12.3152	12.812	13.179	13.0428	12.9724	13.0764	12.6661	13.0964	12.6079	13.147	13.2203	13.0667	12.7851	13.0218	13.0639	13.1356	12.6919
70	1769422_at	YAL013W	S. cerevisiae YAL013W /GEN=DEP1 /DB_XREF=GI:41629667 /SEG=NC_001133:+129273,130535 /DEF=Transcriptional modulator involved in the regulation of structural genes involved in phospholipid biosynthesis, also participates in regulation of metabolically unrelated genes as well as maintenance of mating efficiency and sporulation /NOTE=Dep1p; go_component: cellular_component unknown [goid GO:0008372] [e…	Transcriptional modulator involved in regulation of structural phospholipid biosynthesis genes and metabolically unrelated genes, as well as maintenance of telomeres, mating efficiency, and sporulation	DEP1	chr1	5.27879e-05	0.043391	0.0590644	0.672837	0.0484234	0.460226	21.743	4.42388	3.83161	0.518088	2.93101	0.883136	1	10.4313	10.146	10.3887	10.3965	10.6038	10.6467	10.4555	10.1983	10.4599	10.8333	10.8669	10.8294	10.6123	11.3028	11.0715	11.2475	10.8849	10.8442	10.8143	10.2884	10.9206	11.002	10.5522	10.3228	10.8262	10.6888	11.0485	10.9968	10.8844	11.7877
3667	1776338_at	YAL014C	S. cerevisiae YAL014C /GEN=SYN8 /DB_XREF=GI:27469359 /SEG=NC_001133:-128255,129022 /DEF=Endosomal SNARE related to mammalian syntaxin 8 /NOTE=Syn8p; go_component: endosome [goid GO:0005768] [evidence TAS] [pmid 12453154]; go_function: SNAP receptor activity [goid GO:0005484] [evidence IDA] [pmid 12453154]; go_process: transport [goid GO:0006810] [evidence IMP,IPI] [pmid 12453154]	Endosomal SNARE related to mammalian syntaxin 8	SYN8	chr1	4.488e-06	2.21718e-05	0.0432002	0.449537	0.0100546	0.0330969	30.3733	24.6245	4.43249	0.904932	4.45394	3.28921	1	10.6911	10.5232	10.4848	10.5082	10.4845	10.9537	10.8532	10.8482	10.6852	11.0022	10.95	10.8692	10.4643	11.6424	11.8048	11.6521	11.1778	10.9545	10.9303	10.6588	11.2834	10.8307	10.9396	10.9658	11.0987	10.9648	10.9499	11.3354	11.2667	11.4313
1596	1772386_at	YAL015C	S. cerevisiae YAL015C /GEN=NTG1 /DB_XREF=GI:6319304 /SEG=NC_001133:-126906,128105 /DEF=DNA N-glycosylase and apurinic/apyrimidinic (AP) lyase involved in base excision repair, localizes to the nucleus and mitochondrion /NOTE=Ntg1p; go_component: mitochondrion [goid GO:0005739] [evidence IDA] [pmid 10207101]; go_component: nucleus [goid GO:0005634] [evidence IDA] [pmid 10207101]; go_function: DNA-…	DNA N-glycosylase and apurinic/apyrimidinic (AP) lyase involved in base excision repair; distribution between nucleus and mitochondrion varies according to which compartment is under oxidative stress and is also sumoylation-dependent	NTG1	chr1	0.975134	0.0719203	0.707949	0.90743	0.999921	0.58607	0.000986913	3.46417	0.142861	0.182604	0.00145996	0.654443	1	9.29568	9.28113	9.19156	9.10519	9.32333	9.8414	9.31715	8.98912	9.33337	9.11741	9.17809	9.07655	9.32961	9.61405	9.54004	9.51035	9.58618	9.6336	9.62248	9.57822	9.41998	10.5681	10.3377	10.4406	9.4882	10.5822	9.5601	9.49393	9.40204	10.1916
1555	1772308_at	YAL016C-B	S. cerevisiae YAL016C-B /GEN=PSK1 /DB_XREF=GI:33438757 /SEG=NC_001133:-124310,124495 /DEF=Identified by fungal homology and RT-PCR /NOTE=Yal016c-bp; go_component: cellular_component unknown [goid GO:0008372] [evidence ND]; go_function: molecular_function unknown [goid GO:0005554] [evidence ND]; go_process: biological_process unknown [goid GO:0000004] [evidence ND]	---	---	chr1	0.900734	0.0225965	0.553925	0.709116	0.986532	0.681234	0.0158075	5.74054	0.357829	0.464419	0.0463097	0.505522	1	7.51719	7.3247	7.47416	7.81671	7.55695	8.82232	8.4332	8.28369	7.31398	7.26883	7.1605	7.30189	7.63111	8.74492	8.81339	7.82228	6.22837	6.77838	6.44657	7.8959	5.1319	7.49937	7.16112	7.45115	6.21925	7.37386	6.73165	6.3621	5.39968	7.32158
5202	1779247_at	YAL016W	S. cerevisiae YAL016W /GEN=TPD3 /DB_XREF=GI:6319303 /SEG=NC_001133:+124882,126789 /DEF=protein phosphatase 2A regulatory subunit A /NOTE=Tpd3p; go_component: bud neck [goid GO:0005935] [evidence IDA] [pmid 12388751]; go_component: bud tip [goid GO:0005934] [evidence IDA] [pmid 12388751]; go_component: cytoplasm [goid GO:0005737] [evidence IDA] [pmid 12388751]; go_component: nucleus [goid GO:00056…	Regulatory subunit A of the heterotrimeric protein phosphatase 2A, which also contains regulatory subunit Cdc55p and either catalytic subunit Pph21p or Pph22p; required for cell morphogenesis and for transcription by RNA polymerase III	TPD3	chr1	0.000938852	0.286321	0.399616	0.916837	0.124015	0.668295	13.285	1.17577	0.728806	0.168518	2.06837	0.524925	1	12.0048	12.0762	12.1117	12.033	12.0428	12.0866	12.0404	12.0771	12.0584	12.3564	12.3138	12.378	12.0446	12.573	12.6004	12.5883	11.898	12.1312	12.0345	11.8601	11.8682	12.0662	12.1893	12.0427	11.8941	12.6826	12.3485	12.2818	11.8573	12.4177
785	1770818_at	YAL017W	S. cerevisiae YAL017W /GEN=PSK1 /DB_XREF=GI:6319302 /SEG=NC_001133:+120228,124298 /DEF=contains serine/threonine protein kinase domain and shows homology with the SNF1 serine/threonine protein kinase /NOTE=Psk1p; go_component: cytoplasm [goid GO:0005737] [evidence IDA] [pmid 14562095]; go_function: protein serine/threonine kinase activity [goid GO:0004674] [evidence IMP,ISS] [pmid 12372297]; go_p…	One of two (see also PSK2) PAS domain containing S/T protein kinases; coordinately regulates protein synthesis and carbohydrate metabolism and storage in response to a unknown metabolite that reflects nutritional status	PSK1	chr1	0.00630128	2.63447e-11	0.0418254	0.509861	0.395671	0.000137317	8.54948	98.7782	4.49578	0.787362	1.02243	9.35472	1	10.9137	11.193	11.2731	11.2687	11.1445	12.0645	11.7607	11.6618	11.011	11.3112	11.2339	11.2319	11.1737	12.3774	12.4085	12.4023	10.7952	11.3379	11.3881	11.0223	10.7297	12.4826	12.2718	12.1216	10.7537	11.4131	11.3716	11.175	10.7385	12.5909
5656	1780106_at	YAL018C	S. cerevisiae YAL018C /GEN=FUN30 /DB_XREF=GI:6319301 /SEG=NC_001133:-118567,119544 /DEF=Hypothetical ORF /NOTE=Yal018cp; go_component: cellular_component unknown [goid GO:0008372] [evidence ND]; go_function: molecular_function unknown [goid GO:0005554] [evidence ND]; go_process: biological_process unknown [goid GO:0000004] [evidence ND]	---	---	chr1	0.34601	0.000444372	0.810109	0.816222	0.670069	0.0594682	0.914818	15.3277	0.0586998	0.312455	0.522251	2.74003	1	5.10721	4.86957	5.0965	4.76035	4.83215	4.38461	4.6298	4.24034	5.02491	4.9014	5.28271	5.23057	4.78561	4.73694	4.89677	4.69099	4.82527	5.02334	4.69609	4.77982	5.09913	4.63692	4.79027	4.62425	4.56216	5.06494	4.94058	5.19372	4.9562	4.27166
5419	1779662_at	YAL019W	S. cerevisiae YAL019W /GEN=FUN30 /DB_XREF=GI:6319300 /SEG=NC_001133:+114922,118317 /DEF=Protein whose overexpression affects chromosome stability, potential Cdc28p substrate; homolog of Snf2p /NOTE=Fun30p; go_component: nucleus [goid GO:0005634] [evidence IDA] [pmid 14562095]; go_function: molecular_function unknown [goid GO:0005554] [evidence ND]; go_process: chromosome organization and biogenes…	Protein whose overexpression affects chromosome stability, potential Cdc28p substrate; homolog of Snf2p; the authentic, non-tagged protein is detected in highly purified mitochondria in high-throughput studies	FUN30	chr1	0.743355	6.46395e-18	0.152515	0.423103	0.68634	5.48143e-11	0.109073	304.813	2.14799	0.960895	0.497926	40.3727	1	9.99391	9.90711	10.1068	10.0123	9.88791	8.22685	8.56066	9.0191	9.75361	9.77716	9.95754	10.0698	9.87143	8.10218	8.60203	9.0528	10.1267	9.58237	9.8507	10.0291	10.0164	8.52768	8.64326	9.003	10.3355	9.94959	9.88634	9.86404	10.1704	8.19864
2758	1774643_at	YAL020C	S. cerevisiae YAL020C /GEN=ATS1 /DB_XREF=GI:6319299 /SEG=NC_001133:-113617,114618 /DEF=Protein with a potential role in regulatory interactions between microtubules and the cell cycle, as suggested by genetic and physical interactions with Nap1p and genetic interactions with TUB1 /NOTE=Ats1p; go_component: cytoplasm [goid GO:0005737] [evidence IPI] [pmid 13680156]; go_function: molecular_function…	Protein required, with Elongator complex, Kti11p, and Kti12p, for modification of wobble nucleosides in tRNA; has a potential role in regulatory interactions between microtubules and the cell cycle	ATS1	chr1	5.52431e-09	0.84983	0.114224	0.972631	0.000525315	0.914317	62.0006	0.0364332	2.63682	0.0757246	7.68907	0.172317	1	10.1187	9.72699	9.87456	9.88087	10.0826	9.85428	9.883	9.53065	10.057	10.6738	10.6002	10.5297	10.186	10.6186	10.5002	10.78	10.3743	10.2817	10.1705	9.7675	10.489	9.91793	9.96152	9.56388	10.2912	10.1973	10.615	10.8115	10.4484	10.7676
4800	1778488_at	YAL021C	S. cerevisiae YAL021C /GEN=CCR4 /DB_XREF=GI:6319298 /SEG=NC_001133:-110849,113362 /DEF=carbon catabolite repression; transcriptional regulator for some glucose-repressed genes including ADH2 /NOTE=Ccr4p; go_component: CCR4-NOT core complex [goid GO:0030015] [evidence IPI] [pmid 10490603]; go_component: cytoplasm [goid GO:0005737] [evidence IDA] [pmid 11889048]; go_function: 3'-5'-exoribonuclease …	Component of the CCR4-NOT transcriptional complex, which is involved in regulation of gene expression; component of the major cytoplasmic deadenylase, which is involved in mRNA poly(A) tail shortening	CCR4	chr1	0.00182831	0.129118	0.240354	0.640983	0.360367	0.110314	11.5524	2.42673	1.43122	0.566667	1.1077	2.17434	1	10.2542	10.1576	10.6028	10.7106	10.4681	10.0295	10.2429	9.96115	10.4049	10.9106	10.9321	11.0247	10.478	10.8062	10.5393	10.9082	10.856	10.7175	10.9399	9.62271	10.8331	9.88844	9.86778	9.50956	10.8475	9.81031	11.2276	11.0656	11.0086	10.9102
2594	1774289_at	YAL022C	S. cerevisiae YAL022C /GEN=FUN26 /DB_XREF=GI:6319297 /SEG=NC_001133:-108880,110433 /DEF=Nucleoside transporter with broad nucleoside selectivity; localized to intracellular membranes /NOTE=Fun26p; go_component: intracellular [goid GO:0005622] [evidence IDA] [pmid 10827169]; go_component: membrane [goid GO:0016020] [evidence IDA] [pmid 10827169]; go_function: nucleoside transporter activity [goid …	Nucleoside transporter with broad nucleoside selectivity; localized to intracellular membranes	FUN26	chr1	0.0423516	0.995823	0.311497	0.496892	0.611958	0.0737787	4.47129	2.78331e-05	1.0575	0.811585	0.612358	2.54124	1	10.9339	10.7842	10.724	10.8453	10.8199	11.1078	10.8682	10.6149	10.9077	10.8339	10.4915	10.6693	10.7797	10.9594	10.6236	10.4582	10.934	11.0716	10.9069	10.0911	10.9395	11.2035	10.8572	10.5156	10.9425	10.7664	10.5756	10.8602	10.9329	10.985
1610	1772412_at	YAL023C	S. cerevisiae YAL023C /GEN=PMT2 /DB_XREF=GI:27469358 /SEG=NC_001133:-106275,108554 /DEF=Transfers mannosyl residues from dolichyl phosphate-D-mannose to seryl and threonyl residues in proteins; acts in complex with Pmt1p /NOTE=Pmt2p; go_component: endoplasmic reticulum [goid GO:0005783] [evidence TAS] [pmid 8918452]; go_function: dolichyl-phosphate-mannose-protein mannosyltransferase activity [go…	Protein O-mannosyltransferase, transfers mannose residues from dolichyl phosphate-D-mannose to protein serine/threonine residues; acts in a complex with Pmt1p, can instead interact with Pmt5p in some conditions; target for new antifungals	PMT2	chr1	3.73952e-05	2.25368e-08	0.0269334	0.25539	0.0601633	0.00082622	22.8687	54.2105	5.37805	1.41869	2.72927	7.15624	1	12.5822	12.645	12.6285	12.774	12.6727	11.8298	11.9752	12.1696	12.6394	12.3746	12.4427	12.3795	12.6835	11.4358	10.8184	11.1762	12.8498	12.8006	12.9959	12.0336	12.9157	12.0112	12.0828	12.0846	12.8599	12.1845	12.4312	12.3669	12.8526	11.5021
5276	1779398_at	YAL024C	S. cerevisiae YAL024C /GEN=LTE1 /DB_XREF=GI:6319295 /SEG=NC_001133:-101568,105875 /DEF=Gdp/GTP exchange factor required for growth at low temperatures /NOTE=Lte1p; go_component: bud [goid GO:0005933] [evidence TAS] [pmid 11148127]; go_function: guanyl-nucleotide exchange factor activity [goid GO:0005085] [evidence ISS] [pmid 7985422]; go_process: regulation of exit from mitosis [goid GO:0007096] …	Putative GDP/GTP exchange factor required for mitotic exit at low temperatures; acts as a guanine nucleotide exchange factor (GEF) for Tem1p, which is a key regulator of mitotic exit; physically associates with Ras2p-GTP	LTE1	chr1	0.0669702	2.06621e-05	0.419903	0.33717	0.764227	0.0275998	3.59623	24.866	0.667683	1.16811	0.385408	3.46237	1	9.24385	9.40618	9.53089	9.42137	9.25738	8.99791	8.63705	8.81601	9.23615	9.08244	9.2926	9.36349	9.25406	8.89973	8.2805	8.01209	9.59894	9.79542	9.58904	8.96184	9.64597	9.00667	8.94646	8.84271	9.58153	9.0792	9.4164	9.64523	9.47292	9.0452
5168	1779169_at	YAL025C	S. cerevisiae YAL025C /GEN=MAK16 /DB_XREF=GI:6319294 /SEG=NC_001133:-100228,101148 /DEF=putative nuclear protein /NOTE=Mak16p; go_component: nucleolus [goid GO:0005730] [evidence IDA] [pmid 10838225]; go_function: molecular_function unknown [goid GO:0005554] [evidence ND]; go_process: host-pathogen interaction [goid GO:0030383] [evidence IMP] [pmid 3332963]; go_process: ribosomal large subunit bi…	Essential nuclear protein, constituent of 66S pre-ribosomal particles; required for maturation of 25S and 5.8S rRNAs; required for maintenance of M1 satellite double-stranded RNA of the L-A virus	MAK16	chr1	0.000451683	8.23595e-22	0.00196611	0.0843624	0.0154681	3.90781e-16	15.282	557.187	11.3684	2.41844	4.02471	96.7897	1	10.0768	10.0784	9.94159	10.0495	9.74333	6.85844	8.1342	9.42074	9.96234	9.63379	9.8513	9.99728	9.86521	6.48429	7.66263	8.54466	10.2661	9.59821	9.69388	10.1561	10.1366	7.08222	8.41374	9.44015	10.3331	10.0018	9.59394	9.64741	10.2415	6.17488
1513	1772226_at	YAL026C	S. cerevisiae YAL026C /GEN=DRS2 /DB_XREF=GI:6319293 /SEG=NC_001133:-95633,99700 /DEF=Integral membrane Ca(2+)-ATPase, potential aminophospholipid translocase required to form a specific class of secretory vesicles that accumulate upon actin cytoskeleton disruption; mutation affects maturation of the 18S rRNA /NOTE=Drs2p; go_component: Golgi membrane [goid GO:0000139] [evidence IDA] [pmid 10601336…	Aminophospholipid translocase (flippase) that maintains membrane lipid asymmetry in post-Golgi secretory vesicles; contributes to clathrin-coated vesicle formation and endocytosis; mutations in human homolog ATP8B1 result in liver disease	DRS2	chr1	0.0863341	0.889186	0.40814	0.976311	0.511311	0.791267	3.13126	0.0197259	0.702568	0.0684523	0.784685	0.347368	1	10.3444	10.4881	10.4302	10.408	10.4307	10.4195	10.1629	10.286	10.4019	10.5897	10.5536	10.6688	10.3463	10.6236	10.4842	10.4843	10.6473	10.4574	10.5511	10.0602	10.4843	10.5553	10.2092	9.98696	10.518	10.2548	10.6458	10.5303	10.498	10.6471
2020	1773204_at	YAL027W	S. cerevisiae YAL027W /GEN=MYO4 /DB_XREF=GI:6319292 /SEG=NC_001133:+94690,95475 /DEF=Hypothetical ORF /NOTE=Yal027wp; go_component: nucleus [goid GO:0005634] [evidence IDA] [pmid 14562095]; go_function: molecular_function unknown [goid GO:0005554] [evidence ND]; go_process: biological_process unknown [goid GO:0000004] [evidence ND]	Protein involved in Rad1p/Rad10p-dependent removal of 3'-nonhomologous tails during double-strand break repair via single-strand annealing; green fluorescent protein (GFP)-fusion protein localizes to the nucleus	SAW1	chr1	0.000445799	0.239919	0.111298	0.598667	0.100127	0.681805	15.3187	1.43393	2.68181	0.633796	2.2623	0.504671	1	8.81455	8.77936	8.79701	8.58664	8.78696	8.76591	8.6726	8.49158	8.82711	9.03966	9.10585	9.05428	8.72929	9.34363	9.35514	9.40049	8.76567	8.77834	8.65586	9.25899	8.56636	9.01443	9.03295	8.89828	8.64327	9.29381	9.08449	8.9245	8.58277	9.28181
1826	1772848_at	YAL028W	S. cerevisiae YAL028W /GEN=MYO4 /DB_XREF=GI:6319291 /SEG=NC_001133:+92903,94489 /DEF=Exhibits physical and genetic interactions with FRT1 and genetic interactions with TCP1; contains a C-terminal transmembrane domain and shows localization to the plasma membrane, the ER, and cytoplasmic vesicular or granule-like structures /NOTE=Yal028wp	Tail-anchored endoplasmic reticulum membrane protein, interacts with homolog Frt1p but is not a substrate of calcineurin (unlike Frt1p), promotes growth in conditions of high Na+, alkaline pH, or cell wall stress; potential Cdc28p substrate	FRT2	chr1	0.823939	7.53205e-21	0.000376847	0.00542443	0.9853	2.11445e-09	0.0503167	481.201	15.792	5.08638	0.0491844	29.8722	1	8.24367	8.34186	8.45283	8.2215	8.51852	10.313	10.0262	9.72973	8.23812	8.70767	8.62824	8.47683	8.50597	9.76148	9.72532	9.9712	7.90418	8.30526	8.21189	8.54019	8.20186	10.5872	10.2485	10.1743	8.00036	9.33619	8.69287	8.44302	8.21217	10.0226
1333	1771871_at	YAL029C	S. cerevisiae YAL029C /GEN=MYO4 /DB_XREF=GI:6319290 /SEG=NC_001133:-87858,92273 /DEF=Required for mother-specific HO expression, for the bud tip localization of ASH1 and IST2 mRNA; facilitates growth and orientation of ER tubules along with She3p /NOTE=Myo4p; go_component: actin cap (sensu Fungi) [goid GO:0030478] [evidence IDA] [pmid 10652251]; go_function: microfilament motor activity [goid GO:…	One of two type V myosin motors (along with MYO2) involved in actin-based transport of cargos; required for mRNA transport, including ASH1 mRNA, and facilitating the growth and movement of ER tubules into the growing bud along with She3p	MYO4	chr1	2.43322e-05	5.99581e-05	0.0216323	0.485534	0.0299435	0.00825199	24.3078	21.3335	5.83149	0.833247	3.38448	4.65412	1	11.6621	11.7668	11.8178	11.7578	11.662	11.1808	11.5378	11.7333	11.6776	11.438	11.5311	11.5762	11.7006	10.8893	10.9644	11.229	11.6897	11.696	11.6675	11.6177	11.6616	11.4067	11.6799	11.8991	11.7465	11.4665	11.3134	11.4997	11.6628	10.6254
4061	1777102_at	YAL030W	S. cerevisiae YAL030W /GEN=SNC1 /DB_XREF=GI:6319289 /SEG=NC_001133:+87289,87755 /DEF=Involved in mediating targeting and transport of secretory proteins; forms a complex with Snc2p and Sec9p /NOTE=Snc1p; go_component: transport vesicle [goid GO:0030133] [evidence IDA] [pmid 9195971]; go_function: v-SNARE activity [goid GO:0005485] [evidence TAS] [pmid 10047442]; go_process: Golgi to plasma membra…	Vesicle membrane receptor protein (v-SNARE) involved in the fusion between Golgi-derived secretory vesicles with the plasma membrane; proposed to be involved in endocytosis; member of the synaptobrevin/VAMP family of R-type v-SNARE proteins	SNC1	chr1	0.611132	3.88482e-05	0.218402	0.721411	0.996077	0.0676322	0.263678	22.743	1.57618	0.446565	0.0200028	2.62124	1	11.9268	11.6472	11.842	11.7199	11.755	12.6061	12.5639	12.4057	11.8515	11.9572	11.9364	11.8821	11.7123	12.4098	12.5318	12.7426	11.4831	11.6815	11.6477	11.7301	11.6391	12.7109	12.4351	12.7518	11.518	12.1933	11.8452	11.8201	11.7335	12.2276
1609	1772410_at	YAL031C	S. cerevisiae YAL031C /GEN=FUN21 /DB_XREF=GI:6319288 /SEG=NC_001133:-84752,87034 /DEF=Cytoplasmic protein of unknown function, potential Cdc28p substrate /NOTE=Fun21p; go_component: cytoplasm [goid GO:0005737] [evidence IDA] [pmid 14562095]; go_function: molecular_function unknown [goid GO:0005554] [evidence ND]; go_process: biological_process unknown [goid GO:0000004] [evidence ND]	Cytoplasmic Glc7-interacting protein whose overexpression relocalizes Glc7p from the nucleus and prevents chromosome segregation; potential Cdc28p substrate	GIP4	chr1	0.0708673	1.06302e-13	0.442864	0.109391	0.0846107	9.7569e-08	3.49139	152.094	0.603733	2.18196	2.41576	21.1444	1	9.60286	9.59859	9.67482	9.6403	9.50208	10.5815	10.3504	10.0795	9.70039	9.77312	9.79856	9.72169	9.6275	10.5813	10.5421	10.4971	9.68463	9.76427	9.74865	9.75277	9.67688	10.9982	10.662	10.2717	9.55765	9.91112	9.90284	9.84317	9.49094	10.9144
3558	1776134_at	YAL032C	S. cerevisiae YAL032C /GEN=PRP45 /DB_XREF=GI:6319287 /SEG=NC_001133:-83338,84477 /DEF=Ortholog of human transcriptional coactivator SKIP, can activate transcription of a reporter gene; interacts with splicing factors Prp22p and Prp46p /NOTE=Prp45p; go_component: nucleus [goid GO:0005634] [evidence IDA] [pmid 12359070]; go_function: transcriptional activator activity [goid GO:0016563] [evidence ID…	Protein required for pre-mRNA splicing; associates with the spliceosome and interacts with splicing factors Prp22p and Prp46p; orthologous to human transcriptional coactivator SKIP and can activate transcription of a reporter gene	PRP45	chr1	0.147736	0.0457363	0.652821	0.67162	0.774875	0.888273	2.20064	4.32136	0.206208	0.519917	0.37039	0.210655	1	8.72088	8.54602	8.83024	8.6246	8.74868	8.81616	8.70263	8.62769	8.77777	8.78815	8.82903	8.81824	8.76408	8.85254	9.03978	9.16372	8.91619	8.73177	8.74725	8.83219	8.99772	9.3371	9.25229	9.39675	8.8618	9.12653	8.76645	8.7765	8.87827	9.28016
4555	1778045_at	YAL033W	S. cerevisiae YAL033W /GEN=POP5 /DB_XREF=GI:6319286 /SEG=NC_001133:+82709,83230 /DEF=Subunit of both RNase MRP, which cleaves pre-rRNA, and nuclear RNase P, which cleaves tRNA precursors to generate mature 5' ends /NOTE=Pop5p; go_component: nucleolar ribonuclease P complex [goid GO:0005655] [evidence IDA] [pmid 9620854]; go_component: ribonuclease MRP complex [goid GO:0000172] [evidence IDA] [pmi…	Subunit of both RNase MRP, which cleaves pre-rRNA, and nuclear RNase P, which cleaves tRNA precursors to generate mature 5' ends	POP5	chr1	0.394779	0.00024092	0.756961	0.889794	0.937266	0.0219683	0.74407	17.0788	0.0974295	0.208453	0.136886	3.68208	1	11.0367	10.9295	10.9466	10.8679	11.173	10.762	10.3534	10.0773	11.0411	10.7812	10.9575	10.8496	11.1572	10.3834	10.0502	10.127	10.9994	10.9736	10.8313	11.5273	11.0793	10.7095	10.2835	9.95861	10.9689	10.776	10.798	10.8724	11.0562	10.4043
130	1769551_at	YAL034C	S. cerevisiae YAL034C /GEN=FUN19 /DB_XREF=GI:37362610 /SEG=NC_001133:-80713,81954 /DEF=Protein of unknown function /NOTE=Fun19p; go_component: cellular_component unknown [goid GO:0008372] [evidence ND]; go_function: molecular_function unknown [goid GO:0005554] [evidence ND]; go_process: biological_process unknown [goid GO:0000004] [evidence ND]	Non-essential protein of unknown function; expression induced in response to heat stress	FUN19	chr1	5.27701e-10	1.55686e-20	0.00620494	0.195858	9.53654e-05	6.3604e-11	76.6512	458.476	8.58517	1.65702	9.831	39.8968	1	9.87897	9.72855	9.89639	9.82754	9.97658	11.0139	10.861	10.7589	9.87726	10.2888	10.2237	10.1951	9.98228	11.6507	11.5979	11.7462	10.1619	10.0848	9.99947	9.56612	10.3498	11.2249	11.08	10.9286	10.1968	10.3687	10.4151	10.2582	10.2415	11.9513
4312	1777576_at	YAL034W-A	S. cerevisiae YAL034W-A /GEN=MTW1 /DB_XREF=GI:6319283 /SEG=NC_001133:+79721,80590 /DEF=Essential component of the MIND kinetochore complex (Mtw1p Including Nnf1p-Nsl1p-Dsn1p) which joins kinetochore subunits contacting DNA to those contacting microtubules; critical to kinetochore assembly /NOTE=Mtw1p; go_component: MIND complex [goid GO:0000818] [evidence IDA] [pmid 14633972]; go_component: spind…	Essential component of the MIND kinetochore complex (Mtw1p Including Nnf1p-Nsl1p-Dsn1p) which joins kinetochore subunits contacting DNA to those contacting microtubules; critical to kinetochore assembly	MTW1	chr1	0.065594	3.36366e-07	0.993265	0.982309	0.496498	0.00820047	3.63489	41.043	7.23784e-05	0.0558893	0.812329	4.6605	1	8.35466	8.53797	8.38911	8.45579	8.10627	7.4019	6.89665	7.22019	8.19991	7.72264	8.23417	8.10223	8.1525	7.02536	7.29923	6.77608	7.86307	8.1069	8.21203	8.93157	7.80433	7.54996	7.43447	7.78962	7.64955	8.31266	8.05106	8.18033	8.00412	6.81885
1116	1771464_at	YAL035W	S. cerevisiae YAL035W /GEN=FUN12 /DB_XREF=GI:6319282 /SEG=NC_001133:+76430,79438 /DEF=GTPase, required for general translation initiation by promoting Met-tRNAiMet binding to ribosomes and ribosomal subunit joining; homolog of bacterial IF2 /NOTE=Fun12p; go_component: cytosolic small ribosomal subunit (sensu Eukarya) [goid GO:0005843] [evidence IDA] [pmid 9624054]; go_function: GTPase activity [g…	GTPase, required for general translation initiation by promoting Met-tRNAiMet binding to ribosomes and ribosomal subunit joining; homolog of bacterial IF2	FUN12	chr1	6.61726e-13	6.45768e-09	0.000346161	0.146066	1.58699e-06	9.9689e-05	132.335	61.1012	16.0333	1.92072	15.9775	9.77251	1	13.1572	13.1435	13.1437	13.1809	13.1574	12.102	12.3186	12.6307	13.2166	13.6914	13.6206	13.5317	13.1318	13.2214	13.3524	13.5008	13.334	13.1606	13.1913	12.885	13.2235	12.3696	12.5736	12.642	13.2565	13.7069	13.6442	13.4722	13.2091	13.2955
2204	1773564_at	YAL036C	S. cerevisiae YAL036C /GEN=CDC19 /DB_XREF=GI:6319281 /SEG=NC_001133:-75046,76155 /DEF=GTPase, interacts with ribosomes, has similarity to Xenopus GTP-binding protein DRG /NOTE=Yal036cp	Member of the DRG family of GTP-binding proteins; associates with translating ribosomes; interacts with Tma46p, Ygr250cp, Gir2p and Yap1p via two-hybrid	RBG1	chr1	0.0369834	3.89338e-10	0.068261	0.82608	0.686225	6.23827e-08	4.73852	78.7112	3.56076	0.298671	0.498096	22.0593	1	11.8052	11.8666	11.8826	11.9595	11.9722	10.3154	11.2823	11.4355	11.8826	12.0552	12.1076	12.093	11.9591	10.4835	11.4177	11.8625	12.2225	11.9769	12.0287	12.016	12.2581	10.9166	11.7724	12.2566	12.3642	12.7883	12.4636	12.2863	12.2772	10.8307
1026	1771291_at	YAL037C-A	S. cerevisiae YAL037C-A /GEN=CDC19 /DB_XREF=GI:33438756 /SEG=NC_001133:-73429,73521 /DEF=Identified by SAGE /NOTE=Yal037c-ap; go_component: cellular_component unknown [goid GO:0008372] [evidence ND]; go_function: molecular_function unknown [goid GO:0005554] [evidence ND]; go_process: biological_process unknown [goid GO:0000004] [evidence ND]	---	---	chr1	0.00777664	0.000281435	0.105043	0.546942	0.388025	0.0759848	8.06632	16.6273	2.78274	0.720828	1.04028	2.5142	1	6.24473	6.17972	6.07753	6.37673	6.43515	7.33023	6.72202	6.35668	6.21515	5.77691	5.85523	5.70526	6.07592	6.32761	6.36598	6.43347	5.92329	6.14349	5.60168	6.39151	6.1143	7.48766	7.08333	7.43417	5.6456	6.34582	6.13381	5.94881	6.04389	6.38906
3884	1776764_at	YAL037W	S. cerevisiae YAL037W /GEN=CDC19 /DB_XREF=GI:6319280 /SEG=NC_001133:+74023,74826 /DEF=Hypothetical ORF /NOTE=Yal037wp; go_component: cellular_component unknown [goid GO:0008372] [evidence ND]; go_function: molecular_function unknown [goid GO:0005554] [evidence ND]; go_process: biological_process unknown [goid GO:0000004] [evidence ND]	---	---	chr1	0.000190212	0.234202	0.993152	0.840378	0.161269	0.104949	17.7743	1.47012	7.48305e-05	0.278649	1.8316	2.21957	1	8.15928	8.32294	8.42476	8.47147	8.1865	8.86495	8.41742	8.35523	8.28663	7.75284	7.85428	8.08985	8.1595	8.28337	7.97848	7.85095	8.52067	8.27135	8.55058	8.99257	8.53866	8.8668	8.51168	8.67568	8.48102	7.95154	7.74932	8.12506	8.65688	8.15007
864	1770962_at	YAL038W	S. cerevisiae YAL038W /GEN=CDC19 /DB_XREF=GI:6319279 /SEG=NC_001133:+71789,73291 /DEF=Pyruvate kinase, functions as a homotetramer in glycolysis to convert phosphoenolpyruvate to pyruvate, the input for aerobic (TCA cycle) or anaerobic (glucose fermentation) respiration /NOTE=Cdc19p; go_component: cytosol [goid GO:0005829] [evidence TAS]; go_function: pyruvate kinase activity [goid GO:0004743] [e…	Pyruvate kinase, functions as a homotetramer in glycolysis to convert phosphoenolpyruvate to pyruvate, the input for aerobic (TCA cycle) or anaerobic (glucose fermentation) respiration	CDC19	chr1	0.151893	0.00971063	0.00062487	0.102825	0.455206	0.0872729	2.15473	7.56491	14.3837	2.23814	0.893317	2.38746	1	14.3938	14.3768	14.4041	14.4176	14.3878	14.3101	14.4295	14.4898	14.3511	14.4641	14.4668	14.4869	14.3967	14.1514	14.2062	14.2073	14.3827	14.3152	14.3915	14.2568	14.4139	14.2288	14.4001	14.4169	14.4132	14.4771	14.4968	14.4754	14.4362	14.1922
5293	1779425_at	YAL039C	S. cerevisiae YAL039C /GEN=CYC3 /DB_XREF=GI:6319278 /SEG=NC_001133:-68719,69528 /DEF=Cytochrome c heme lyase (holocytochrome c synthase), attaches heme to apo-Cyc1p in the mitochondrial intermembrane space; human ortholog may have a role in microphthalmia with linear skin defects (MLS) /NOTE=Cyc3p; go_component: mitochondrial intermembrane space [goid GO:0005758] [evidence IDA] [pmid 1656231]; go…	Cytochrome c heme lyase (holocytochrome c synthase), attaches heme to apo-cytochrome c (Cyc1p or Cyc7p) in the mitochondrial intermembrane space; human ortholog may have a role in microphthalmia with linear skin defects (MLS)	CYC3	chr1	5.55043e-05	3.34212e-05	0.318963	0.898412	0.0484263	0.0329616	21.5813	23.241	1.02486	0.195901	2.93095	3.2931	1	10.1309	9.84935	10.2002	10.3465	10.1041	10.7236	11.1634	11.3583	10.2096	11.2213	10.9429	10.9522	10.1694	11.4701	11.1429	11.7264	10.4254	10.3419	10.4269	10.3905	10.427	10.7405	11.0787	11.0035	10.3378	10.7232	10.9207	11.0998	10.4416	11.6202
3804	1776614_at	YAL040C	S. cerevisiae YAL040C /GEN=CLN3 /DB_XREF=GI:6319277 /SEG=NC_001133:-65781,67523 /DEF=role in cell cycle START; involved in G(sub)1 size control /NOTE=Cln3p; go_component: nucleus [goid GO:0005634] [evidence IDA,IMP] [pmid 11509671]; go_function: cyclin-dependent protein kinase regulator activity [goid GO:0016538] [evidence TAS]; go_process: G1/S transition of mitotic cell cycle [goid GO:0000082] …	G1 cyclin involved in cell cycle progression; activates Cdc28p kinase to promote the G1 to S phase transition; plays a role in regulating transcription of the other G1 cyclins, CLN1 and CLN2; regulated by phosphorylation and proteolysis	CLN3	chr1	0.504949	0.141564	0.898313	0.426412	0.984068	0.0779448	0.454711	2.27171	0.0165926	0.953719	0.0519891	2.49085	1	9.24882	9.26033	9.60372	9.6606	9.48588	9.47153	9.47517	9.38535	9.15	9.38977	9.59448	9.72703	9.49471	9.54083	8.92576	9.43815	10.7338	10.4645	10.4883	9.62041	10.8991	9.33767	9.03362	9.30963	10.714	9.00495	10.4706	10.5822	10.7778	10.4054
5130	1779111_at	YAL041W	S. cerevisiae YAL041W /GEN=CDC24 /DB_XREF=GI:6319276 /SEG=NC_001133:+62843,65407 /DEF=Guanine nucleotide exchange factor (GEF or GDP-release factor) for Cdc42p; required for polarity establishment and maintenance, and mutants have morphological defects in bud formation and shmooing /NOTE=Cdc24p; go_component: bud neck [goid GO:0005935] [evidence IDA] [pmid 10087263]; go_component: incipient bud s…	Guanine nucleotide exchange factor (GEF or GDP-release factor) for Cdc42p; required for polarity establishment and maintenance, and mutants have morphological defects in bud formation and shmooing	CDC24	chr1	1.0839e-09	4.65404e-12	0.000666403	0.122972	0.000461203	1.46137e-06	71.9289	113.607	14.208	2.07601	7.84488	16.1178	1	10.0512	9.98949	9.9204	10.1474	9.96619	10.4935	10.3589	10.2923	10.1058	10.1875	10.1708	10.1814	9.97182	11.0875	11.1534	11.1681	10.2238	10.1902	10.1726	9.93761	10.1204	10.5375	10.367	10.5051	10.1448	10.6214	10.4692	10.4904	10.0844	11.1407
726	1770706_at	YAL042W	S. cerevisiae YAL042W /GEN=ERV46 /DB_XREF=GI:6319274 /SEG=NC_001133:+61319,62566 /DEF=Protein localized to COPII-coated vesicles, forms a complex with Erv41p; involved in the membrane fusion stage of transport /NOTE=Erv46p; go_component: COPII-coated vesicle [goid GO:0030138] [evidence IDA] [pmid 11157978]; go_component: integral to Golgi membrane [goid GO:0030173] [evidence IDA] [pmid 11157978];…	Protein localized to COPII-coated vesicles, forms a complex with Erv41p; involved in the membrane fusion stage of transport	ERV46	chr1	0.0325879	4.67156e-09	0.000877027	0.0917442	0.23007	0.00586789	4.99133	62.9764	13.4667	2.34188	1.51249	5.00465	1	12.3873	12.2791	12.2366	12.258	12.3267	12.1261	12.2191	12.1088	12.4242	12.5543	12.4638	12.447	12.2983	12.1955	12.204	12.2148	12.4453	12.3377	12.4399	11.9597	12.5011	12.0791	12.2211	12.0187	12.353	12.46	12.403	12.5267	12.4479	12.036
4423	1777795_at	YAL043C	S. cerevisiae YAL043C /GEN=PTA1 /DB_XREF=GI:6319273 /SEG=NC_001133:-58698,61055 /DEF=pre-tRNA processing /NOTE=Pta1p; go_component: mRNA cleavage and polyadenylation specificity factor complex [goid GO:0005847] [evidence TAS] [pmid 11344258]; go_component: mRNA cleavage factor complex [goid GO:0005849] [evidence IPI] [pmid 9099738]; go_function: cleavage/polyadenylation specificity factor activit…	Subunit of holo-CPF, a multiprotein complex and functional homolog of mammalian CPSF, required for the cleavage and polyadenylation of mRNA and snoRNA 3' ends; involved in pre-tRNA processing; binds to the phosphorylated CTD of RNAPII	PTA1	chr1	1.22524e-08	0.720567	0.0839642	0.335187	0.00247992	0.3624	57.5026	0.130228	3.18149	1.17346	5.92026	1.10258	1	10.1155	10.0984	10.4196	10.4511	10.2778	9.94022	9.99169	9.77936	10.1647	10.6427	10.6005	10.7428	10.2694	10.6737	10.8172	10.8802	10.1323	10.207	10.3807	9.86677	10.2994	10.2443	10.2946	10.4234	10.1886	10.8622	10.5773	10.6885	10.3106	10.842
689	1770632_at	YAL044C	S. cerevisiae YAL044C /GEN=GCV3 /DB_XREF=GI:37362609 /SEG=NC_001133:-57953,58465 /DEF=H subunit of the mitochondrial glycine decarboxylase complex, required for the catabolism of glycine to 5,10-methylene-THF; expression is regulated by levels of levels of 5,10-methylene-THF in the cytoplasm /NOTE=Gcv3p; go_component: mitochondrion [goid GO:0005739] [evidence TAS]; go_function: glycine dehydrogen…	H subunit of the mitochondrial glycine decarboxylase complex, required for the catabolism of glycine to 5,10-methylene-THF; also required for all protein lipoylation; expression is regulated by levels of 5,10-methylene-THF	GCV3	chr1	1.8751e-05	3.6943e-08	0.0734018	0.438928	0.0470139	0.00216667	25.2001	51.632	3.42663	0.927029	2.9586	6.06791	1	13.4231	13.3405	13.4818	13.3998	13.4034	12.4533	12.7957	12.9196	13.5175	12.9569	13.0878	13.232	13.394	11.7409	11.709	12.3426	13.578	13.5726	13.5733	13.4655	13.576	12.6837	12.9534	12.9594	13.4691	12.7915	12.9563	13.3693	13.6039	11.7219
4097	1777171_at	YAL044W-A	S. cerevisiae YAL044W-A /GEN=SPC72 /DB_XREF=GI:12621476 /SEG=NC_001133:+57521,57853 /DEF=Similar to pombe uvi31, putative DNA repair protein /NOTE=Yal044w-ap; go_component: cellular_component unknown [goid GO:0008372] [evidence ND]; go_function: molecular_function unknown [goid GO:0005554] [evidence ND]; go_process: biological_process unknown [goid GO:0000004] [evidence ND]	---	---	chr1	0.0795313	0.363162	0.99508	0.901638	0.649369	0.726062	3.27988	0.851038	3.86286e-05	0.191165	0.55373	0.439848	1	11.5252	11.5237	11.5117	11.5652	11.3111	11.5158	11.736	11.969	11.6019	11.1562	11.3386	11.3681	11.3408	11.4891	11.8508	11.8784	11.4021	11.3342	11.3765	11.7776	11.2669	11.3284	11.6563	11.8846	11.3235	10.7816	11.0657	11.4383	11.3563	10.6792
3340	1775727_at	YAL046C	S. cerevisiae YAL046C /GEN=SPC72 /DB_XREF=GI:6319270 /SEG=NC_001133:-57032,57388 /DEF=Hypothetical ORF /NOTE=Yal046cp; go_component: cellular_component unknown [goid GO:0008372] [evidence ND]; go_function: molecular_function unknown [goid GO:0005554] [evidence ND]; go_process: biological_process unknown [goid GO:0000004] [evidence ND]	Protein involved in mitochondrial function or organization; null mutant displays elevated frequency of mitochondrial genome loss	AIM1	chr1	0.136532	0.172326	0.33534	0.908768	0.56158	0.85092	2.3324	1.94881	0.956767	0.180616	0.69557	0.26384	1	10.3922	10.2761	10.3146	10.4291	10.2421	10.2086	10.2747	10.2597	10.5618	10.27	10.2918	10.2	10.346	9.92811	9.83967	10.0689	10.3947	10.4528	10.5027	10.5809	10.6384	10.3017	10.379	10.5914	10.3919	10.3889	10.4161	10.46	10.6233	10.1418
4826	1778536_at	YAL047C	S. cerevisiae YAL047C /GEN=SPC72 /DB_XREF=GI:6319269 /SEG=NC_001133:-54992,56860 /DEF=Spc72p interacts with Stu2p in the two-hybrid assay; Spc72p localizes to the spindle pole bodies. Molecular weight is 72 kD /NOTE=Spc72p; go_component: outer plaque of spindle pole body [goid GO:0005824] [evidence IDA] [pmid 9670012]; go_function: structural constituent of cytoskeleton [goid GO:0005200] [evidenc…	Component of the cytoplasmic Tub4p (gamma-tubulin) complex, binds spindle pole bodies and links them to microtubules; has roles in astral microtubule formation and stabilization	SPC72	chr1	0.603977	0.338159	0.158276	0.47333	0.933682	0.521121	0.274442	0.945506	2.08703	0.857013	0.142563	0.766747	1	8.46184	8.33289	8.35379	8.26427	8.25168	8.33586	8.19848	8.22143	8.3588	8.02918	8.30618	8.28944	8.26136	8.25174	8.43034	8.31913	8.27988	8.01799	7.962	8.37462	8.09644	8.58049	8.73591	9.08863	8.18489	8.97329	8.20122	8.16964	8.18906	8.08988
3789	1776590_at	YAL048C	S. cerevisiae YAL048C /GEN=OAF1 /DB_XREF=GI:6319268 /SEG=NC_001133:-52804,54792 /DEF=Yal048cp /NOTE=Yal049cp; go_component: cytoplasm [goid GO:0005737] [evidence IDA] [pmid 14562095]; go_function: molecular_function unknown [goid GO:0005554] [evidence ND]; go_process: biological_process unknown [goid GO:0000004] [evidence ND]	Evolutionarily-conserved tail-anchored outer mitochondrial membrane GTPase which regulates mitochondrial morphology; cells lacking Gem1p contain collapsed, globular, or grape-like mitochondria; not required for pheromone-induced cell death	GEM1	chr1	0.777935	0.495244	0.53421	0.962801	0.670821	0.729203	0.0808844	0.475931	0.39487	0.094012	0.52112	0.435325	1	8.6214	8.59278	8.62562	8.56153	8.70877	9.29828	8.92964	8.80388	8.73947	8.82689	8.85273	8.77379	8.65366	9.40488	8.84987	8.86692	9.19851	9.28692	9.2756	7.53148	9.19077	9.02648	8.54959	7.61846	9.21553	7.33174	9.0116	8.7806	9.12137	9.31666
3416	1775869_at	YAL049C	S. cerevisiae YAL049C /GEN=OAF1 /DB_XREF=GI:6319267 /SEG=NC_001133:-51858,52598 /DEF=Hypothetical ORF /NOTE=Yal049cp; go_component: cytoplasm [goid GO:0005737] [evidence IDA] [pmid 14562095]; go_function: molecular_function unknown [goid GO:0005554] [evidence ND]; go_process: biological_process unknown [goid GO:0000004] [evidence ND]	Cytoplasmic protein involved in mitochondrial function or organization; null mutant displays reduced frequency of mitochondrial genome loss; potential Hsp82p interactor	AIM2	chr1	0.0169843	7.86593e-15	1.74262e-05	0.0759487	0.0792578	1.45741e-09	6.34249	184.433	25.4538	2.51464	2.47555	30.836	1	11.5109	11.6996	11.6718	11.7496	11.3896	12.4289	12.4545	12.5669	11.6198	12.0545	12.0062	11.9365	11.3421	12.4772	12.4484	12.6054	11.2035	11.5459	11.5728	11.7804	11.2124	12.498	12.475	12.7544	11.2397	12.1106	11.9113	11.8721	11.2244	12.2787
3613	1776233_at	YAL051W	S. cerevisiae YAL051W /GEN=OAF1 /DB_XREF=GI:6319266 /SEG=NC_001133:+48565,51753 /DEF=Oleate-activated transcription factor, acts alone and as a heterodimer with Pip2p; activates genes involved in beta-oxidation of fatty acids and peroxisome organization and biogenesis /NOTE=Oaf1p; go_component: nucleus [goid GO:0005634] [evidence IPI] [pmid 8662598]; go_function: DNA binding [goid GO:0003677] [ev…	Oleate-activated transcription factor, acts alone and as a heterodimer with Pip2p; activates genes involved in beta-oxidation of fatty acids and peroxisome organization and biogenesis	OAF1	chr1	2.85195e-09	1.07985e-13	0.256422	0.0341142	0.00093238	3.5849e-06	65.909	151.915	1.33529	3.26048	7.0164	14.6285	1	10.1987	10.1796	10.2069	10.248	10.1144	10.88	10.6681	10.6555	10.1949	10.6109	10.6081	10.5094	10.1605	11.2176	11.3795	11.6713	9.96243	9.97385	10.1017	10.0241	10.0963	10.9894	10.9805	11.0704	10.0699	11.0084	10.6269	10.4938	10.0255	11.2751
1251	1771724_at	YAL053W	S. cerevisiae YAL053W /GEN=ACS1 /DB_XREF=GI:6319265 /SEG=NC_001133:+45900,48251 /DEF=Protein of unknown function; green fluorescent protein (GFP)-fusion protein localizes to the cytoplasm in a punctate pattern /NOTE=Yal053wp; go_component: cytoplasm [goid GO:0005737] [evidence IDA] [pmid 14562095]; go_function: molecular_function unknown [goid GO:0005554] [evidence ND]; go_process: biological_pro…	Putative FAD transporter; required for uptake of FAD into endoplasmic reticulum; involved in cell wall maintenance	FLC2	chr1	0.00045218	1.89628e-11	0.145859	0.572042	0.0171357	3.7198e-06	15.2789	101.468	2.22188	0.677834	3.92408	14.5689	1	11.3376	11.2585	11.2667	11.3286	11.3216	11.5938	11.7445	11.9992	11.3958	11.2252	11.0959	11.032	11.3099	11.6655	11.4689	11.7615	11.498	11.4417	11.4135	10.931	11.4162	11.7027	11.7618	12.0471	11.4166	11.3545	10.9958	10.9804	11.4195	11.5896
1861	1772915_at	YAL054C	S. cerevisiae YAL054C /GEN=ACS1 /DB_XREF=GI:6319264 /SEG=NC_001133:-42882,45023 /DEF=one of 2 acetyl-coA synthetases in yeast /NOTE=Acs1p; go_component: cytosol [goid GO:0005829] [evidence IDA] [pmid 9711835]; go_function: acetate-CoA ligase activity [goid GO:0003987] [evidence IDA] [pmid 8910545]; go_process: acetate fermentation [goid GO:0019654] [evidence IMP] [pmid 1363452]; go_process: acety…	Acetyl-coA synthetase isoform which, along with Acs2p, is the nuclear source of acetyl-coA for histone acetlyation; expressed during growth on nonfermentable carbon sources and under aerobic conditions	ACS1	chr1	2.12605e-16	2.34679e-25	8.46643e-07	0.00136149	1.55594e-09	1.72299e-16	238.957	948.713	37.0384	6.58478	30.6649	102.451	1	9.37968	9.40497	9.28501	9.29467	9.45468	11.3479	12.1082	12.1412	9.42781	10.707	10.2712	9.81446	9.23026	13.6595	13.7394	13.6815	9.20568	9.77837	9.469	9.50962	9.39119	11.0905	11.9097	11.7541	9.23916	10.4767	10.7862	10.0638	9.44505	13.8372
4702	1778295_at	YAL055W	S. cerevisiae YAL055W /GEN=PEX22 /DB_XREF=GI:6319263 /SEG=NC_001133:+42178,42720 /DEF=Product of gene unknown /NOTE=Pex22p; go_component: peroxisome [goid GO:0005777] [evidence ISS] [pmid 10402463]; go_function: molecular_function unknown [goid GO:0005554] [evidence ND]; go_process: protein-peroxisome targeting [goid GO:0006625] [evidence ISS] [pmid 10402463]	Putative peroxisomal membrane protein required for import of peroxisomal proteins, functionally complements a Pichia pastoris pex22 mutation	PEX22	chr1	0.958774	0.410352	0.595315	0.872505	0.968874	0.915383	0.00271423	0.695891	0.287845	0.233284	0.0828851	0.170712	1	10.0821	10.2359	10.2229	10.2274	9.84422	10.2711	10.1517	10.403	10.106	10.3132	10.3546	10.213	9.96727	10.1928	10.3965	10.3165	9.63286	10.1354	10.1373	10.7066	9.4509	10.2723	10.2949	10.4541	9.52582	10.5757	10.1817	10.2705	9.42699	10.0532
4086	1777146_at	YAL056W	S. cerevisiae YAL056W /GEN=GPB2 /DB_XREF=GI:41629666 /SEG=NC_001133:+39260,41902 /DEF=Proposed beta subunit of the heterotrimeric G protein that interacts with the receptor Grp1p, has signaling role in response to nutrients; involved in regulation of pseudohyphal growth through cAMP levels; homolog of Gpb1p /NOTE=Gpb2p; go_component: cytoplasm [goid GO:0005737] [evidence IDA] [pmid 14562095]; go_…	Multistep regulator of cAMP-PKA signaling; inhibits PKA downstream of Gpa2p and Cyr1p, thereby increasing cAMP dependency; inhibits Ras activity through direct interactions with Ira1p/2p; regulated by G-alpha protein Gpa2p; homolog of Gpb1p	GPB2	chr1	0.426429	2.14574e-09	0.836065	0.672991	0.914439	0.000450338	0.648964	67.6416	0.0435236	0.517858	0.172133	7.87355	1	10.3883	10.5666	10.501	10.5171	10.5465	11.5193	11.1632	11.2689	10.4885	10.5258	10.472	10.563	10.45	11.4764	11.5268	11.394	10.2907	10.3484	10.4086	10.104	10.2671	11.6562	11.3892	11.2415	10.3101	10.6396	10.464	10.3209	10.3236	11.3855
1382	1771966_at	YAL058W	S. cerevisiae YAL058W /GEN=CNE1 /DB_XREF=GI:6319260 /SEG=NC_001133:+37465,38973 /DEF=Functions in endoplasmic reticulum protein quality control /NOTE=Cne1p; go_component: integral to endoplasmic reticulum membrane [goid GO:0030176] [evidence IDA] [pmid 7814381]; go_function: molecular_function unknown [goid GO:0005554] [evidence ND]; go_process: ER-associated protein catabolism [goid GO:0030433] …	Calnexin; integral membrane ER chaperone involved in folding and quality control of glycoproteins; chaperone activity is inhibited by Mpd1p, with which Cne1p interacts; 24% identical to mammalian calnexin; Ca+ binding not yet shown in yeast	CNE1	chr1	0.136643	0.25141	0.323082	0.197524	0.672317	0.501082	2.33103	1.36438	1.00729	1.64942	0.51887	0.803701	1	9.62915	9.54001	9.59377	9.56531	9.69582	9.44394	9.58919	9.43069	9.70981	9.57066	9.69335	9.61659	9.72341	9.56822	9.55917	9.42516	10.0458	9.80098	9.83159	9.36659	10.0609	9.58008	9.65022	9.86561	10.0256	9.60551	9.53145	9.76257	10.0967	9.4349
5203	1779249_at	YAL059W	S. cerevisiae YAL059W /GEN=ECM1 /DB_XREF=GI:6319259 /SEG=NC_001133:+36510,37148 /DEF=Protein of unknown function, localized in the nucleoplasm and the nucleolus, genetically interacts with MTR2 in 60S ribosomal protein subunit export /NOTE=Ecm1p; go_component: nucleolus [goid GO:0005730] [evidence IDA] [pmid 11583615]; go_component: nucleoplasm [goid GO:0005654] [evidence IDA] [pmid 11583615]; go…	Protein of unknown function, localized in the nucleoplasm and the nucleolus, genetically interacts with MTR2 in 60S ribosomal protein subunit export	ECM1	chr1	0.525447	3.0112e-15	0.436269	0.357394	0.74145	2.46356e-10	0.412163	197.752	0.621563	1.11523	0.417765	35.7612	1	10.6348	10.5229	10.5687	10.4729	10.9191	7.76589	9.1199	9.67368	10.6815	10.4166	10.6098	10.6748	10.9436	7.66043	8.46807	9.21927	11.2875	10.5554	10.3792	10.9853	11.3571	7.50951	8.80265	9.34939	11.1427	10.3682	10.5651	10.7213	11.3905	7.81727
4196	1777350_at	YAL060W	S. cerevisiae YAL060W /GEN=BDH1 /DB_XREF=GI:6319258 /SEG=NC_001133:+35156,36304 /DEF=(2R,3R)-2,3-butanediol dehydrogenase /NOTE=Bdh1p; go_component: cytoplasm [goid GO:0005737] [evidence IDA] [pmid 14562095]; go_function: (R,R)-butanediol dehydrogenase activity [goid GO:0000721] [evidence IDA] [pmid 11306064]; go_process: butanediol fermentation [goid GO:0019650] [evidence IDA] [pmid 11306064]	NAD-dependent (R,R)-butanediol dehydrogenase, catalyzes oxidation of (R,R)-2,3-butanediol to (3R)-acetoin, oxidation of meso-butanediol to (3S)-acetoin, and reduction of acetoin; enhances use of 2,3-butanediol as an aerobic carbon source	BDH1	chr1	1.22163e-10	2.9455e-17	0.000942364	0.107111	2.68748e-05	3.92752e-09	86.9341	274.447	13.275	2.20106	11.5699	28.3171	1	12.5896	12.4745	12.3391	12.1496	12.6065	13.1687	12.9012	12.6471	12.6337	11.8602	11.5101	11.4629	12.7005	12.9004	12.6716	12.4803	12.2226	12.3971	12.2986	12.1794	12.2863	13.3015	13.1965	12.9916	12.2661	11.9493	11.4163	11.3908	12.3123	12.8967
3570	1776156_at	YAL061W	S. cerevisiae YAL061W /GEN=GDH3 /DB_XREF=GI:6319257 /SEG=NC_001133:+33449,34702 /DEF=putative polyol dehydrogenase /NOTE=Yal061wp; go_component: cytoplasm [goid GO:0005737] [evidence IDA] [pmid 14562095]; go_component: nucleus [goid GO:0005634] [evidence IDA] [pmid 14562095]; go_function: oxidoreductase activity, acting on the CH-OH group of donors, NAD or NADP as acceptor [goid GO:0016616] [evid…	Putative medium-chain alcohol dehydrogenase with similarity to BDH1; transcription induced by constitutively active PDR1 and PDR3; BDH2 is an essential gene	BDH2	chr1	1.04486e-10	1.70022e-11	0.000605818	0.0444225	1.58659e-06	0.000159132	88.0894	102.374	14.4685	3.01166	15.9779	9.16506	1	9.65341	10.0709	10.0558	9.69459	9.95372	10.3577	10.2866	10.3415	9.74484	11.454	10.3503	9.76596	9.96698	12.22	11.5589	11.538	8.89342	10.0629	10.1589	9.68106	9.22011	10.7864	10.5855	10.8863	8.999	11.5284	10.4258	9.74813	9.22023	12.3845
1668	1772549_at	YAL062W	S. cerevisiae YAL062W /GEN=GDH3 /DB_XREF=GI:6319256 /SEG=NC_001133:+31568,32941 /DEF=NADP(+)-dependent glutamate dehydrogenase, synthesizes glutamate from ammonia and alpha-ketoglutarate; rate of alpha-ketoglutarate utilization differs from Gdh1p; expression regulated by nitrogen and carbon sources /NOTE=Gdh3p; go_component: nucleus [goid GO:0005634] [evidence IDA] [pmid 4126]; go_component: solu…	NADP(+)-dependent glutamate dehydrogenase, synthesizes glutamate from ammonia and alpha-ketoglutarate; rate of alpha-ketoglutarate utilization differs from Gdh1p; expression regulated by nitrogen and carbon sources	GDH3	chr1	0.00566222	6.80788e-34	0.807538	0.360783	0.230916	6.1217e-25	8.79813	3316.36	0.0603338	1.10665	1.50919	371.734	1	8.41335	8.39114	8.48826	8.57439	8.53621	13.9015	14.0771	14.1653	8.51838	7.94304	8.30487	8.22663	8.41184	14.0196	13.8206	13.5648	8.88267	8.55354	8.64301	8.67694	9.07142	13.877	13.995	14.0001	8.83174	7.97457	8.23069	8.46357	9.05624	14.0849
5428	1779679_s_at	YAL063C	S. cerevisiae YAL063C /GEN=FLO9 /DB_XREF=GI:6319255 /SEG=NC_001133:-24001,27969 /DEF=Lectin-like protein with similarity to Flo1p, thought to be expressed and involved in flocculation /NOTE=Flo9p; go_component: cell wall (sensu Fungi) [goid GO:0009277] [evidence ISS] [pmid 7502576]; go_function: mannose binding [goid GO:0005537] [evidence ISS] [pmid 7502576]; go_process: flocculation (sensu Sacch…	Lectin-like protein involved in flocculation, cell wall protein that binds to mannose chains on the surface of other cells, confers floc-forming ability that is chymotrypsin sensitive and heat resistant; similar to Flo5p /// Lectin-like cell wall protein (flocculin) involved in flocculation, binds to mannose chains on the surface of other cells, confers floc-forming ability that is chymotrypsin r…	FLO1 /// FLO5 /// FLO9	chr1 /// chr8	3.64175e-09	2.40963e-14	0.000499452	0.110762	0.000253038	2.60107e-06	64.4449	169.881	15.0016	2.17067	8.57928	15.1515	1	9.18405	9.07933	9.09948	9.20395	9.21502	9.96699	9.87152	9.68629	9.10185	9.51556	9.4286	9.49492	9.14169	10.588	10.7478	10.4844	9.3261	9.36305	9.31722	9.10073	9.57418	10.0062	9.65262	9.81129	9.28648	9.48944	9.50629	9.49591	9.4344	10.5152
3659	1776321_at	YAL063C-A	S. cerevisiae YAL063C-A /GEN=SEO1 /DB_XREF=GI:33438755 /SEG=NC_001133:-22397,22687 /DEF=Identified by expression profiling and mass spectrometry /NOTE=Yal063c-ap; go_component: cellular_component unknown [goid GO:0008372] [evidence ND]; go_function: molecular_function unknown [goid GO:0005554] [evidence ND]; go_process: biological_process unknown [goid GO:0000004] [evidence ND]	---	---	chr1	0.000263072	4.19147e-07	0.0831295	0.367972	0.0223685	0.0391214	16.8227	40.067	3.19956	1.08869	3.66461	3.13105	1	6.92998	7.06617	7.09357	6.75059	7.11742	7.44665	7.13007	7.08396	7.04922	6.89276	7.02557	7.37697	6.92828	8.06154	8.05572	7.53052	6.80948	6.66819	6.77959	7.0087	6.72687	7.30214	7.02478	7.24635	6.73408	7.2872	6.7712	6.7199	6.71011	7.69179
1580	1772356_at	YAL064C-A	S. cerevisiae YAL064C-A /GEN=SEO1 /DB_XREF=GI:7839146 /SEG=NC_001133:-13364,13744 /DEF=Hypothetical ORF /NOTE=Yal064c-ap; go_component: cellular_component unknown [goid GO:0008372] [evidence ND]; go_function: molecular_function unknown [goid GO:0005554] [evidence ND]; go_process: biological_process unknown [goid GO:0000004] [evidence ND]	---	---	chr1	0.336801	0.122764	0.457471	0.878636	0.304781	0.638342	0.950916	2.51273	0.565698	0.224524	1.25946	0.570764	1	4.34785	4.18677	4.3126	4.36573	4.43611	4.21651	4.29555	4.31572	4.62786	4.37046	4.36127	4.2612	4.59877	4.22115	4.03712	4.13938	4.3983	4.56737	4.61145	4.38422	4.31472	4.40142	4.26074	4.72493	4.43682	4.56428	4.71204	4.25761	4.83788	4.41412
1658	1772528_at	YAL064W	S. cerevisiae YAL064W /GEN=SEO1 /DB_XREF=GI:6319254 /SEG=NC_001133:+21526,21852 /DEF=Hypothetical ORF /NOTE=Yal064wp; go_component: cellular_component unknown [goid GO:0008372] [evidence ND]; go_function: molecular_function unknown [goid GO:0005554] [evidence ND]; go_process: biological_process unknown [goid GO:0000004] [evidence ND]	---	---	chr1	0.357466	0.028967	0.297169	0.610869	0.803344	0.177312	0.871742	5.2295	1.12318	0.614102	0.330461	1.74635	1	5.3459	5.10431	5.03652	5.12243	5.07391	5.38921	5.16495	5.07948	5.76126	4.9855	4.98916	4.90228	5.21394	5.57723	5.73399	5.29055	5.1378	4.88498	5.0989	4.95896	5.19322	5.12967	4.9441	5.13866	5.06404	5.27343	4.89293	4.74064	5.09238	5.12105
1166	1771550_at	YAL064W-B	S. cerevisiae YAL064W-B /GEN=SEO1 /DB_XREF=GI:6319253 /SEG=NC_001133:+12047,12427 /DEF=Hypothetical ORF /NOTE=Yal064w-bp; go_component: cellular_component unknown [goid GO:0008372] [evidence ND]; go_function: molecular_function unknown [goid GO:0005554] [evidence ND]; go_process: biological_process unknown [goid GO:0000004] [evidence ND]	---	---	chr1	0.829949	0.0207335	0.469668	0.656581	0.724093	0.57615	0.0468853	5.92034	0.535405	0.542691	0.44269	0.670939	1	6.29622	6.29709	6.16745	6.18342	6.36116	6.26866	6.33742	6.10969	6.4657	6.22088	6.35849	6.10334	6.22651	6.32508	5.71204	5.63965	7.02892	7.51689	7.31664	6.15856	6.77918	6.14602	6.14859	6.07896	6.91889	6.52583	6.90265	6.82381	6.90452	6.93569
3366	1775769_at	YAL065C	S. cerevisiae YAL065C /GEN=SEO1 /DB_XREF=GI:6319252 /SEG=NC_001133:-11566,11952 /DEF=Hypothetical ORF /NOTE=Yal065cp; go_component: cellular_component unknown [goid GO:0008372] [evidence ND]; go_function: molecular_function unknown [goid GO:0005554] [evidence ND]; go_process: biological_process unknown [goid GO:0000004] [evidence ND]	---	---	chr1	0.0578866	0.200273	0.618371	0.783649	0.508604	0.967051	3.86968	1.71023	0.253064	0.358054	0.789687	0.0862785	1	4.68262	4.75633	4.49796	4.84346	4.60317	4.54222	4.66749	4.37494	4.58924	4.62792	4.59848	4.34889	4.66087	4.55275	4.47484	4.54843	4.48095	4.77878	4.95577	4.47008	4.59949	4.81362	4.33138	5.03367	4.85743	4.55865	4.52058	4.62774	4.59612	4.27512
367	1769997_at	YAL067C	S. cerevisiae YAL067C /GEN=SEO1 /DB_XREF=GI:6319250 /SEG=NC_001133:-7236,9017 /DEF=Putative permease, member of the allantoate transporter subfamily of the major facilitator superfamily; mutation confers resistance to ethionine sulfoxide /NOTE=Seo1p; go_component: membrane [goid GO:0016020] [evidence ISS] [pmid 9348664]; go_function: transporter activity [goid GO:0005215] [evidence ISS] [pmid 934…	Putative permease, member of the allantoate transporter subfamily of the major facilitator superfamily; mutation confers resistance to ethionine sulfoxide	SEO1	chr1	0.000219161	1.12499e-12	0.000631566	0.204061	0.257701	7.84884e-09	17.356	127.011	14.3545	1.62019	1.41059	26.6479	1	7.78659	7.58597	7.38485	7.34317	7.90787	8.61011	10.1753	10.3874	7.8167	7.20672	7.43352	7.55532	7.94415	7.5728	8.85266	9.00678	8.14633	7.58493	7.47609	6.89505	8.23173	8.43103	10.0163	10.1014	8.17788	7.31922	7.4237	7.62344	8.00836	7.76766
977	1771192_at	YAL067W-A	S. cerevisiae YAL067W-A /DB_XREF=GI:33438754 /SEG=NC_001133:+2480,2707 /DEF=Identified by gene-trapping, microarray-based expression analysis, and genome-wide homology searching /NOTE=Yal067w-ap; go_component: cellular_component unknown [goid GO:0008372] [evidence ND]; go_function: molecular_function unknown [goid GO:0005554] [evidence ND]; go_process: biological_process unknown [goid GO:0000004]…	---	---	chr1	0.815895	0.300548	0.351732	0.640729	0.71586	0.415344	0.0551093	1.10732	0.893056	0.56706	0.454607	0.977919	1	4.43644	4.5589	4.4236	4.74136	4.62224	4.33681	4.59096	4.44125	4.58638	4.40644	4.41791	4.47522	4.35953	4.4825	4.63747	4.83148	4.44537	4.80926	4.29994	4.27897	4.66446	4.50766	4.44828	5.20589	4.25705	4.71348	4.22743	4.4009	4.4803	4.50494
2247	1773641_x_at	YAL068C	S. cerevisiae YAL068C /DB_XREF=GI:6319249 /SEG=NC_001133:-1807,2169 /DEF=Hypothetical ORF /NOTE=Yal068cp; go_component: cellular_component unknown [goid GO:0008372] [evidence ND]; go_function: molecular_function unknown [goid GO:0005554] [evidence ND]; go_process: biological_process unknown [goid GO:0000004] [evidence ND]	---	---	chr1	0.000103372	0.184811	0.104703	0.45712	0.0555309	0.230726	19.6204	1.83685	2.78842	0.889422	2.80352	1.50993	1	8.02417	7.69408	7.79677	7.57809	8.12712	7.89977	7.85172	7.66954	7.96335	7.3457	7.24574	7.38628	8.02863	7.31209	7.06743	7.085	8.47928	8.36852	7.93871	7.6165	8.67831	8.32433	8.1816	7.98738	8.66485	7.64897	7.47768	8.02288	8.763	7.61452
1175	1771566_at	YAR002C-A	S. cerevisiae YAR002C-A /GEN=ERP1 /DB_XREF=GI:6319319 /SEG=NC_001133:-154069,154728 /DEF=Protein that forms a heterotrimeric complex with Erp2p, Emp24p, and Erv25p; member, along with Emp24p and Erv25p, of the p24 family involved in ER to Golgi transport and localized to COPII-coated vesicles /NOTE=Erp1p; go_component: COPII-coated vesicle [goid GO:0030138] [evidence IDA] [pmid 11157978]; go_func…	Protein that forms a heterotrimeric complex with Erp2p, Emp24p, and Erv25p; member, along with Emp24p and Erv25p, of the p24 family involved in ER to Golgi transport and localized to COPII-coated vesicles	ERP1	chr1	0.0210076	1.69273e-10	0.44757	0.372229	0.382409	3.8937e-05	5.89281	84.5595	0.591263	1.07821	1.0536	11.0469	1	12.3342	12.401	12.5024	12.3995	12.434	11.7399	11.7207	12.0912	12.3296	12.2094	12.4801	12.3912	12.4077	11.6059	11.4962	11.5346	12.4098	12.4026	12.4511	12.7091	12.4149	11.3981	11.641	11.8284	12.4185	12.0367	12.3107	12.4884	12.4526	11.3392
150	1769591_at	YAR002W	S. cerevisiae YAR002W /GEN=NUP60 /DB_XREF=GI:6319318 /SEG=NC_001133:+152261,153880 /DEF=Subunit of the nuclear pore complex (NPC), functions to anchor Nup2p to the NPC in a dynamic process that is controlled by the nucleoplasmic concentration of Gsp1p-GTP; potential Cdc28p substrate /NOTE=Nup60p; go_component: nuclear pore [goid GO:0005643] [evidence TAS] [pmid 11343909]; go_function: structural …	Subunit of the nuclear pore complex (NPC), functions to anchor Nup2p to the NPC in a process controlled by the nucleoplasmic concentration of Gsp1p-GTP; potential Cdc28p substrate; involved in telomere maintenance	NUP60	chr1	0.150122	9.19255e-11	0.00163176	0.397604	0.790429	9.62455e-06	2.17411	89.0445	11.8423	1.01796	0.348542	13.0818	1	11.6773	11.6446	11.6779	11.6131	11.7094	10.7474	10.9272	11.0219	11.6101	11.4921	11.5529	11.6356	11.7606	11.0233	11.1157	11.1141	11.6635	11.5467	11.5024	11.5029	11.6147	10.5823	10.6787	10.7673	11.703	11.3371	11.5145	11.419	11.5994	10.9582
4596	1778119_at	YAR003W	S. cerevisiae YAR003W /GEN=SWD1 /DB_XREF=GI:6319320 /SEG=NC_001133:+155009,156289 /DEF=Subunit of the COMPASS complex, which methylates histone H3 on lysine 4 and is required in transcriptional silencing near telomeres /NOTE=Swd1p; go_component: COMPASS complex [goid GO:0048188] [evidence IPI] [pmid 11805083]; go_component: nuclear chromatin [goid GO:0000790] [evidence IMP] [pmid 11687631]; go_fu…	Subunit of the COMPASS (Set1C) complex, which methylates histone H3 on lysine 4 and is required in transcriptional silencing near telomeres; WD40 beta propeller superfamily member with similarity to mammalian Rbbp7	SWD1	chr1	0.819702	0.106658	0.0918673	0.315121	0.829673	0.125393	0.0528125	2.75602	3.01986	1.22932	0.293645	2.05839	1	8.97822	9.05436	9.04508	8.88845	9.22712	9.04962	8.57805	8.74558	8.9667	8.78645	8.84068	8.77136	9.24507	9.03357	8.66911	8.7308	9.33304	9.44503	9.22707	8.86886	9.40829	8.49954	8.20254	8.28257	9.33278	8.64675	8.93075	9.12629	9.35741	9.204
2129	1773412_at	YAR007C	S. cerevisiae YAR007C /GEN=RFA1 /DB_XREF=GI:6319321 /SEG=NC_001133:-156758,158623 /DEF=Rfa1p, Rfa2p, and Rfa3p make up RPA, a highly conserved single-stranded DNA-binding protein involved in DNA replication, recombination and repair; binds URS1 and CAR1 /NOTE=Rfa1p; go_component: DNA replication factor A complex [goid GO:0005662] [evidence TAS] [pmid 9242902]; go_component: chromosome, telomeric …	Subunit of heterotrimeric Replication Protein A (RPA), which is a highly conserved single-stranded DNA binding protein involved in DNA replication, repair, and recombination	RFA1	chr1	1.80447e-18	2.81608e-05	8.47863e-07	0.0150145	5.23127e-11	0.0141989	332.688	23.8139	37.0323	4.05405	40.5231	4.10925	1	11.0212	11.1883	11.2019	11.1234	10.9456	11.2142	11.0562	11.1928	10.9671	12.0931	11.9017	11.7268	11.0134	12.6955	12.6856	12.5328	11.0243	11.1644	11.1683	11.1621	10.9057	11.0638	11.0286	10.9033	10.891	12.2274	11.9597	11.9225	10.8245	12.7786
1244	1771711_at	YAR008W	S. cerevisiae YAR008W /GEN=SEN34 /DB_XREF=GI:6319322 /SEG=NC_001133:+158969,159796 /DEF=Subunit of the tRNA splicing endonuclease, which is composed of Sen2p, Sen15p, Sen34p, and Sen54p; Sen34p contains the active site for tRNA 3' splice site cleavage and has similarity to Sen2p and to Archaeal tRNA splicing endonuclease /NOTE=Sen34p; go_component: mitochondrial outer membrane [goid GO:0005741] […	Subunit of the tRNA splicing endonuclease, which is composed of Sen2p, Sen15p, Sen34p, and Sen54p; Sen34p contains the active site for tRNA 3' splice site cleavage and has similarity to Sen2p and to Archaeal tRNA splicing endonuclease	SEN34	chr1	0.000577428	1.30681e-10	0.475641	0.274293	0.0521708	1.60428e-05	14.6004	86.4394	0.521038	1.35446	2.86153	12.3176	1	9.54945	9.58473	9.4078	9.44802	9.64897	8.89651	8.64511	8.83646	9.52798	9.06807	9.27994	9.11166	9.66324	8.78954	8.33668	8.26019	9.73181	9.52378	9.56429	9.76032	9.65603	8.77579	8.45556	8.60745	9.77183	8.98886	9.2354	9.15512	9.74407	9.02994
5165	1779165_s_at	YAR009C	S. cerevisiae YAR009C /GEN=SEN34 /DB_XREF=GI:6319323 /SEG=NC_001133:-160600,164190 /DEF=TyB Gag-Pol protein; proteolytically processed to make the Gag, RT, PR, and IN proteins that are required for retrotransposition /NOTE=Yar009cp; go_component: retrotransposon nucleocapsid [goid GO:0000943] [evidence ISS] [pmid 9582191]; go_function: DNA-directed DNA polymerase activity [goid GO:0003887] [evide…	---	---	chr1 /// chr10 /// chr12 /// chr13 /// chr14 /// chr15 /// chr16 /// chr2 /// chr5 /// chr7	0.286822	0.0490933	0.936667	0.948549	0.842987	0.544617	1.17328	4.18433	0.00641398	0.118549	0.274989	0.724889	1	12.5641	12.6705	12.3575	12.6902	12.3566	12.8339	12.9185	12.5251	12.0724	12.0279	12.1046	12.426	12.383	12.5636	12.4326	12.4656	12.0265	11.7413	12.2578	11.9886	12.2276	12.4648	12.4481	12.5385	12.3493	12.0554	12.4387	11.9386	12.2588	12.4886
3039	1775180_s_at	YAR010C	S. cerevisiae YAR010C /GEN=SEN34 /DB_XREF=GI:6319324 /SEG=NC_001133:-164547,165869 /DEF=TyA Gag protein; the main structural constituent of virus-like particles (VLPs) /NOTE=Yar010cp; go_component: retrotransposon nucleocapsid [goid GO:0000943] [evidence ISS] [pmid 9582191]; go_function: RNA binding [goid GO:0003723] [evidence ISS] [pmid 9582191]; go_function: protein binding [goid GO:0005515] [e…	---	---	chr1 /// chr10 /// chr12 /// chr13 /// chr14 /// chr15 /// chr16 /// chr2 /// chr4 /// chr5 /// chr7 /// chr8	0.501934	0.033398	0.572061	0.894741	0.867366	0.645349	0.461227	4.94202	0.325917	0.201265	0.240596	0.559917	1	13.5701	13.5049	13.7636	13.7687	13.546	14.1836	14.3013	14.1116	13.6048	13.7868	13.7754	13.7486	13.5685	14.1212	13.8097	13.7447	14.0774	14.1722	14.0973	12.4549	13.9402	14.4509	14.2202	14.0643	14.1164	13.1298	14.2042	13.7681	14.026	14.2636
683	1770622_at	YAR014C	S. cerevisiae YAR014C /GEN=BUD14 /DB_XREF=GI:41629669 /SEG=NC_001133:-166745,168868 /DEF=Protein involved in bud-site selection; diploid mutants display a random budding pattern instead of the wild-type bipolar pattern /NOTE=Bud14p; go_component: bud neck [goid GO:0005935] [evidence IDA] [pmid 11452010]; go_component: bud tip [goid GO:0005934] [evidence IDA] [pmid 11452010]; go_component: incipie…	Protein involved in bud-site selection, Bud14p-Glc7p complex is a cortical regulator of dynein; inhibitor of the actin assembly factor Bnr1p (formin); diploid mutants display a random budding pattern instead of the wild-type bipolar pattern	BUD14	chr1	0.000363903	0.000160566	0.547029	0.985126	0.132916	0.0610095	15.8911	18.2797	0.3705	0.049585	2.00577	2.71635	1	11.3464	11.4141	11.3004	11.3469	11.4015	10.9309	10.7899	10.6186	11.348	10.7431	10.9067	10.9957	11.3807	10.199	10.3096	10.4357	11.4852	11.5558	11.5219	11.0096	11.5349	11.2925	11.2202	11.2105	11.4406	11.3425	11.103	11.163	11.4216	10.6357
2510	1774134_at	YAR015W	S. cerevisiae YAR015W /GEN=ADE1 /DB_XREF=GI:6319326 /SEG=NC_001133:+169372,170292 /DEF=N-succinyl-5-aminoimidazole-4-carboxamide ribotide (SAICAR) synthetase, required for 'de novo' purine nucleotide biosynthesis; red pigment accumulates in mutant cells deprived of adenine /NOTE=Ade1p; go_component: cytoplasm [goid GO:0005737] [evidence IDA] [pmid 14562095]; go_component: nucleus [goid GO:0005634…	N-succinyl-5-aminoimidazole-4-carboxamide ribotide (SAICAR) synthetase, required for 'de novo' purine nucleotide biosynthesis; red pigment accumulates in mutant cells deprived of adenine	ADE1	chr1	4.45962e-12	1.07022e-16	0.00495674	0.0784739	2.75345e-06	7.20463e-09	113.992	250.787	9.11041	2.48465	15.0579	26.8505	1	13.0418	13.0142	13.1087	12.9862	13.0136	11.7266	11.8926	12.0042	13.1473	12.0278	12.5133	12.6208	13.0438	10.6191	10.7685	10.8033	13.2326	13.0306	12.9916	13.1295	13.3044	11.8308	12.023	12.0489	13.25	12.0138	12.2796	12.7275	13.3282	10.4584
3758	1776525_at	YAR018C	S. cerevisiae YAR018C /GEN=KIN3 /DB_XREF=GI:6319327 /SEG=NC_001133:-170393,171700 /DEF=protein kinase /NOTE=Kin3p; go_component: cellular_component unknown [goid GO:0008372] [evidence ND]; go_function: protein kinase activity [goid GO:0004672] [evidence ISS] [pmid 2199332]; go_process: chromosome segregation [goid GO:0007059] [evidence IMP] [pmid 12386167]	Nonessential protein kinase with unknown cellular role	KIN3	chr1	0.947147	1.00674e-09	0.0741575	0.262721	0.241241	1.87583e-05	0.00446384	72.4036	3.4078	1.39324	1.4699	12.0885	1	10.4654	10.2556	10.3643	10.4389	10.3499	9.73664	9.78713	9.3833	10.4846	10.4369	10.1478	10.37	10.4159	9.98737	9.66715	9.79829	10.6417	10.4658	10.5587	10.4158	10.6298	9.42639	9.30505	8.81639	10.6155	9.7526	10.1746	10.8159	10.5883	10.2808
5608	1780029_at	YAR019C	S. cerevisiae YAR019C /GEN=CDC15 /DB_XREF=GI:6319328 /SEG=NC_001133:-172211,175135 /DEF=Protein kinase of the Mitotic Exit Network that is localized to the spindle pole bodies at late anaphase; promotes mitotic exit by directly switching on the kinase activity of Dbf2p /NOTE=Cdc15p; go_component: bud neck [goid GO:0005935] [evidence TAS] [pmid 12832486]; go_component: spindle pole body [goid GO:0…	Protein kinase of the Mitotic Exit Network that is localized to the spindle pole bodies at late anaphase; promotes mitotic exit by directly switching on the kinase activity of Dbf2p; required for spindle disassembly after meiosis II	CDC15	chr1	0.0956581	1.65498e-11	0.497577	0.157731	0.69028	0.000165843	2.94784	102.598	0.470765	1.85155	0.492086	9.11222	1	9.57361	9.804	9.84851	9.8023	9.79503	10.3395	10.2647	10.0491	9.67999	9.79176	9.87824	9.91135	9.7216	10.4036	10.3458	10.405	9.33179	9.61607	9.71187	9.83579	9.31231	10.516	10.3093	10.3076	9.39871	9.98824	9.75424	9.76408	9.34117	10.5013
1684	1772576_x_at	YAR020C	S. cerevisiae YAR020C /GEN=PAU7 /DB_XREF=GI:6319329 /SEG=NC_001133:-176856,177023 /DEF=similar to Pau3, member of Pau1 family /NOTE=Pau7p; go_component: cellular_component unknown [goid GO:0008372] [evidence ND]; go_function: molecular_function unknown [goid GO:0005554] [evidence ND]; go_process: biological_process unknown [goid GO:0000004] [evidence ND]	Part of 23-member seripauperin multigene family, active during alcoholic fermentation, regulated by anaerobiosis, inhibited by oxygen, repressed by heme	PAU7	chr1	0.0154965	0.0128807	0.762308	0.438207	0.186085	0.31855	6.53901	6.94004	0.0930522	0.928547	1.70298	1.21954	1	7.1351	6.95032	7.11877	7.06593	6.90523	7.14795	7.04508	7.15415	6.85436	7.19016	7.0213	7.15972	6.83311	7.43685	7.3438	7.72071	7.13516	6.85425	7.03604	6.30704	7.45053	6.98254	6.63661	7.01125	7.31211	7.05551	7.50299	7.44915	7.37391	7.53573
5518	1779844_at	YAR023C	S. cerevisiae YAR023C /GEN=PAU7 /DB_XREF=GI:6319330 /SEG=NC_001133:-179281,179820 /DEF=Putative integral membrane protein, member of DUP240 gene family /NOTE=Yar023cp; go_component: cellular_component unknown [goid GO:0008372] [evidence ND]; go_function: molecular_function unknown [goid GO:0005554] [evidence ND]; go_process: biological_process unknown [goid GO:0000004] [evidence ND]	---	---	chr1	0.935969	0.00051977	0.315947	0.805514	0.406728	0.00399597	0.00655644	14.8909	1.03792	0.327424	0.997168	5.40763	1	6.82743	6.89299	7.02005	6.60057	6.77447	7.55885	7.2428	7.02953	7.04113	6.79894	6.94221	6.80096	6.94775	7.6206	7.28279	6.95353	7.07741	7.07368	6.99716	7.09025	7.28369	7.59422	7.21015	7.36253	7.08786	7.15363	6.86381	6.95015	7.20898	7.92395
1146	1771519_at	YAR027W	S. cerevisiae YAR027W /GEN=UIP3 /DB_XREF=GI:6319331 /SEG=NC_001133:+183766,184473 /DEF=Putative integral membrane protein of unknown function; interacts with Ulp1p at the nuclear periphery; member of DUP240 gene family /NOTE=Uip3p; go_component: nuclear membrane [goid GO:0005635] [evidence IPI] [pmid 11056382]; go_function: molecular_function unknown [goid GO:0005554] [evidence ND]; go_process: b…	Putative integral membrane protein of unknown function; interacts with Ulp1p at the nuclear periphery; member of DUP240 gene family	UIP3	chr1	0.0108306	0.00186666	0.0713242	0.585762	0.296587	0.359553	7.32174	11.4997	3.47953	0.654952	1.28405	1.10976	1	10.9833	11.1918	11.3064	11.0392	11.1565	11.6069	11.5281	11.393	10.9203	11.5633	11.4557	11.3508	11.1021	12.069	11.8089	11.9035	10.7017	11.0115	11.1231	11.667	10.8157	11.1099	11.1063	10.7504	10.7376	10.8862	11.2304	11.1984	10.7122	11.9514
2903	1774900_at	YAR028W	S. cerevisiae YAR028W /GEN=UIP3 /DB_XREF=GI:6319332 /SEG=NC_001133:+184888,185592 /DEF=Putative integral membrane protein, member of DUP240 gene family /NOTE=Yar028wp; go_component: cellular_component unknown [goid GO:0008372] [evidence ND]; go_function: molecular_function unknown [goid GO:0005554] [evidence ND]; go_process: biological_process unknown [goid GO:0000004] [evidence ND]	---	---	chr1	3.92858e-16	9.9517e-10	0.0463934	0.160622	7.76745e-09	4.2787e-05	228.795	72.4781	4.29368	1.83521	26.6725	10.9158	1	10.3845	10.6788	10.7467	10.6375	10.592	11.7828	11.7538	11.5625	10.5026	9.43099	9.55398	9.76494	10.5674	10.564	10.0051	9.82487	10.7505	10.7147	10.7628	10.9558	10.7566	11.6386	11.8517	11.5474	10.7159	9.44823	9.44086	9.65051	10.7299	10.4452
4926	1778729_at	YAR029W	S. cerevisiae YAR029W /GEN=UIP3 /DB_XREF=GI:6319333 /SEG=NC_001133:+186317,186541 /DEF=Member of DUP240 gene family but contains no transmembrane domains; green fluorescent protein (GFP)-fusion protein localizes to the cytoplasm in a punctate pattern /NOTE=Yar029wp; go_component: cytoplasm [goid GO:0005737] [evidence IDA] [pmid 12101299]; go_function: molecular_function unknown [goid GO:0005554] …	---	---	chr1	3.62761e-17	3.30424e-10	0.000721772	0.0334374	1.36708e-09	0.000360494	270.497	79.8392	13.9911	3.27949	31.0039	8.1431	1	7.62464	7.85605	7.92396	7.94663	7.81901	8.83311	8.89479	8.7266	7.53261	6.57174	6.59711	6.64035	7.9024	6.70438	7.16059	7.10672	7.87698	7.74211	7.72498	7.73767	7.85719	8.82833	9.35779	9.03545	7.73246	7.31016	6.37226	6.75733	7.84381	6.52856
1157	1771533_at	YAR031W	S. cerevisiae YAR031W /GEN=PRM9 /DB_XREF=GI:6319334 /SEG=NC_001133:+186832,187728 /DEF=Pheromone-regulated protein with 3 predicted transmembrane segments and an FF sequence, a motif involved in COPII binding; forms a complex with Prp9p in the ER /NOTE=Prm9p; go_component: endoplasmic reticulum [goid GO:0005783] [evidence IPI] [pmid 12925749]; go_component: integral to membrane [goid GO:0016021] …	Pheromone-regulated protein with 3 predicted transmembrane segments and an FF sequence, a motif involved in COPII binding; member of DUP240 gene family	PRM9	chr1	0.402171	0.0168381	0.192623	0.610629	0.614638	0.808391	0.720853	6.36096	1.77133	0.614486	0.608077	0.323402	1	6.83331	6.68163	6.9485	6.47919	6.72941	6.1762	6.26314	6.09943	6.91079	6.43112	6.38046	6.44058	6.50869	6.30543	6.3377	6.05469	6.50868	6.27349	6.36112	6.83606	6.61753	6.36735	6.34422	6.20497	6.41186	6.18612	6.21361	6.47052	6.48895	5.82036
100	1769485_s_at	YAR033W	S. cerevisiae YAR033W /GEN=MST28 /DB_XREF=GI:6319336 /SEG=NC_001133:+188103,188807 /DEF=Putative integral membrane protein, involved in vesicle formation; forms complex with Mst27p; member of DUP240 gene family; binds COPI and COPII vesicles /NOTE=Mst28p; go_component: Golgi apparatus [goid GO:0005794] [evidence IPI] [pmid 12925749]; go_component: endoplasmic reticulum [goid GO:0005783] [evidence…	Putative integral membrane protein, involved in vesicle formation; forms complex with Mst28p; member of DUP240 gene family; binds COPI and COPII vesicles /// Putative integral membrane protein, involved in vesicle formation; forms complex with Mst27p; member of DUP240 gene family; binds COPI and COPII vesicles	MST27 /// MST28	chr1 /// chr7	0.206338	0.27791	0.868435	0.849238	0.863285	0.754685	1.66378	1.21838	0.0278829	0.266206	0.246384	0.398921	1	8.32269	8.39481	8.30825	8.00993	8.48109	8.19129	8.58565	8.1166	8.59226	8.3595	8.52345	8.4098	8.30243	8.3729	8.71617	8.6856	8.44021	8.65223	8.44409	8.36385	8.36116	8.46275	8.62935	8.70442	8.48632	8.64561	8.5214	8.50586	8.42204	8.755
2532	1774167_at	YAR033W	S. cerevisiae YAR033W /GEN=MST28 /DB_XREF=GI:6319336 /SEG=NC_001133:+188103,188807 /DEF=Putative integral membrane protein, involved in vesicle formation; forms complex with Mst27p; member of DUP240 gene family; binds COPI and COPII vesicles /NOTE=Mst28p; go_component: Golgi apparatus [goid GO:0005794] [evidence IPI] [pmid 12925749]; go_component: endoplasmic reticulum [goid GO:0005783] [evidence…	Putative integral membrane protein, involved in vesicle formation; forms complex with Mst27p; member of DUP240 gene family; binds COPI and COPII vesicles	MST28	chr1	0.814603	0.215854	0.553201	0.942443	0.970506	0.795298	0.0559009	1.59418	0.359146	0.128568	0.0798032	0.341721	1	6.94054	6.97776	7.10005	6.90068	6.39172	7.03655	6.91549	7.16093	6.68367	6.82456	6.70415	7.16986	6.46168	7.04583	6.86755	6.83477	6.2832	6.01925	6.19192	6.82616	6.09393	6.26583	6.17053	6.01298	6.43161	5.8206	5.68966	6.07969	6.47073	5.98689
1135	1771503_at	YAR035C-A	S. cerevisiae YAR035C-A /GEN=YAT1 /DB_XREF=GI:33438758 /SEG=NC_001133:-192333,192413 /DEF=Identified by gene-trapping, microarray-based expression analysis, and genome-wide homology searching /NOTE=Yar035c-ap; go_component: cellular_component unknown [goid GO:0008372] [evidence ND]; go_function: molecular_function unknown [goid GO:0005554] [evidence ND]; go_process: biological_process unknown [go…	---	---	chr1	0.000147301	0.000408969	0.00509533	0.507602	0.173414	0.0653457	18.5392	15.5609	9.04543	0.791543	1.76633	2.65294	1	6.60123	6.25543	6.63699	6.28776	6.25751	6.3653	7.52848	6.49723	6.61442	6.15533	6.12916	6.04173	6.28606	5.86401	6.66332	6.35789	6.05431	6.25248	6.09778	5.77364	6.18358	6.9465	8.32601	8.31043	5.97487	6.54326	5.95693	5.62647	5.8594	6.05762
4658	1778223_at	YAR035W	S. cerevisiae YAR035W /GEN=YAT1 /DB_XREF=GI:6319337 /SEG=NC_001133:+190189,192252 /DEF=Outer carnitine acetyltransferase, mitochondrial /NOTE=Yat1p; go_component: mitochondrion [goid GO:0005739] [evidence IDA] [pmid 11914276]; go_function: carnitine O-acetyltransferase activity [goid GO:0004092] [evidence ISS] [pmid 11329169]; go_process: alcohol metabolism [goid GO:0006066] [evidence IGI] [pmid …	Outer mitochondrial carnitine acetyltransferase, minor ethanol-inducible enzyme involved in transport of activated acyl groups from the cytoplasm into the mitochondrial matrix; phosphorylated	YAT1	chr1	2.09609e-08	1.00966e-13	1.73584e-07	0.00241769	0.000442603	1.24668e-06	54.5955	152.684	44.0607	5.94796	7.8944	16.3902	1	9.28447	9.1608	9.25311	9.05777	9.50915	11.2324	12.7328	12.1104	9.43532	9.40036	9.29513	8.98896	9.44882	9.75838	9.90521	10.5372	9.94254	9.64953	9.93649	8.54602	10.1463	11.6713	12.8776	12.1867	9.95057	8.84858	9.24487	9.22081	10.1905	10.2001
3935	1776863_at	YAR042W	S. cerevisiae YAR042W /GEN=SWH1 /DB_XREF=GI:37362612 /SEG=NC_001133:+192615,196181 /DEF=Similar to mammalian oxysterol-binding protein /NOTE=Swh1p; go_component: cellular_component unknown [goid GO:0008372] [evidence ND]; go_function: molecular_function unknown [goid GO:0005554] [evidence ND]; go_process: biological_process unknown [goid GO:0000004] [evidence ND]	Protein similar to mammalian oxysterol-binding protein; contains ankyrin repeats; localizes to the Golgi and the nucleus-vacuole junction	SWH1	chr1	0.0356787	1.36406e-08	0.84998	0.593179	0.803266	0.0159776	4.80996	56.9136	0.0363593	0.642751	0.33057	3.9928	1	9.60277	9.8659	10.05	10.0318	9.91663	10.4787	10.5527	10.6713	9.74489	10.0585	10.1191	10.0598	9.97204	10.823	10.7212	10.7677	9.84005	10.1007	10.2108	9.42425	9.94999	10.5581	10.5774	10.7161	10.0265	9.99068	10.3358	9.99478	10.0255	11.0689
4985	1778830_at	YAR050W	S. cerevisiae YAR050W /GEN=FLO1 /DB_XREF=GI:6319341 /SEG=NC_001133:+203396,208009 /DEF=Lectin-like protein involved in flocculation, cell wall protein that binds to mannose chains on the surface of other cells, confers floc-forming ability that is chymotrypsin sensitive and heat resistant; similar to Flo5p /NOTE=Flo1p; go_component: cell wall (sensu Fungi) [goid GO:0009277] [evidence IDA] [pmid 1…	Lectin-like protein involved in flocculation, cell wall protein that binds to mannose chains on the surface of other cells, confers floc-forming ability that is chymotrypsin sensitive and heat resistant; similar to Flo5p	FLO1	chr1	0.650778	0.628704	0.630732	0.997337	0.233363	0.0345924	0.208824	0.238386	0.235569	0.0154044	1.49973	3.24729	1	6.06472	6.21595	6.43005	6.53933	6.13471	6.45007	6.2571	6.36341	6.2539	6.54108	6.19621	6.48974	6.16584	6.34763	5.88358	6.21022	6.32016	6.18938	6.56616	5.97582	6.3927	6.57101	6.17534	5.7454	6.6921	5.66591	6.32038	6.17296	6.53466	6.18476
2928	1774946_s_at	YAR064W	S. cerevisiae YAR064W /GEN=FLO1 /DB_XREF=GI:6319346 /SEG=NC_001133:+220191,220490 /DEF=Hypothetical ORF /NOTE=Yar064wp; go_component: cellular_component unknown [goid GO:0008372] [evidence ND]; go_function: molecular_function unknown [goid GO:0005554] [evidence ND]; go_process: biological_process unknown [goid GO:0000004] [evidence ND]	---	---	chr1 /// chr8	0.0417589	0.000280059	0.593312	0.971178	0.901232	0.578516	4.4989	16.6415	0.291004	0.0785217	0.191762	0.666986	1	4.77808	4.71175	4.9929	4.79827	4.78493	4.17356	4.48066	4.43641	5.11035	4.67902	5.16118	4.58054	4.83057	4.1373	4.64757	4.36266	4.91895	4.92863	5.11605	5.10378	4.40359	4.65371	4.82942	4.89958	4.62147	5.05399	4.34409	4.14035	4.34162	4.06153
1661	1772534_s_at	YAR066W	S. cerevisiae YAR066W /GEN=FLO1 /DB_XREF=GI:6319347 /SEG=NC_001133:+221042,221653 /DEF=Hypothetical ORF /NOTE=Yar066wp; go_component: cellular_component unknown [goid GO:0008372] [evidence ND]; go_function: molecular_function unknown [goid GO:0005554] [evidence ND]; go_process: biological_process unknown [goid GO:0000004] [evidence ND]	---	---	chr1 /// chr8	0.00998917	0.832164	0.114536	0.68717	0.684635	0.580113	7.5017	0.0456527	2.6321	0.496693	0.500458	0.664324	1	5.4187	5.24679	5.3575	5.0887	5.46127	5.3389	5.48802	5.26828	5.46646	5.69924	5.98041	5.76242	5.33223	5.5914	5.46982	6.2642	5.99392	5.88315	5.5901	5.62759	5.91307	5.42756	5.10828	5.25958	5.90973	5.11707	6.24349	6.04399	6.02769	6.45549
4246	1777445_at	YAR068W	S. cerevisiae YAR068W /GEN=FLO1 /DB_XREF=GI:6319348 /SEG=NC_001133:+222399,222884 /DEF=putative membrane protein /NOTE=Yar068wp; go_component: cellular_component unknown [goid GO:0008372] [evidence ND]; go_function: molecular_function unknown [goid GO:0005554] [evidence ND]; go_process: biological_process unknown [goid GO:0000004] [evidence ND]	---	---	chr1 /// chr8	1.00316e-11	3.69581e-06	0.0263199	0.238775	1.71986e-06	0.0972578	106.838	31.1133	5.42528	1.47913	15.8413	2.28874	1	7.76496	7.40886	7.38587	7.33017	7.86105	7.92377	7.68595	7.56533	7.78895	8.32354	8.34622	8.31063	7.68224	8.91396	9.42715	9.45101	7.75714	7.5703	7.65415	6.66981	8.07016	7.74316	7.49765	7.92579	7.71072	8.32588	8.35581	8.42892	7.57613	9.36154
4158	1777286_s_at	YAR071W	S. cerevisiae YAR071W /GEN=PHO11 /DB_XREF=GI:6319351 /SEG=NC_001133:+225453,226856 /DEF=One of three repressible acid phosphatases, a glycoprotein that is transported to the cell surface by the secretory pathway; induced by phosphate starvation and coordinately regulated by PHO4 and PHO2 /NOTE=Pho11p; go_component: extracellular [goid GO:0005576] [evidence IDA] [pmid 8817921]; go_function: acid p…	One of three repressible acid phosphatases, a glycoprotein that is transported to the cell surface by the secretory pathway; induced by phosphate starvation and coordinately regulated by PHO4 and PHO2 /// One of three repressible acid phosphatases, a glycoprotein that is transported to the cell surface by the secretory pathway; nearly identical to Pho11p; upregulated by phosphate starvation	PHO11 /// PHO12	chr1 /// chr8	0.999397	0.0920227	0.359913	0.772235	0.339759	0.0300431	5.80402e-07	3.01684	0.862791	0.374107	1.16118	3.38132	1	9.18114	9.05964	8.85916	8.92037	9.26919	9.0909	9.0198	8.52398	9.22688	8.85339	8.60218	8.72222	9.3229	9.16994	8.9125	8.73551	9.08679	9.14847	9.02757	8.77847	9.27669	9.34105	8.99024	8.77858	8.95464	8.69517	9.01984	9.25207	9.26722	9.15988
5009	1778878_s_at	YAR073W	S. cerevisiae YAR073W /GEN=IMD1 /DB_XREF=GI:6319352 /SEG=NC_001133:+227735,228946 /DEF=Nonfunctional protein with homology to IMP dehydrogenase; IMD1 is a probable pseudogene that is located close to the telomere and is not expressed at detectable levels /NOTE=Imd1p; go_component: cellular_component unknown [goid GO:0008372] [evidence ND]; go_function: molecular_function unknown [goid GO:0005554]…	Nonfunctional protein with homology to IMP dehydrogenase; probable pseudogene, located close to the telomere; is not expressed at detectable levels; YAR073W and YAR075W comprise a continuous reading frame in some strains of S. cerevisiae /// Inosine monophosphate dehydrogenase, catalyzes the first step of GMP biosynthesis, expression is induced by mycophenolic acid resulting in resistance to the …	IMD1 /// IMD2	chr1 /// chr8	0.0023143	1.35773e-09	0.434723	0.496936	0.310011	0.000411364	10.9591	70.4944	0.625804	0.811501	1.2441	7.98277	1	9.58351	9.43425	9.45203	9.30265	9.44651	7.62838	7.73469	7.25794	9.54163	8.74895	8.58845	8.72483	9.48029	7.64098	7.2141	6.39333	9.81362	9.47995	9.39376	8.46688	9.86374	7.69088	8.20385	7.04551	9.82388	8.19486	8.50787	8.35594	9.80639	7.51673
4385	1777712_at	YAR075W	S. cerevisiae YAR075W /GEN=IMD1 /DB_XREF=GI:6319353 /SEG=NC_001133:+228837,229310 /DEF=Hypothetical ORF /NOTE=Yar075wp; go_component: cellular_component unknown [goid GO:0008372] [evidence ND]; go_function: molecular_function unknown [goid GO:0005554] [evidence ND]; go_process: biological_process unknown [goid GO:0000004] [evidence ND]	---	---	chr1	0.0522827	0.33159	0.546678	0.465263	0.490075	0.111599	4.06344	0.97195	0.371152	0.873017	0.824534	2.16385	1	3.84628	3.97477	3.71919	3.92589	3.82396	3.80269	3.67718	3.91652	3.84274	3.83426	3.76547	4.01013	3.8039	3.55262	3.84869	3.88091	3.89253	4.11174	3.99946	3.84065	3.89074	3.7715	4.00117	3.89394	3.78428	3.83578	3.77958	3.87996	4.04274	3.97517
5539	1779889_s_at	YAR075W	S. cerevisiae YAR075W /GEN=IMD1 /DB_XREF=GI:6319353 /SEG=NC_001133:+228837,229310 /DEF=Hypothetical ORF /NOTE=Yar075wp; go_component: cellular_component unknown [goid GO:0008372] [evidence ND]; go_function: molecular_function unknown [goid GO:0005554] [evidence ND]; go_process: biological_process unknown [goid GO:0000004] [evidence ND]	Inosine monophosphate dehydrogenase, catalyzes the first step of GMP biosynthesis, expression is induced by mycophenolic acid resulting in resistance to the drug, expression is repressed by nutrient limitation /// Inosine monophosphate dehydrogenase, catalyzes the first step of GMP biosynthesis, member of a four-gene family in S. cerevisiae, constitutively expressed	IMD2 /// IMD3	chr1 /// chr12 /// chr8	0.000597257	2.37997e-22	0.130584	0.011106	0.0729119	1.34437e-14	14.5076	604.642	2.40758	4.35397	2.55209	75.4016	1	13.7799	13.6071	13.6335	13.6059	13.7224	11.38	12.1588	12.6139	13.7232	13.4075	13.5532	13.5366	13.711	11.4596	11.8771	11.9193	13.7482	13.6576	13.7146	13.4457	13.7673	11.5138	12.2436	12.504	13.7869	13.4365	13.4548	13.5063	13.7806	11.2832
1309	1771828_at	YBL001C	S. cerevisiae YBL001C /GEN=ECM15 /DB_XREF=GI:6319472 /SEG=NC_001134:-237117,237431 /DEF=Non-essential protein of unknown function, likely exists as tetramer, may be regulated by the binding of small-molecule ligands (possibly sulfate ions), may have a role in yeast cell-wall biogenesis /NOTE=Ecm15p; go_component: cytoplasm [goid GO:0005737] [evidence IDA] [pmid 14562095]; go_component: nucleus [g…	Non-essential protein of unknown function, likely exists as tetramer, may be regulated by the binding of small-molecule ligands (possibly sulfate ions), may have a role in yeast cell-wall biogenesis	ECM15	chr2	2.31487e-06	0.0273072	0.672456	0.953795	0.0137163	0.658458	32.9343	5.34985	0.182072	0.109728	4.14351	0.539831	1	12.6554	12.6416	12.5951	12.6607	12.7388	13.1314	13.272	13.2459	12.6059	12.0461	11.9058	11.7898	12.6434	12.2406	12.0353	12.5061	12.4494	12.4789	12.4505	12.9404	12.5221	12.3873	12.5146	12.686	12.4756	11.7347	11.5941	11.8726	12.5808	12.1665
4447	1777846_at	YBL002W	S. cerevisiae YBL002W /GEN=HTB2 /DB_XREF=GI:6319471 /SEG=NC_001134:+236457,236852 /DEF=Histone H2B (HTB1 and HTB2 code for nearly identical proteins) /NOTE=Htb2p; go_component: nuclear nucleosome [goid GO:0000788] [evidence TAS] [pmid 2275823]; go_function: DNA binding [goid GO:0003677] [evidence TAS] [pmid 2275823]; go_process: chromatin assembly/disassembly [goid GO:0006333] [evidence TAS] [pmi…	Histone H2B, core histone protein required for chromatin assembly and chromosome function; nearly identical to HTB1; Rad6p-Bre1p-Lge1p mediated ubiquitination regulates transcriptional activation, meiotic DSB formation and H3 methylation	HTB2	chr2	6.87428e-11	1.05542e-12	9.58629e-06	3.8135e-05	1.845e-05	8.39778e-08	91.2404	127.642	27.5682	11.076	12.1127	21.4484	1	12.911	13.0076	13.0077	13.0493	12.8192	12.3747	12.4443	12.6283	12.8375	12.3374	12.8145	12.763	12.813	11.653	10.9219	10.2018	12.786	12.9041	13.0355	13.107	12.7996	12.2146	12.347	12.2201	12.812	11.7696	12.7862	12.7564	12.7705	11.3076
3066	1775235_at	YBL003C	S. cerevisiae YBL003C /GEN=HTA2 /DB_XREF=GI:6319470 /SEG=NC_001134:-235359,235757 /DEF=Histone H2A (HTA1 and HTA2 code for nearly identical proteins) /NOTE=Hta2p; go_component: nuclear nucleosome [goid GO:0000788] [evidence TAS] [pmid 2275823]; go_function: DNA binding [goid GO:0003677] [evidence TAS] [pmid 2275823]; go_process: chromatin assembly/disassembly [goid GO:0006333] [evidence TAS] [pmi…	Histone H2A, core histone protein required for chromatin assembly and chromosome function; one of two nearly identical (see also HTA1) subtypes; DNA damage-dependent phosphorylation by Mec1p facilitates DNA repair; acetylated by Nat4p	HTA2	chr2	6.39057e-13	3.18414e-13	6.90338e-09	4.30391e-06	1.0869e-07	2.97531e-09	132.691	139.969	60.7194	14.3351	20.9274	29.007	1	12.9203	13.0982	13.1507	13.0246	12.9984	12.7215	12.5471	12.5756	12.9373	12.1881	12.78	12.7831	13.0546	11.7201	11.0514	10.3573	12.7135	12.7833	12.7253	13.2399	12.7144	12.6017	12.5756	12.9116	12.754	12.4997	12.8003	12.6578	12.8139	11.4285
4349	1777647_s_at	YBL003C	S. cerevisiae YBL003C /GEN=HTA2 /DB_XREF=GI:6319470 /SEG=NC_001134:-235359,235757 /DEF=Histone H2A (HTA1 and HTA2 code for nearly identical proteins) /NOTE=Hta2p; go_component: nuclear nucleosome [goid GO:0000788] [evidence TAS] [pmid 2275823]; go_function: DNA binding [goid GO:0003677] [evidence TAS] [pmid 2275823]; go_process: chromatin assembly/disassembly [goid GO:0006333] [evidence TAS] [pmi…	Histone H2A, core histone protein required for chromatin assembly and chromosome function; one of two nearly identical subtypes (see also HTA2); DNA damage-dependent phosphorylation by Mec1p facilitates DNA repair; acetylated by Nat4p /// Histone H2A, core histone protein required for chromatin assembly and chromosome function; one of two nearly identical (see also HTA1) subtypes; DNA damage-depe…	HTA1 /// HTA2	chr2 /// chr4	2.60923e-08	1.02397e-05	0.000210577	0.00305207	0.000106238	0.000780676	53.4378	27.3309	17.4736	5.69548	9.68885	7.22218	1	13.8494	13.8956	13.9614	13.929	13.8621	13.9276	13.8522	13.9571	13.8339	13.6118	13.8779	13.874	13.9088	13.5819	13.3851	13.1466	13.7293	13.7876	13.749	14.0112	13.6966	13.7567	13.8202	13.7618	13.7317	13.5185	13.79	13.6947	13.7286	13.4344
3957	1776909_at	YBL004W	S. cerevisiae YBL004W /GEN=UTP20 /DB_XREF=GI:14270688 /SEG=NC_001134:+227601,235082 /DEF=Possible snoRNA-binding protein, based on computational analysis of large-scale protein-protein interaction data /NOTE=Utp20p; go_component: cytoplasm [goid GO:0005737] [evidence IDA] [pmid 14562095]; go_component: nucleolus [goid GO:0005730] [evidence IDA] [pmid 14562095]; go_function: snoRNA binding [goid G…	Component of the small-subunit (SSU) processome, which is involved in the biogenesis of the 18S rRNA	UTP20	chr2	0.484034	1.20959e-14	0.0145608	0.524191	0.749753	1.57389e-09	0.501349	178.718	6.67339	0.76119	0.405928	30.635	1	11.5294	11.5297	11.5991	11.5473	11.4924	9.49418	10.2821	10.8039	11.5392	11.483	11.6413	11.6531	11.5017	9.12001	9.90659	10.2777	11.9106	11.2592	11.4135	11.2431	11.8383	9.78573	10.7499	11.1231	12.0444	11.7493	11.6698	11.317	11.9822	9.25617
5443	1779706_at	YBL005W	S. cerevisiae YBL005W /GEN=PDR3 /DB_XREF=GI:6319466 /SEG=NC_001134:+217435,220365 /DEF=Zinc-finger transcription factor related to Pdr1p /NOTE=Pdr3p; go_component: cytoplasm [goid GO:0005737] [evidence IDA] [pmid 11914276]; go_component: nucleus [goid GO:0005634] [evidence IDA] [pmid 11914276]; go_component: nucleus [goid GO:0005634] [evidence IPI] [pmid 8798494]; go_function: DNA binding [goid G…	Transcriptional activator of the pleiotropic drug resistance network, regulates expression of ATP-binding cassette (ABC) transporters through binding to cis-acting sites known as PDREs (PDR responsive elements)	PDR3	chr2	0.397627	0.159711	0.814118	0.975521	0.866767	0.702802	0.735051	2.07226	0.0561995	0.0700368	0.241446	0.473648	1	8.82358	9.00165	9.15321	8.92508	8.59033	8.19542	8.61169	8.28906	8.81687	8.87469	8.94779	8.81888	8.90594	7.97158	8.97469	8.43374	9.24987	9.20915	9.32844	8.83316	8.94615	9.23178	9.50955	9.80803	9.21933	9.403	9.20925	8.81989	9.06516	9.02662
1958	1773104_s_at	YBL005W-A	S. cerevisiae YBL005W-A /GEN=PDR3 /DB_XREF=GI:6319467 /SEG=NC_001134:+221295,222617 /DEF=TyA Gag protein; the main structural constituent of virus-like particles (VLPs) /NOTE=Ybl005w-ap; go_component: retrotransposon nucleocapsid [goid GO:0000943] [evidence ISS] [pmid 9582191]; go_function: RNA binding [goid GO:0003723] [evidence ISS] [pmid 9582191]; go_function: protein binding [goid GO:0005515]…	---	---	chr13 /// chr14 /// chr2 /// chr4	0.482971	0.0947337	0.769168	0.877652	0.812335	0.52709	0.50381	2.9651	0.0875958	0.225934	0.317888	0.755968	1	10.4654	10.5788	10.7427	10.8811	10.5198	12.0122	11.9532	11.6631	10.4582	10.9012	10.7379	10.8765	10.5984	11.7896	10.4286	10.1875	12.2501	11.8481	11.9587	9.04456	11.7148	12.244	11.4499	10.4921	12.3195	9.07654	11.7987	10.739	11.767	12.3317
2300	1773721_at	YBL006C	S. cerevisiae YBL006C /GEN=LDB7 /DB_XREF=GI:41629675 /SEG=NC_001134:-216552,217094 /DEF=The deletion strain shows a reduced affinity by the alcian blue dye, which suggests a reduction in the net negative charge of the cell surface /NOTE=Ldb7p; go_component: cellular_component unknown [goid GO:0008372] [evidence ND]; go_function: molecular_function unknown [goid GO:0005554] [evidence ND]; go_proce…	Component of the RSC chromatin remodeling complex; interacts with Rsc3p, Rsc30p, Npl6p, and Htl1p to form a module important for a broad range of RSC functions	LDB7	chr2	0.0324914	0.716578	0.0537559	0.745487	0.659108	0.718159	4.99729	0.13415	4.01034	0.412004	0.538842	0.451273	1	11.4934	11.4339	11.3937	11.3924	11.6306	11.3612	11.3268	11.0721	11.4951	11.5167	11.5031	11.5137	11.6869	11.6102	11.8352	11.7149	11.2963	11.5877	11.5077	11.6664	11.49	11.1698	11.0987	11.0455	11.3418	11.1748	11.4296	11.4818	11.5505	11.3296
2215	1773589_at	YBL007C	S. cerevisiae YBL007C /GEN=SLA1 /DB_XREF=GI:6319464 /SEG=NC_001134:-212597,216331 /DEF=Involved in assembly of cortical actin cytoskeleton, contains 3 SH3 domains, interacts with Bee1p /NOTE=Sla1p; go_component: actin cortical patch (sensu Fungi) [goid GO:0030479] [evidence IDA] [pmid 10652251]; go_function: cytoskeletal protein binding [goid GO:0008092] [evidence IMP,IPI] [pmid 10652251]; go_fun…	Cytoskeletal protein binding protein required for assembly of the cortical actin cytoskeleton; interacts with proteins regulating actin dynamics and proteins required for endocytosis; found in the nucleus and cell cortex; has 3 SH3 domains	SLA1	chr2	0.76643	0.236053	0.406027	0.956868	0.872245	0.29932	0.0897516	1.45829	0.708996	0.104455	0.233655	1.27578	1	11.5905	11.7509	11.781	11.8964	11.7859	12.0408	11.7379	11.6434	11.5797	11.6133	11.6323	11.7949	11.7581	11.9618	11.5137	11.6973	11.6952	11.7544	11.8747	11.3943	11.5974	12.1367	11.8153	11.4786	11.7579	11.3185	11.758	11.4879	11.6464	12.237
3168	1775422_at	YBL008W	S. cerevisiae YBL008W /GEN=HIR1 /DB_XREF=GI:6319463 /SEG=NC_001134:+209618,212140 /DEF=Non-essential transcriptional corepressor involved in the cell cycle-regulated transcription of histone H2A, H2B, H3 and H4 genes; contributes to nucleosome formation, heterochromatic gene silencing, and formation of functional kinetochores /NOTE=Hir1p; go_component: chromosome, pericentric region [goid GO:0000…	Subunit of the HIR complex, a nucleosome assembly complex involved in regulation of histone gene transcription; contributes to nucleosome formation, heterochromatic gene silencing, and formation of functional kinetochores	HIR1	chr2	2.30286e-08	5.06024e-09	0.00255532	0.0338909	0.000337473	7.59668e-06	54.0962	62.51	10.7127	3.26671	8.22373	13.4438	1	9.85054	9.80609	9.81507	9.89601	9.7771	10.0755	9.8577	9.86248	9.8074	10.084	9.93615	10.0742	9.63715	10.462	10.686	10.5557	9.92632	9.70912	9.60319	9.71681	9.57887	10.1986	10.0704	10.2018	9.8699	9.9898	9.86352	9.80968	9.71146	10.4569
1776	1772751_at	YBL008W-A	S. cerevisiae YBL008W-A /GEN=SCT1 /DB_XREF=GI:33438764 /SEG=NC_001134:+209374,209613 /DEF=Identified by fungal homology and RT-PCR /NOTE=Ybl008w-ap; go_component: cellular_component unknown [goid GO:0008372] [evidence ND]; go_function: molecular_function unknown [goid GO:0005554] [evidence ND]; go_process: biological_process unknown [goid GO:0000004] [evidence ND]	---	---	chr2	0.109469	0.16522	0.901091	0.851686	0.311871	0.138839	2.71063	2.01697	0.0156935	0.262761	1.23869	1.96644	1	4.7095	5.07465	4.71198	5.06855	4.78768	4.64294	4.97217	4.51105	4.95485	4.65876	4.66375	4.75578	4.9351	4.7287	4.51565	4.55901	4.85335	4.79287	4.92025	4.75858	5.01312	4.89772	4.68941	5.13361	4.76285	4.77994	4.87058	5.0366	4.74314	4.45201
2343	1773826_at	YBL009W	S. cerevisiae YBL009W /GEN=SCT1 /DB_XREF=GI:6319462 /SEG=NC_001134:+207159,209189 /DEF=haspin /NOTE=Ybl009wp; go_component: nucleus [goid GO:0005634] [evidence ISS] [pmid 12737306]; go_function: protein serine/threonine kinase activity [goid GO:0004674] [evidence ISS] [pmid 12737306]; go_process: meiosis [goid GO:0007126] [evidence IEP] [pmid 12737306]	Protein kinase; accumulation and phosphorylation are periodic during the cell cycle; phosphorylated in response to DNA damage; contains characteristic motifs for degradation via the APC pathway; similar to Alk1p and to mammalian haspins	ALK2	chr2	8.10051e-15	3.38779e-22	0.000466985	0.00195317	3.71338e-08	9.19567e-14	184.038	590.768	15.1888	6.18212	23.1528	65.6149	1	9.74713	9.80846	9.96212	9.90619	9.67006	8.61146	8.78757	9.06375	9.83749	9.11327	9.61057	9.47303	9.6265	7.92807	8.10787	8.08241	9.99221	9.83607	9.78062	9.79148	9.98919	8.71683	8.73583	9.07823	10.0142	8.9154	9.5031	9.64945	10.0201	8.11341
3031	1775170_at	YBL010C	S. cerevisiae YBL010C /GEN=SCT1 /DB_XREF=GI:6319461 /SEG=NC_001134:-206072,206914 /DEF=Hypothetical ORF /NOTE=Ybl010cp; go_component: clathrin-coated vesicle [goid GO:0030136] [evidence IDA] [pmid 14562095]; go_function: molecular_function unknown [goid GO:0005554] [evidence ND]; go_process: biological_process unknown [goid GO:0000004] [evidence ND]	---	---	chr2	0.710105	1.26438e-08	0.949838	0.744099	0.617454	0.000236711	0.140655	57.3296	0.00402029	0.413984	0.603591	8.66252	1	9.17126	9.05158	9.07239	9.01025	8.87852	8.60806	8.02523	8.21457	9.14153	9.02013	9.26108	9.09103	8.94192	8.72852	8.54612	7.92347	9.13881	9.15662	9.02234	9.13875	9.11175	8.7346	8.47096	8.35474	9.12516	8.90127	9.02234	9.10174	9.09085	8.63514
3177	1775436_at	YBL011W	S. cerevisiae YBL011W /GEN=SCT1 /DB_XREF=GI:6319459 /SEG=NC_001134:+203503,205782 /DEF=High copy suppresor of choline-transport mutants /NOTE=Sct1p; go_component: endoplasmic reticulum [goid GO:0005783] [evidence IDA] [pmid 14562095]; go_function: glycerol-3-phosphate O-acyltransferase activity [goid GO:0004366] [evidence IDA,IGI,IMP] [pmid 11544256]; go_process: phospholipid biosynthesis [goid G…	Glycerol 3-phosphate/dihydroxyacetone phosphate dual substrate-specific sn-1 acyltransferase of the glycerolipid biosynthesis pathway, prefers 16-carbon fatty acids, similar to Gpt2p, gene is constitutively transcribed	SCT1	chr2	0.659469	0.547699	0.423566	0.773492	0.91488	0.666972	0.197833	0.369255	0.657122	0.372337	0.171469	0.526922	1	10.9674	10.9853	10.8259	11.1084	10.8616	10.6207	10.4975	10.4518	10.7965	10.9595	10.8525	10.6851	10.9084	10.6602	10.7118	10.7729	10.8137	10.7789	10.8972	10.4912	10.7681	11.0762	11.0273	11.0778	10.7959	11.0255	10.8702	10.4206	10.7332	11.0223
1846	1772883_at	YBL013W	S. cerevisiae YBL013W /GEN=FMT1 /DB_XREF=GI:41629674 /SEG=NC_001134:+202021,203226 /DEF=Methionyl-tRNA formyltransferase, catalyzes the formylation of initiator Met-tRNA in mitochondria; potential Cdc28p substrate /NOTE=Fmt1p; go_component: mitochondrion [goid GO:0005739] [evidence TAS] [pmid 10781559]; go_function: methionyl-tRNA formyltransferase activity [goid GO:0004479] [evidence IDA] [pmid …	Methionyl-tRNA formyltransferase, catalyzes the formylation of initiator Met-tRNA in mitochondria; potential Cdc28p substrate	FMT1	chr2	0.738322	0.113252	0.339147	0.352769	0.682243	0.409415	0.113564	2.65162	0.941589	1.12707	0.504019	0.991125	1	5.08797	5.21448	5.40859	5.62181	5.39975	5.06209	5.41101	5.49346	5.5325	5.5769	5.45708	5.4761	5.48124	5.65017	4.65114	5.01595	6.1374	6.34453	6.44559	5.09792	6.07941	4.86213	5.08613	5.23654	6.02106	5.04914	6.19884	5.72841	6.11592	6.41515
1477	1772164_at	YBL014C	S. cerevisiae YBL014C /GEN=RRN6 /DB_XREF=GI:6319457 /SEG=NC_001134:-199029,201713 /DEF=involved in the transcription of 35S rRNA genes by RNA polymerase I /NOTE=Rrn6p; go_component: RNA polymerase I transcription factor complex [goid GO:0000120] [evidence TAS] [pmid 9932458]; go_function: RNA polymerase I transcription factor activity [goid GO:0003701] [evidence TAS] [pmid 9932458]; go_process: t…	Component of the core factor (CF) rDNA transcription factor complex; CF is required for transcription of 35S rRNA genes by RNA polymerase I and is composed of Rrn6p, Rrn7p, and Rrn11p	RRN6	chr2	0.141353	0.0073734	0.543696	0.96645	0.848968	0.344303	2.27421	8.18786	0.376733	0.0873868	0.266586	1.14913	1	9.94115	9.86538	9.88476	9.97711	9.93373	9.43405	9.4293	9.73694	9.901	9.9996	10.0427	10.1244	9.80517	9.60985	9.63146	9.58401	10.0709	9.84864	9.85331	9.50394	10.0613	9.73436	9.53982	9.72457	10.0562	10.2423	9.90857	9.8204	10.0847	9.56367
2055	1773273_at	YBL015W	S. cerevisiae YBL015W /GEN=ACH1 /DB_XREF=GI:6319456 /SEG=NC_001134:+194087,195667 /DEF=Acetyl-coA hydrolase, primarily localized to mitochondria; required for acetate utilization and for diploid pseudohyphal growth /NOTE=Ach1p; go_component: cytosol [goid GO:0005829] [evidence IDA] [pmid 11746603]; go_component: mitochondrion [goid GO:0005739] [evidence IDA] [pmid 12606555]; go_function: acetyl-C…	Protein with CoA transferase activity, particularly for CoASH transfer from succinyl-CoA to acetate; has minor acetyl-CoA-hydrolase activity; phosphorylated; required for acetate utilization and for diploid pseudohyphal growth	ACH1	chr2	0.0159723	4.47404e-22	8.62527e-05	0.0427599	0.000388797	7.0707e-13	6.474	580.054	20.183	3.04743	8.05114	56.4404	1	10.4305	10.3965	10.6718	10.7627	10.6082	12.576	13.1239	12.8778	10.4739	11.1741	10.7838	10.6332	10.6031	12.6263	12.3555	12.0145	10.6805	10.6506	10.8334	10.3365	10.4751	12.5686	13.049	12.7507	10.5289	10.7315	10.9343	10.6802	10.3851	12.6688
1444	1772084_at	YBL016W	S. cerevisiae YBL016W /GEN=FUS3 /DB_XREF=GI:6319455 /SEG=NC_001134:+192416,193477 /DEF=Mitogen-activated protein kinase (MAPK) involved in mating pheromone response; activated by phosporylation by Ste7p; controls different aspects of the mating response by phosphorylating transcriptional and cytoplasmic targets /NOTE=Fus3p; go_component: cytoplasm [goid GO:0005737] [evidence IDA] [pmid 10233162];…	Mitogen-activated serine/threonine protein kinase involved in mating; phosphoactivated by Ste7p; substrates include Ste12p, Far1p, Bni1p, Sst2p; inhibits invasive growth during mating by phosphorylating Tec1p, promoting its degradation	FUS3	chr2	3.12675e-10	0.00569595	0.393775	0.827662	0.000281077	0.0977875	80.2214	8.78426	0.747273	0.296458	8.44881	2.2838	1	10.1058	9.71825	9.69689	9.85695	10.0286	9.95105	10.3675	10.3826	10.1444	9.21018	9.08123	9.0619	9.96257	9.24474	9.36099	9.38019	10.608	10.07	10.0667	10.07	10.7228	10.2231	10.5649	10.4299	10.5001	9.0101	9.17283	9.27578	10.5941	9.32644
383	1770026_at	YBL017C	S. cerevisiae YBL017C /GEN=PEP1 /DB_XREF=GI:6319454 /SEG=NC_001134:-186809,191548 /DEF=vacuolar protein sorting receptor for carboxypeptidase Y and proteinase A; related to Sortilin /NOTE=Pep1p; go_component: Golgi apparatus [goid GO:0005794] [evidence TAS] [pmid 8187177]; go_function: signal sequence binding [goid GO:0005048] [evidence IMP,IPI] [pmid 8187177]; go_process: protein-vacuolar target…	Type I transmembrane sorting receptor for multiple vacuolar hydrolases; cycles between the late-Golgi and prevacuolar endosome-like compartments	PEP1	chr2	0.542342	4.89674e-05	0.401219	0.975625	0.823142	0.0609208	0.379286	21.9862	0.723809	0.0698296	0.30278	2.7177	1	11.715	11.9106	11.8931	11.8457	11.8076	12.1267	12.0923	12.1457	11.7684	11.8216	11.8365	11.8223	11.8158	12.3201	12.356	12.2014	11.9229	11.9959	11.8953	11.5916	11.7448	12.0617	12.2114	12.0066	11.8369	11.7645	11.8683	11.8557	11.7231	12.1151
175	1769637_at	YBL018C	S. cerevisiae YBL018C /GEN=POP8 /DB_XREF=GI:6319453 /SEG=NC_001134:-185963,186439 /DEF=Subunit of both RNase MRP, which cleaves pre-rRNA, and nuclear RNase P, which cleaves tRNA precursors to generate mature 5' ends /NOTE=Pop8p; go_component: nucleolar ribonuclease P complex [goid GO:0005655] [evidence IDA] [pmid 9620854]; go_component: ribonuclease MRP complex [goid GO:0000172] [evidence IDA] [p…	Subunit of both RNase MRP, which cleaves pre-rRNA, and nuclear RNase P, which cleaves tRNA precursors to generate mature 5' ends	POP8	chr2	0.00570251	0.0761446	0.0399499	0.490283	0.308549	0.526403	8.78158	3.35932	4.58594	0.824138	1.24837	0.757204	1	11.3475	11.2425	11.2762	11.0806	11.343	11.3726	11.3229	11.2353	11.3372	10.8658	11.1943	11.2089	11.3881	10.3164	10.5835	10.7477	11.1048	10.7998	10.7801	11.8495	11.2749	10.9138	11.1021	11.1815	11.073	10.9274	10.753	10.9881	11.2846	10.1973
2655	1774426_at	YBL019W	S. cerevisiae YBL019W /GEN=APN2 /DB_XREF=GI:6319452 /SEG=NC_001134:+184318,185880 /DEF=AP endonuclease 2, homolog of human HAP1 and E. coli exoIII /NOTE=Apn2p; go_component: nucleus [goid GO:0005634] [evidence IC] [pmid 11238902]; go_function: double-stranded DNA specific 3'-5' exodeoxyribonuclease activity [goid GO:0008311] [evidence IDA] [pmid 11238902]; go_function: phosphodiesterase I activit…	Class II abasic (AP) endonuclease involved in repair of DNA damage; homolog of human HAP1 and E. coli exoIII	APN2	chr2	0.00013687	2.86157e-11	0.248017	0.394354	0.00646127	1.12337e-05	18.7613	98.1104	1.38449	1.02548	4.90495	12.848	1	9.01943	8.92329	9.00384	8.93118	9.062	9.35115	9.35754	9.3883	8.9059	9.22117	9.29742	9.25182	9.07605	9.92571	9.70651	9.49111	9.15534	9.25365	9.03333	9.03785	8.99676	9.55943	9.46928	9.72195	9.04372	9.49539	9.20878	9.2212	8.98439	9.78634
2218	1773593_at	YBL020W	S. cerevisiae YBL020W /GEN=RFT1 /DB_XREF=GI:6319451 /SEG=NC_001134:+182366,184090 /DEF=encodes a flippase that is required for translocation of Man5GlcNac2-PP-Dol from the cytoplasmic side to the lumenal side of the ER membrane /NOTE=Rft1p; go_component: endoplasmic reticulum membrane [goid GO:0005789] [evidence IDA] [pmid 11807558]; go_function: oligosaccharide transporter activity [goid GO:0015…	Essential integral membrane protein that is required for translocation of Man5GlcNac2-PP-Dol from the cytoplasmic side to the lumenal side of the ER membrane but is not the flippase; mutation is suppressed by expression of human p53 protein	RFT1	chr2	0.841137	0.0718288	0.145822	0.878552	0.994189	0.807856	0.0408344	3.46652	2.22231	0.224645	0.0260976	0.324151	1	10.3562	10.3565	10.3229	10.2836	10.3582	10.39	10.6573	10.6772	10.3183	10.1607	10.0886	10.0856	10.4139	10.5635	10.7332	10.4745	10.5599	10.2023	10.2856	10.0015	10.5322	10.2198	10.2068	9.93691	10.3606	9.67556	9.97054	9.9442	10.4943	10.6312
4756	1778399_at	YBL021C	S. cerevisiae YBL021C /GEN=HAP3 /DB_XREF=GI:6319450 /SEG=NC_001134:-181625,182059 /DEF=Subunit of the heme-activated, glucose-repressed Hap2p/3p/4p/5p CCAAT-binding complex, a transcriptional activator and global regulator of respiratory gene expression; contains sequences contributing to both complex assembly and DNA binding /NOTE=Hap3p; go_component: CCAAT-binding factor complex [goid GO:001660…	Subunit of the heme-activated, glucose-repressed Hap2p/3p/4p/5p CCAAT-binding complex, a transcriptional activator and global regulator of respiratory gene expression; contains sequences contributing to both complex assembly and DNA binding	HAP3	chr2	0.812156	0.0922038	0.200903	0.884836	0.914507	0.858935	0.057416	3.01333	1.70532	0.215617	0.17203	0.252537	1	9.08955	9.14509	8.96158	9.03397	9.05276	8.7071	8.93905	8.97111	9.18788	9.14949	9.2371	9.21918	9.04213	8.71635	9.02308	8.83508	9.04229	8.99352	9.12632	9.26093	8.95522	9.05297	9.49127	9.41922	8.9705	9.53105	8.98532	9.10248	8.95768	8.41987
3700	1776390_at	YBL022C	S. cerevisiae YBL022C /GEN=PIM1 /DB_XREF=GI:6319449 /SEG=NC_001134:-177839,181240 /DEF=mitochondrial ATP-dependent protease /NOTE=Pim1p; go_component: mitochondrial matrix [goid GO:0005759] [evidence IDA,IMP,ISS] [pmid 8276800]; go_function: ATP-dependent peptidase activity [goid GO:0004176] [evidence IDA] [pmid 8276800]; go_process: proteolysis and peptidolysis [goid GO:0006508] [evidence IGI] […	ATP-dependent Lon protease, involved in degradation of misfolded proteins in mitochondria; required for biogenesis and maintenance of mitochondria	PIM1	chr2	7.37314e-18	1.53126e-09	0.933558	0.894316	1.68278e-10	0.000215666	302.062	69.7367	0.00706059	0.201883	36.8902	8.77928	1	11.7612	11.7415	11.7459	11.7527	11.6669	12.1185	12.2813	12.1528	11.8018	13.1221	12.8367	12.73	11.6812	13.4656	13.3413	13.322	11.786	11.8526	11.9441	11.5752	11.7553	12.4063	12.5174	12.3587	11.7961	13.1044	12.8624	12.8875	11.7232	13.5324
3924	1776843_at	YBL023C	S. cerevisiae YBL023C /GEN=MCM2 /DB_XREF=GI:6319448 /SEG=NC_001134:-174885,177491 /DEF=Member of complex that acts at ARS's to initiate replication /NOTE=Mcm2p; go_component: cytoplasm [goid GO:0005737] [evidence IDA] [pmid 10704410]; go_component: cytoplasm [goid GO:0005737] [evidence TAS] [pmid 9442876]; go_component: nucleus [goid GO:0005634] [evidence IDA] [pmid 10704410]; go_component: pre-r…	Protein involved in DNA replication; component of the Mcm2-7 hexameric complex that binds chromatin as a part of the pre-replicative complex	MCM2	chr2	0.847306	1.61407e-06	0.0294023	0.38257	0.522933	0.0265063	0.0376842	34.3755	5.1992	1.05321	0.763464	3.50111	1	10.95	11.0585	11.0343	11.0324	10.895	10.2804	10.257	10.3557	10.948	10.9345	10.6297	10.8433	10.8953	10.6577	10.2145	10.2286	11.066	11.1273	10.9972	10.7333	10.9302	10.3486	10.1655	10.0019	10.945	10.7698	10.6371	10.8332	10.9098	10.9394
1852	1772892_at	YBL024W	S. cerevisiae YBL024W /GEN=NCL1 /DB_XREF=GI:6319447 /SEG=NC_001134:+172499,174553 /DEF=Nuclear protein 1, similar to NOP2 and human proliferation associated nucleolar protein p120 /NOTE=Ncl1p; go_component: nucleus [goid GO:0005634] [evidence IDA] [pmid 9767141]; go_function: tRNA (cytosine-5-)-methyltransferase activity [goid GO:0016428] [evidence IDA] [pmid 10445884]; go_process: tRNA methylati…	S-adenosyl-L-methionine-dependent tRNA: m5C-methyltransferase, methylates cytosine to m5C at several positions in tRNAs and intron-containing pre-tRNAs; similar to Nop2p and human proliferation associated nucleolar protein p120	NCL1	chr2	0.0370643	7.43106e-14	0.135212	0.5765	0.204155	5.1698e-08	4.73418	156.235	2.34874	0.670354	1.61977	22.4513	1	11.5918	11.4437	11.6137	11.54	11.5212	9.56406	10.152	10.2905	11.5931	11.2732	11.3724	11.3849	11.5104	9.63638	9.89564	10.0537	11.7636	11.5367	11.5716	11.6552	11.9935	10.1817	10.6066	11.2785	11.8673	12.0327	11.5715	11.4452	12.0923	9.84422
3115	1775334_at	YBL025W	S. cerevisiae YBL025W /GEN=RRN10 /DB_XREF=GI:6319446 /SEG=NC_001134:+171446,171883 /DEF=subunit of UAF (upstream activation factor); involved in promoting high level transcription of rDNA /NOTE=Rrn10p; go_component: RNA polymerase I upstream activating factor complex [goid GO:0000500] [evidence TAS] [pmid 11500378]; go_function: RNA polymerase I transcription factor activity [goid GO:0003701] [ev…	Protein involved in promoting high level transcription of rDNA, subunit of UAF (upstream activation factor) for RNA polymerase I	RRN10	chr2	0.00176688	0.149254	0.0522914	0.714786	0.162863	0.211134	11.6393	2.18371	4.06312	0.456166	1.82275	1.5896	1	8.60644	8.6939	8.81096	8.55303	8.61544	8.89597	8.54098	8.41414	8.64416	8.88354	8.8131	8.86439	8.57328	9.53062	9.31242	9.12298	8.64866	8.66214	8.63157	9.14859	8.79469	8.92433	8.58811	8.21741	8.6995	8.48263	8.95213	9.11396	8.83793	9.49306
2542	1774180_at	YBL026W	S. cerevisiae YBL026W /GEN=LSM2 /DB_XREF=GI:6319445 /SEG=NC_001134:+170588,171003 /DEF=Like Sm-D1 protein /NOTE=Lsm2p; go_component: small nuclear ribonucleoprotein complex [goid GO:0030532] [evidence IDA] [pmid 10377396]; go_function: pre-mRNA splicing factor activity [goid GO:0008248] [evidence IPI] [pmid 10377396]; go_process: nuclear mRNA splicing, via spliceosome [goid GO:0000398] [evidence …	Lsm (Like Sm) protein; part of heteroheptameric complexes (Lsm2p-7p and either Lsm1p or 8p): cytoplasmic Lsm1p complex involved in mRNA decay; nuclear Lsm8p complex part of U6 snRNP and possibly involved in processing tRNA, snoRNA, and rRNA	LSM2	chr2	0.277075	0.00247012	0.578058	0.967597	0.874344	0.160239	1.2227	10.7968	0.315801	0.0852678	0.230662	1.83736	1	12.5793	12.5497	12.521	12.4237	12.6191	12.1896	12.09	12.0992	12.4927	12.2454	12.2173	12.3143	12.601	11.8908	11.672	11.7703	12.2472	12.0951	12.2208	12.8604	12.2637	11.7847	11.8187	11.6193	12.2761	12.4983	12.1322	12.2586	12.2716	11.7337
620	1770500_at	YBL027W	S. cerevisiae YBL027W /GEN=RPL19B /DB_XREF=GI:6319444 /SEG=NC_001134:+168388,169341 /DEF=Protein component of the large (60S) ribosomal subunit, nearly identical to Rpl19Bp and has similarity to rat L19 ribosomal protein; rpl19a and rpl19b single null mutations result in slow growth, while the double null mutation is lethal /NOTE=Rpl19bp; go_component: cytosolic large ribosomal subunit (sensu Euk…	Protein component of the large (60S) ribosomal subunit, nearly identical to Rpl19Ap and has similarity to rat L19 ribosomal protein; rpl19a and rpl19b single null mutations result in slow growth, while the double null mutation is lethal	RPL19B	chr2	0.000362335	2.96666e-17	0.00908468	0.358997	0.108659	2.11714e-10	15.9034	274.31	7.7144	1.11116	2.18805	36.2069	1	13.6435	13.6676	13.7163	13.691	13.5707	11.1274	11.9071	12.6262	13.5823	13.3186	13.5082	13.646	13.5483	10.7388	11.3263	11.8691	13.5119	13.3637	13.4785	13.8135	13.4925	11.3526	12.172	12.7661	13.5357	13.4075	13.445	13.5511	13.5009	10.2363
3757	1776524_at	YBL028C	S. cerevisiae YBL028C /GEN=PET9 /DB_XREF=GI:6319443 /SEG=NC_001134:-167483,167803 /DEF=Hypothetical ORF /NOTE=Ybl028cp; go_component: nucleolus [goid GO:0005730] [evidence IDA] [pmid 14562095]; go_component: nucleus [goid GO:0005634] [evidence IDA] [pmid 14562095]; go_function: molecular_function unknown [goid GO:0005554] [evidence ND]; go_process: biological_process unknown [goid GO:0000004] [ev…	---	---	chr2	0.0174103	1.60159e-07	0.298914	0.414421	0.352373	0.000680952	6.28966	44.4366	1.11496	0.979965	1.12809	7.38202	1	10.7278	10.5912	10.449	10.4531	10.8768	9.10672	9.82552	10.2052	10.6494	10.0992	10.2247	10.3694	10.8572	8.32051	8.5565	9.08667	10.9701	10.3862	10.3068	10.9895	10.9955	8.00941	8.78107	9.63062	11.0713	9.55644	10.3107	10.4056	11.1306	8.51442
3678	1776351_at	YBL029C-A	S. cerevisiae YBL029C-A /GEN=PET9 /DB_XREF=GI:13129152 /SEG=NC_001134:-164453,164737 /DEF=Protein of unknown function; green fluorescent protein (GFP)-fusion protein localizes to the cell periphery; has potential orthologs in Saccharomyces species and in Yarrowia lipolytica /NOTE=Ybl029c-ap; go_component: cellular_component unknown [goid GO:0008372] [evidence ND]; go_function: molecular_function …	---	---	chr2	0.280266	0.288549	0.903973	0.800792	0.808349	0.547607	1.20628	1.16476	0.0147874	0.33403	0.32346	0.71967	1	11.195	11.2083	11.2	11.0219	11.2911	11.4059	11.5653	11.5631	11.3016	11.2582	10.9346	10.8177	11.2824	11.1738	11.0383	11.3074	10.6853	10.9486	11.0762	11.5771	10.6699	11.1651	10.9252	11.3992	10.6809	11.0076	10.6768	10.6541	10.6951	11.0271
4157	1777284_at	YBL029W	S. cerevisiae YBL029W /GEN=PET9 /DB_XREF=GI:6319442 /SEG=NC_001134:+166099,167229 /DEF=Hypothetical ORF /NOTE=Ybl029wp; go_component: cytoplasm [goid GO:0005737] [evidence IDA] [pmid 14562095]; go_component: nucleus [goid GO:0005634] [evidence IDA] [pmid 14562095]; go_function: molecular_function unknown [goid GO:0005554] [evidence ND]; go_process: biological_process unknown [goid GO:0000004] [ev…	---	---	chr2	0.000927554	1.18804e-05	0.0120509	0.390289	0.258582	0.0662497	13.3172	26.7997	7.08601	1.03496	1.40752	2.64027	1	9.28188	9.0569	9.40834	9.38358	8.95127	7.65471	7.8005	7.47424	9.20402	8.02842	8.31996	8.1554	9.01782	7.82051	7.77443	7.82408	9.39196	9.51263	9.53411	9.94996	9.34298	8.06868	8.1517	8.57249	9.46469	8.25264	8.33502	8.18327	9.37215	8.03779
4443	1777840_at	YBL030C	S. cerevisiae YBL030C /GEN=PET9 /DB_XREF=GI:6319441 /SEG=NC_001134:-163006,163962 /DEF=Major ADP/ATP carrier of the mitochondrial inner membrane, exchanges cytosolic ADP for mitochondrially synthesized ATP; required for viability of strains lacking a mitochondrial genome /NOTE=Pet9p; go_component: mitochondrial inner membrane [goid GO:0005743] [evidence IDA] [pmid 795470]; go_function: ATP:ADP an…	Major ADP/ATP carrier of the mitochondrial inner membrane, exchanges cytosolic ADP for mitochondrially synthesized ATP; phosphorylated; required for viability in many common lab strains carrying a mutation in the polymorphic SAL1 gene	PET9	chr2	0.147981	0.123977	0.0186101	0.186135	0.0988043	0.477454	2.1979	2.49592	6.14809	1.70273	2.27439	0.848923	1	13.3724	13.3718	13.4269	13.5073	13.3728	13.7002	13.8581	13.8937	13.4038	13.6428	13.5187	13.4747	13.3543	13.6794	13.4725	13.2599	13.656	13.6114	13.7168	13.4571	13.6881	13.578	13.7824	13.7504	13.6308	13.5594	13.6439	13.744	13.63	13.7689
156	1769602_at	YBL031W	S. cerevisiae YBL031W /GEN=SHE1 /DB_XREF=GI:6319440 /SEG=NC_001134:+161664,162680 /DEF=Cytoskeletal protein of unknown function; overexpression causes growth arrest /NOTE=She1p; go_component: microtubule cytoskeleton [goid GO:0015630] [evidence IDA] [pmid 14562095]; go_function: molecular_function unknown [goid GO:0005554] [evidence ND]; go_process: biological_process unknown [goid GO:0000004] [e…	Mitotic spindle protein that interacts with components of the Dam1 (DASH) complex, its effector Sli15p, and microtubule-associated protein Bim1p; also localizes to nuclear microtubules and to the bud neck in a ring-shaped structure	SHE1	chr2	2.61645e-09	6.63801e-17	0.00348541	7.51929e-05	0.00161085	1.20743e-11	66.4306	259.325	9.9522	10.1472	6.39607	45.4728	1	8.23848	8.33643	8.21662	8.09916	8.23587	7.3121	7.20674	7.15342	8.27031	7.59339	8.01858	8.03886	8.30132	6.81623	6.62625	6.37161	8.40379	8.44282	8.42146	8.29816	8.53324	7.14169	7.39506	7.39278	8.34488	7.47757	8.28155	8.52038	8.60447	6.87878
3962	1776919_at	YBL032W	S. cerevisiae YBL032W /GEN=HEK2 /DB_XREF=GI:6319439 /SEG=NC_001134:+160149,161294 /DEF=RNA binding protein with similarity to hnRNP-K that localizes to the cytoplasm and to subtelomeric DNA; required for the proper localization of ASH1 mRNA; involved in the regulation of telomere position effect and telomere length /NOTE=Hek2p; go_component: cytoplasm [goid GO:0005737] [evidence IDA] [pmid 118675…	RNA binding protein involved in the asymmetric localization of ASH1 mRNA; represses translation of ASH1 mRNA, an effect reversed by Yck1p-dependent phosphoryation; regulates telomere position effect and length; similarity to hnRNP-K	HEK2	chr2	0.190864	0.00211654	2.19633e-05	0.0801045	0.640262	0.153703	1.7858	11.1827	24.6568	2.46582	0.567784	1.87483	1	10.5572	10.3654	10.6155	10.5746	10.413	9.73954	9.93255	9.69112	10.5501	10.3355	10.3902	10.1459	10.5097	10.2696	10.1651	10.4399	11.2609	10.9222	10.9907	10.4239	11.1592	9.39742	9.25449	8.71606	11.1983	9.34062	10.4934	10.3665	11.1554	10.7155
2201	1773560_at	YBL033C	S. cerevisiae YBL033C /GEN=RIB1 /DB_XREF=GI:6319438 /SEG=NC_001134:-158621,159658 /DEF=First step in the riboflavin biosynthesis pathway /NOTE=Rib1p; go_component: cytoplasm [goid GO:0005737] [evidence IDA] [pmid 14562095]; go_component: nucleus [goid GO:0005634] [evidence IDA] [pmid 14562095]; go_function: cyclohydrolase activity [goid GO:0019238] [evidence IGI,IMP] [pmid 4555411]; go_process: v…	GTP cyclohydrolase II; catalyzes the first step of the riboflavin biosynthesis pathway	RIB1	chr2	0.0020964	1.96073e-06	0.462464	0.821408	0.270455	0.00929526	11.2067	33.5938	0.55314	0.305204	1.36714	4.53325	1	11.0295	10.8943	10.8313	10.8564	11.0879	11.5869	11.4051	11.4941	11.1095	11.2908	11.2567	11.3375	11.0602	11.681	11.8625	12.0077	10.9979	11.0929	11.0423	11.0667	10.9503	11.7511	11.7546	11.8233	10.9914	11.5331	11.2578	11.3255	10.912	11.7729
1812	1772821_at	YBL034C	S. cerevisiae YBL034C /GEN=STU1 /DB_XREF=GI:6319437 /SEG=NC_001134:-153813,158354 /DEF=Suppressor of cold-sensitive tub2 mutation. Stu1p binds to interpolar microtubules of the mitotic spindle and plays an essential role in their ability to provide an outward force on the spindle poles. /NOTE=Stu1p; go_component: spindle pole body [goid GO:0005816] [evidence IDA] [pmid 9585415]; go_function: stru…	Component of the mitotic spindle that binds to interpolar microtubules via its association with beta-tubulin (Tub2p); required for interpolar microtubules to provide an outward force on the spindle poles	STU1	chr2	0.465662	0.126417	0.965884	0.976781	0.838113	0.470137	0.545212	2.46267	0.00185818	0.0675028	0.281825	0.863319	1	10.0717	10.2572	10.1982	10.1568	10.0437	9.97655	9.88288	9.88228	10.1173	9.9633	10.0334	10.0643	10.1241	9.88399	9.89593	9.87884	10.0656	10.1768	10.179	9.96337	9.92833	10.0358	9.93157	10.3355	10.1248	10.3076	10.0489	9.91301	10.0005	9.92121
2668	1774459_at	YBL035C	S. cerevisiae YBL035C /GEN=POL12 /DB_XREF=GI:6319436 /SEG=NC_001134:-151458,153575 /DEF=Subunit of the DNA polymerase alpha-primase complex, required for the initiation of DNA replication during mitotic DNA synthesis and premeiotic DNA synthesis /NOTE=Pol12p; go_component: alpha DNA polymerase:primase complex [goid GO:0005658] [evidence TAS] [pmid 9745046]; go_function: alpha DNA polymerase activ…	B subunit of DNA polymerase alpha-primase complex, required for initiation of DNA replication during mitotic and premeiotic DNA synthesis; also functions in telomere capping and length regulation	POL12	chr2	5.26953e-11	0.00220582	0.78573	0.755265	9.87325e-05	0.103899	93.2846	11.0791	0.0751591	0.398099	9.78521	2.2287	1	10.1118	10.0613	10.113	10.1492	10.0219	9.5876	9.66091	9.84144	10.116	9.08838	9.32668	9.284	9.88916	9.01156	9.30611	9.43743	10.1172	10.0393	9.99721	9.86968	10.1258	9.78993	9.79541	10.1777	10.0584	9.42922	9.2123	9.42228	10.1116	8.73093
208	1769694_at	YBL036C	S. cerevisiae YBL036C /GEN=APL3 /DB_XREF=GI:6319435 /SEG=NC_001134:-150412,151185 /DEF=Single-domain racemase, possibly non-specific due to the lack of the second domain, which presumably determines specificity /NOTE=Ybl036cp; go_component: intracellular [goid GO:0005622] [evidence IC] [pmid 12499548]; go_function: alanine racemase activity [goid GO:0008784] [evidence IDA] [pmid 12499548]; go_fun…	---	---	chr2	0.00283085	0.406608	0.991753	0.570643	0.348738	0.900164	10.4599	0.707223	0.000108528	0.680192	1.13751	0.193331	1	11.4031	11.5213	11.3933	11.2348	11.5274	11.4733	11.3041	11.3672	11.2995	11.5975	11.4915	11.5584	11.495	11.5407	11.6939	11.6533	11.2418	11.2199	11.1536	11.7771	11.2776	11.3657	11.4378	11.1671	11.2739	11.8946	11.5065	11.5193	11.3324	11.5975
1502	1772207_at	YBL037W	S. cerevisiae YBL037W /GEN=APL3 /DB_XREF=GI:6319434 /SEG=NC_001134:+147174,150251 /DEF=clathrin Associated Protein complex Large subunit /NOTE=Apl3p; go_component: AP-2 adaptor complex [goid GO:0030122] [evidence ISS] [pmid 10564262]; go_function: molecular_function unknown [goid GO:0005554] [evidence ND]; go_process: vesicle-mediated transport [goid GO:0016192] [evidence ISS] [pmid 10564262]	Alpha-adaptin, large subunit of the clathrin associated protein complex (AP-2); involved in vesicle mediated transport	APL3	chr2	0.000509813	0.0105105	0.636513	0.649249	0.530066	0.696533	14.9446	7.38837	0.227653	0.553914	0.750634	0.482857	1	9.13727	9.42488	9.58144	9.73319	9.22217	9.57439	9.57718	9.48986	9.25894	9.63238	9.66327	9.6514	9.28786	9.77826	9.63618	9.75191	9.27094	9.38681	9.48882	9.23301	9.39411	9.86514	9.58235	9.66028	9.34574	9.91566	9.94784	9.63848	9.34213	10.3433
4191	1777341_at	YBL038W	S. cerevisiae YBL038W /GEN=MRPL16 /DB_XREF=GI:6319433 /SEG=NC_001134:+146152,146850 /DEF=Mitochondrial ribosomal protein of the large subunit /NOTE=Mrpl16p; go_component: mitochondrial large ribosomal subunit [goid GO:0005762] [evidence TAS] [pmid 9445368]; go_function: peptidyltransferase activity [goid GO:0000048] [evidence ISS] [pmid 9445368]; go_function: structural constituent of ribosome [g…	Mitochondrial ribosomal protein of the large subunit	MRPL16	chr2	3.90748e-05	0.333001	0.110689	0.597216	0.0240797	0.898867	22.7238	0.966211	2.69135	0.636158	3.59343	0.195234	1	10.5673	10.5128	10.7938	10.6026	10.566	10.485	10.603	10.5669	10.5543	11.2159	11.0706	10.9206	10.4512	11.3547	11.209	11.1802	10.3849	10.5035	10.4703	11.1572	10.3458	10.7055	10.7094	10.536	10.4373	11.185	10.9266	10.7792	10.45	11.5531
3281	1775626_at	YBL039C	S. cerevisiae YBL039C /GEN=URA7 /DB_XREF=GI:6319432 /SEG=NC_001134:-143954,145693 /DEF=Catalyzes the ATP-dependent transfer of amide nitrogen from glutamine to UTP to form CTP in last step of pyrimidine biosynthesis, very similar to URA8p but appears to be responsible for the majority of CTP synthesis /NOTE=Ura7p; go_component: cytosol [goid GO:0005829] [evidence TAS] [pmid 9668079]; go_function:…	Major CTP synthase isozyme (see also URA8), catalyzes the ATP-dependent transfer of the amide nitrogen from glutamine to UTP, forming CTP, the final step in de novo biosynthesis of pyrimidines; involved in phospholipid biosynthesis	URA7	chr2	2.1091e-05	3.97347e-20	0.00208847	0.0234983	0.0388614	6.11305e-14	24.7955	430.635	11.2163	3.617	3.13733	67.596	1	12.3333	12.2174	12.096	12.2788	12.355	8.2598	10.0294	11.1998	12.3392	11.8168	12.1454	12.1337	12.317	7.43976	8.36105	9.40099	12.7639	12.3591	12.4367	11.9667	12.8181	8.06413	9.94907	10.9293	12.8408	11.4877	12.2624	12.1777	12.7959	7.7163
1564	1772328_at	YBL039W-A	S. cerevisiae YBL039W-A /GEN=ERD2 /DB_XREF=GI:33438763 /SEG=NC_001134:+143358,143537 /DEF=Identified by homology to Ashbya gossypii /NOTE=Ybl039w-ap; go_component: cellular_component unknown [goid GO:0008372] [evidence ND]; go_function: molecular_function unknown [goid GO:0005554] [evidence ND]; go_process: biological_process unknown [goid GO:0000004] [evidence ND]	---	---	chr2	0.465741	3.02172e-08	0.886802	0.864736	0.908224	0.00486122	0.545018	52.6708	0.0205899	0.244328	0.181425	5.20098	1	10.2957	10.4455	10.4093	10.1449	10.3784	11.7204	11.7232	11.4661	10.1916	10.1477	10.1867	10.2403	10.3724	11.4347	11.4368	11.4124	9.68538	9.90246	9.88634	10.814	9.77281	11.1628	11.098	11.5809	9.70372	10.4651	9.76116	9.66012	9.71949	10.945
5512	1779835_at	YBL040C	S. cerevisiae YBL040C /GEN=ERD2 /DB_XREF=GI:6319431 /SEG=NC_001134:-142077,142833 /DEF=Integral membrane protein that binds to the HDEL motif in proteins destined for retention in the endoplasmic reticulum; has a role in maintenance of normal levels of ER-resident proteins /NOTE=Erd2p; go_component: integral to endoplasmic reticulum membrane [goid GO:0030176] [evidence IDA] [pmid 2194670]; go_fun…	HDEL receptor, an integral membrane protein that binds to the HDEL motif in proteins destined for retention in the endoplasmic reticulum; has a role in maintenance of normal levels of ER-resident proteins	ERD2	chr2	0.443585	0.599618	0.375065	0.873142	0.982406	0.731	0.601808	0.281136	0.809239	0.232377	0.0556775	0.43274	1	11.3012	11.3441	11.3959	11.2359	11.4508	11.5454	11.3986	11.3985	11.2237	11.2936	11.2817	11.205	11.4789	11.3374	11.2477	11.1649	11.2937	11.4044	11.282	11.8891	11.1802	10.8647	10.7923	10.6217	11.3426	10.6819	11.1696	11.2145	11.1927	11.2356
2198	1773552_at	YBL041W	S. cerevisiae YBL041W /GEN=PRE7 /DB_XREF=GI:6319430 /SEG=NC_001134:+141212,141937 /DEF=20S proteasome beta-type subunit /NOTE=Pre7p; go_component: proteasome core complex (sensu Eukarya) [goid GO:0005839] [evidence TAS] [pmid 10872471]; go_function: endopeptidase activity [goid GO:0004175] [evidence TAS] [pmid 10872471]; go_process: ubiquitin-dependent protein catabolism [goid GO:0006511] [eviden…	Beta 6 subunit of the 20S proteasome	PRE7	chr2	7.14161e-17	4.97774e-08	0.411236	0.64181	9.19517e-09	0.000412228	258.001	50.1148	0.69324	0.565386	26.2763	7.98023	1	12.0229	12.0158	12.0942	12.0479	12.0017	12.4988	12.5285	12.6001	12.0509	13	12.8773	12.8577	11.9998	13.4417	13.4344	13.4481	11.9488	12.1563	12.0458	12.4167	12.0606	12.4942	12.4301	12.4928	12.0497	13.1034	12.9855	13.0076	11.974	13.1015
5206	1779256_at	YBL042C	S. cerevisiae YBL042C /GEN=FUI1 /DB_XREF=GI:6319429 /SEG=NC_001134:-138306,140225 /DEF=High affinity uridine permease, localized to the plasma membrane; not involved in uracil transport /NOTE=Fui1p; go_component: plasma membrane [goid GO:0005886] [evidence IGI,IMP] [pmid 10827169]; go_function: uridine transporter activity [goid GO:0015213] [evidence IGI,IMP] [pmid 10827169]; go_process: uridine …	High affinity uridine permease, localizes to the plasma membrane; also mediates low but significant transport of the cytotoxic nucleoside analog 5-fluorouridine; not involved in uracil transport	FUI1	chr2	1.55578e-06	2.07392e-07	0.240788	0.851233	0.0057973	0.00204687	34.5243	43.2365	1.42852	0.263398	5.01722	6.13044	1	12.6748	12.6055	12.5572	12.644	12.7707	11.594	11.5959	11.8955	12.6367	11.6549	11.8335	11.8531	12.7867	10.5646	10.7269	10.9744	12.8544	12.702	12.4547	11.9405	12.8055	12.0134	11.7218	11.9626	12.9616	12.0774	11.7114	11.7947	12.9229	10.5192
3724	1776434_at	YBL043W	S. cerevisiae YBL043W /GEN=ECM13 /DB_XREF=GI:6319428 /SEG=NC_001134:+136653,137426 /DEF=Non-essential protein of unknown function /NOTE=Ecm13p; go_component: cellular_component unknown [goid GO:0008372] [evidence ND]; go_function: molecular_function unknown [goid GO:0005554] [evidence ND]; go_process: cell wall organization and biogenesis [goid GO:0007047] [evidence IMP] [pmid 9335584]	Non-essential protein of unknown function; induced by treatment with 8-methoxypsoralen and UVA irradiation	ECM13	chr2	1.3181e-11	2.14157e-08	9.52135e-06	0.0390402	5.85726e-05	0.00855123	104.509	54.4813	27.5927	3.13301	10.4844	4.61787	1	9.26962	9.64889	9.74422	9.55509	9.11926	9.30779	9.72349	9.33087	9.32416	9.3086	9.2141	9.27701	9.13492	8.19866	8.1215	8.12996	8.92602	9.81532	9.65817	9.88165	8.78629	9.57874	9.88633	9.80709	8.78069	9.84045	9.16476	9.38457	8.65814	8.35083
4929	1778732_at	YBL044W	S. cerevisiae YBL044W /GEN=COR1 /DB_XREF=GI:6319427 /SEG=NC_001134:+135963,136331 /DEF=Hypothetical ORF /NOTE=Ybl044wp; go_component: cellular_component unknown [goid GO:0008372] [evidence ND]; go_function: molecular_function unknown [goid GO:0005554] [evidence ND]; go_process: biological_process unknown [goid GO:0000004] [evidence ND]	---	---	chr2	0.117651	0.0483031	0.863395	0.945784	0.878605	0.394994	2.58577	4.21563	0.0300829	0.123116	0.224568	1.02399	1	4.86603	4.90994	4.94229	4.60452	4.87243	4.66824	4.48895	4.50994	4.94804	4.52181	4.89041	4.65622	4.994	4.44672	4.59121	4.60469	4.91034	4.88016	4.76049	4.93473	5.0792	4.85538	5.31008	5.10844	4.91611	5.01436	4.75883	4.72018	5.15847	4.62881
3077	1775257_at	YBL045C	S. cerevisiae YBL045C /GEN=COR1 /DB_XREF=GI:6319426 /SEG=NC_001134:-134108,135481 /DEF=Core subunit of the ubiquinol-cytochrome c reductase complex (bc1 complex), which is a component of the mitochondrial inner membrane electron transport chain /NOTE=Cor1p; go_component: respiratory chain complex III (sensu Eukarya) [goid GO:0005750] [evidence IDA] [pmid 3023384]; go_function: ubiquinol-cytochrom…	Core subunit of the ubiquinol-cytochrome c reductase complex (bc1 complex), which is a component of the mitochondrial inner membrane electron transport chain	COR1	chr2	0.125095	1.45061e-05	0.00144102	0.0312312	0.0020117	0.047991	2.48059	26.094	12.1619	3.34436	6.14954	2.93938	1	12.2023	12.2011	12.3007	12.2197	12.0272	12.5496	12.8967	12.7875	12.0575	12.4832	12.3144	12.318	12.0534	12.7292	12.318	12.2784	12.0467	12.3339	12.4377	12.181	11.9357	12.6008	12.8485	12.8593	12.067	12.5872	12.4235	12.4564	11.9226	12.7581
5219	1779278_at	YBL046W	S. cerevisiae YBL046W /GEN=EDE1 /DB_XREF=GI:6319425 /SEG=NC_001134:+132389,133714 /DEF=Hypothetical ORF /NOTE=Ybl046wp; go_component: nucleus [goid GO:0005634] [evidence IDA] [pmid 14562095]; go_function: molecular_function unknown [goid GO:0005554] [evidence ND]; go_process: biological_process unknown [goid GO:0000004] [evidence ND]	Putative regulatory subunit of an evolutionarily conserved protein phosphatase; localization is cell-cycle dependent and regulated by Cdc28p phosphorylation; required for cisplatin resistance; homolog of mammalian R2	PSY4	chr2	2.16532e-10	2.5734e-10	0.0838846	0.705093	9.82818e-05	6.23907e-05	82.7988	81.5802	3.1832	0.470295	9.79125	10.3987	1	9.25078	9.22681	9.20777	9.2407	9.19825	8.67586	8.3967	8.32975	9.23941	9.41224	9.58853	9.66537	9.29033	9.18417	9.3353	9.13802	9.17853	9.21367	9.30438	9.2811	9.19941	8.90357	8.55162	9.00381	9.20254	9.97953	9.69335	9.56689	9.16016	9.38453
4442	1777838_at	YBL047C	S. cerevisiae YBL047C /GEN=EDE1 /DB_XREF=GI:6319424 /SEG=NC_001134:-127860,132005 /DEF=Key endocytic protein involved in a network of interactions with other endocytic proteins, binds membranes in a ubiquitin-dependent manner, may also bind ubiquitinated membrane-associated proteins /NOTE=Ede1p; go_component: actin cortical patch (sensu Fungi) [goid GO:0030479] [evidence IDA] [pmid 10954428]; go_…	Key endocytic protein involved in a network of interactions with other endocytic proteins, binds membranes in a ubiquitin-dependent manner, may also bind ubiquitinated membrane-associated proteins	EDE1	chr2	0.214841	8.48926e-09	0.353139	0.959231	0.933491	0.0263119	1.6014	59.5465	0.887778	0.10034	0.142863	3.50818	1	11.4127	11.5502	11.6577	11.6988	11.5899	12.06	11.9141	11.7602	11.3783	11.6469	11.509	11.5963	11.5851	12.184	11.974	12.0781	11.4701	11.6111	11.6963	11.4065	11.5138	12.2593	12.0497	12.0454	11.5533	11.7179	11.8568	11.7147	11.5431	12.5383
1066	1771375_at	YBL049W	S. cerevisiae YBL049W /GEN=MOH1 /DB_XREF=GI:6319422 /SEG=NC_001134:+126793,127209 /DEF=Hypothetical ORF /NOTE=Moh1p; go_component: cellular_component unknown [goid GO:0008372] [evidence ND]; go_function: molecular_function unknown [goid GO:0005554] [evidence ND]; go_process: biological_process unknown [goid GO:0000004] [evidence ND]	Protein of unknown function, has homology to kinase Snf7p; not required for growth on nonfermentable carbon sources; essential for viability in stationary phase	MOH1	chr2	6.58315e-07	2.16654e-26	0.106633	0.368463	0.0265298	2.93169e-18	38.1067	1106.03	2.75644	1.08748	3.50026	135.348	1	7.59418	7.54233	7.43846	7.35949	7.58843	11.4109	11.4572	11.6442	7.45919	7.32193	6.89261	6.598	7.56548	10.5259	10.7241	10.7828	7.7258	7.75459	7.76001	7.71085	7.9275	11.2089	11.0927	11.1732	7.73655	7.74235	7.33728	7.05938	7.56237	10.3882
840	1770916_at	YBL050W	S. cerevisiae YBL050W /GEN=SEC17 /DB_XREF=GI:6319421 /SEG=NC_001134:+125090,126084 /DEF=peripheral membrane protein required for vesicular transport between ER and Golgisimilar to alpha-SNAP part of cis-SNARE complex required for 'priming' step in homotypic vacuole fusion /NOTE=Sec17p; go_component: peripheral to membrane of membrane fraction [goid GO:0000300] [evidence IDA] [pmid 1601878]; go_fu…	Peripheral membrane protein required for vesicular transport between ER and Golgi and for the 'priming' step in homotypic vacuole fusion, part of the cis-SNARE complex; has similarity to alpha-SNAP	SEC17	chr2	6.03117e-07	1.17814e-08	0.00322805	0.0101255	0.00255489	0.00303266	38.4826	57.7187	10.1385	4.44686	5.88785	5.70235	1	11.7725	11.8035	11.8662	11.7193	11.884	12.2935	11.9957	11.8716	11.6869	12.0877	11.901	11.9136	11.9321	12.4805	12.4959	12.3759	11.9389	11.9372	11.9593	12.0083	11.8233	12.2501	12.2262	12.0243	11.7803	12.3494	11.9975	12.0113	11.7827	12.4948
1397	1771993_at	YBL051C	S. cerevisiae YBL051C /GEN=PIN4 /DB_XREF=GI:6319420 /SEG=NC_001134:-122718,124724 /DEF=[PSI+] induction /NOTE=Pin4p; go_component: cytoplasm [goid GO:0005737] [evidence IDA] [pmid 14562095]; go_function: molecular_function unknown [goid GO:0005554] [evidence ND]; go_process: biological_process unknown [goid GO:0000004] [evidence ND]	Protein involved in G2/M phase progression and response to DNA damage, interacts with Rad53p; contains an RNA recognition motif, a nuclear localization signal, and several SQ/TQ cluster domains; hyperphosphorylated in response to DNA damage	PIN4	chr2	0.404283	0.0354954	0.92993	0.978774	0.574055	0.568712	0.714338	4.82022	0.00785484	0.0634152	0.674451	0.683452	1	10.0865	9.95548	9.99979	10.0454	10.0988	10.2988	10.1793	9.88589	10.1359	10.0977	10.072	9.97313	10.1898	10.1614	10.058	10.2649	10.459	10.1079	10.3814	9.41432	10.1562	10.3904	10.1393	10.1508	10.446	9.85317	10.1772	9.93426	10.2352	10.2182
3060	1775222_at	YBL052C	S. cerevisiae YBL052C /GEN=SAS3 /DB_XREF=GI:6319419 /SEG=NC_001134:-119344,121839 /DEF=SAS3 for Something about silencing, gene 3. Influences silencing at HMR. /NOTE=Sas3p; go_component: nuclear nucleosome [goid GO:0000788] [evidence TAS] [pmid 12077334]; go_function: acetyltransferase activity [goid GO:0016407] [evidence IDA] [pmid 11731479]; go_process: chromatin modification [goid GO:0016568] …	Histone acetyltransferase catalytic subunit of NuA3 complex that acetylates histone H3, involved in transcriptional silencing; homolog of the mammalian MOZ proto-oncogene; sas3 gcn5 double mutation confers lethality	SAS3	chr2	0.000491647	0.0540921	0.226759	0.637063	0.0765969	0.581249	15.0454	3.99845	1.51894	0.572754	2.50684	0.662434	1	9.49209	9.65108	9.55953	9.64563	9.38939	9.14987	9.02838	9.22011	9.51116	9.04556	9.11339	9.2248	9.46647	8.95095	8.98211	8.796	9.47829	9.57317	9.62643	9.26824	9.26143	9.78826	9.83247	9.91237	9.48578	9.95033	9.0948	9.2324	9.36982	9.02578
4408	1777761_at	YBL054W	S. cerevisiae YBL054W /GEN=PTC3 /DB_XREF=GI:6319417 /SEG=NC_001134:+117554,119131 /DEF=Hypothetical ORF /NOTE=Ybl054wp; go_component: cytoplasm [goid GO:0005737] [evidence IDA] [pmid 14562095]; go_component: nucleus [goid GO:0005634] [evidence IDA] [pmid 14562095]; go_function: molecular_function unknown [goid GO:0005554] [evidence ND]; go_process: biological_process unknown [goid GO:0000004] [ev…	Protein involved in rRNA and ribosome biogenesis; binds polymerase A and C motif; subunit of the RPD3L histone deacetylase complex; similar to Dot6p; contains chromatin specific SANT domain	TOD6	chr2	0.0464732	6.20367e-18	0.103709	0.169634	0.541394	8.12167e-15	4.29035	305.677	2.80516	1.78613	0.730543	78.1672	1	10.7444	10.2255	10.2003	10.3929	10.5109	7.88329	9.39027	9.9586	10.8026	10.1919	10.2524	10.3071	10.5949	7.84037	8.97041	9.49798	11.0115	10.3374	10.3672	9.75544	11.1849	8.10508	9.53699	9.84599	11.0074	10.1703	10.2697	10.2303	11.1433	8.05467
3362	1775764_at	YBL055C	S. cerevisiae YBL055C /GEN=PTC3 /DB_XREF=GI:6319416 /SEG=NC_001134:-115538,116794 /DEF=Hypothetical ORF /NOTE=Ybl055cp; go_component: cytoplasm [goid GO:0005737] [evidence IDA] [pmid 14562095]; go_function: molecular_function unknown [goid GO:0005554] [evidence ND]; go_process: biological_process unknown [goid GO:0000004] [evidence ND]	---	---	chr2	0.0002957	1.02502e-09	0.000201499	0.0425091	0.0069068	6.80803e-05	16.4847	72.2877	17.6036	3.05295	4.83625	10.2807	1	10.0678	9.96629	9.9931	10.0639	10.1617	9.56795	9.63803	9.7549	10.0965	9.76467	9.9257	10.0765	10.2172	9.23278	9.31771	9.3093	10.138	9.99851	9.89561	10.0604	10.3409	9.67683	9.92393	10.1197	10.3634	9.89256	9.85228	10.0283	10.393	9.22549
2706	1774521_at	YBL056W	S. cerevisiae YBL056W /GEN=PTC3 /DB_XREF=GI:6319415 /SEG=NC_001134:+113727,115133 /DEF=protein phosphatase type 2C /NOTE=Ptc3p; go_component: cytoplasm [goid GO:0005737] [evidence IDA] [pmid 14562095]; go_component: nucleus [goid GO:0005634] [evidence IDA] [pmid 14562095]; go_function: protein phosphatase type 2C activity [goid GO:0015071] [evidence IDA] [pmid 10580002]; go_process: inactivation …	Type 2C protein phosphatase; dephosphorylates Hog1p (see also Ptc2p) to limit maximal kinase activity induced by osmotic stress; dephosphorylates T169 phosphorylated Cdc28p (see also Ptc2p); role in DNA checkpoint inactivation	PTC3	chr2	2.94368e-09	5.73244e-06	6.98422e-05	0.0349648	0.00138633	0.153966	65.7181	29.4537	20.8474	3.23715	6.5644	1.87329	1	10.6133	10.6942	10.5799	10.6405	10.6379	11.0538	10.5299	10.5996	10.4241	11.1728	10.8425	10.7611	10.651	12.0145	11.7764	11.4727	10.7056	10.8039	10.8628	10.5896	10.7382	11.1805	10.7298	10.4684	10.7662	11.4341	11.1073	10.9098	10.7957	12.0719
5510	1779830_at	YBL057C	S. cerevisiae YBL057C /GEN=PTH2 /DB_XREF=GI:6319414 /SEG=NC_001134:-112765,113409 /DEF=peptidyl-tRNA hydrolase /NOTE=Pth2p; go_component: cytoplasm [goid GO:0005737] [evidence IC] [pmid 12475929]; go_function: aminoacyl-tRNA hydrolase activity [goid GO:0004045] [evidence IGI,ISS] [pmid 12475929]; go_function: aminoacyl-tRNA hydrolase activity [goid GO:0004045] [evidence IDA] [pmid 12799450]; go_p…	One of two (see also PTH1) mitochondrially-localized peptidyl-tRNA hydrolases; negatively regulates the ubiquitin-proteasome pathway via interactions with ubiquitin-like ubiquitin-associated proteins; dispensable for cell growth	PTH2	chr2	0.647333	0.00314563	0.642638	0.955889	0.963287	0.399244	0.21328	10.2016	0.219446	0.106144	0.093139	1.0142	1	11.4385	11.4484	11.3164	11.3892	11.3234	11.1191	10.9682	10.9177	11.4988	11.403	11.4015	11.3817	11.3718	11.2582	11.3995	11.2049	11.4249	11.3975	11.3472	11.6005	11.4102	11.1342	11.1535	11.1368	11.3115	11.5608	11.1844	11.3607	11.4549	11.0662
4899	1778681_at	YBL058W	S. cerevisiae YBL058W /GEN=SHP1 /DB_XREF=GI:6319413 /SEG=NC_001134:+111401,112672 /DEF=Putative regulator of Glc7p (protein phosphatase I), localizes to the cytoplasm and nucleus /NOTE=Shp1p; go_component: cytoplasm [goid GO:0005737] [evidence IDA] [pmid 14562095]; go_component: nucleus [goid GO:0005634] [evidence IDA] [pmid 14562095]; go_function: molecular_function unknown [goid GO:0005554] [ev…	UBX (ubiquitin regulatory X) domain-containing protein that regulates Glc7p phosphatase activity and interacts with Cdc48p; interacts with ubiquitylated proteins in vivo and is required for degradation of a ubiquitylated model substrate	SHP1	chr2	2.65503e-23	0.236632	0.0076401	0.0308357	8.58731e-15	0.492258	698.03	1.45461	8.1067	3.3565	77.857	0.82037	1	12.0971	12.1511	12.1686	12.1086	12.1682	12.2746	12.1785	12.0126	12.1724	13.2732	13.0307	12.9532	12.1811	13.3142	13.2989	13.2597	12.0425	12.3645	12.3146	12.0418	12.0067	12.4392	12.0088	11.8392	11.9861	13.1945	13.0495	13.0616	11.983	13.225
3965	1776925_at	YBL059C-A	S. cerevisiae YBL059C-A /GEN=SKT5 /DB_XREF=GI:6681845 /SEG=NC_001134:-110089,110503 /DEF=Hypothetical ORF /NOTE=Ybl059c-ap; go_component: cytoplasm [goid GO:0005737] [evidence IDA] [pmid 14562095]; go_component: nucleus [goid GO:0005634] [evidence IDA] [pmid 14562095]; go_function: molecular_function unknown [goid GO:0005554] [evidence ND]; go_process: biological_process unknown [goid GO:0000004]…	---	---	chr2	0.299838	0.582147	0.546871	0.968528	0.474129	0.949491	1.11063	0.309022	0.370794	0.0835322	0.855442	0.11698	1	10.3313	10.412	10.4499	10.2699	10.4072	10.4434	10.4055	10.3547	10.3235	10.6186	10.3583	10.397	10.4912	10.9803	10.5836	10.3282	9.74872	10.0733	10.0228	10.9338	9.78737	9.92125	10.0563	10.1949	9.80283	10.4777	10.1473	10.0875	9.80588	10.6023
4019	1777024_at	YBL059W	S. cerevisiae YBL059W /GEN=SKT5 /DB_XREF=GI:6319412 /SEG=NC_001134:+110558,111208 /DEF=Hypothetical ORF /NOTE=Ybl059wp; go_component: mitochondrion [goid GO:0005739] [evidence IDA] [pmid 14562095]; go_function: molecular_function unknown [goid GO:0005554] [evidence ND]; go_process: biological_process unknown [goid GO:0000004] [evidence ND]	---	---	chr2	0.00184772	0.0724313	0.71251	0.985858	0.137542	0.475954	11.5256	3.45113	0.138217	0.0478908	1.97491	0.851858	1	9.17562	9.13677	9.16674	9.16163	9.0277	9.30436	9.4156	9.56625	9.19296	9.62649	9.60254	9.67354	9.03592	10.1395	10.1181	9.92541	8.61703	8.98671	8.90342	9.52333	8.6543	9.65497	9.74155	10.1659	8.61338	10.3206	9.35393	9.48871	8.71935	10.0236
2015	1773195_at	YBL060W	S. cerevisiae YBL060W /GEN=SKT5 /DB_XREF=GI:6319411 /SEG=NC_001134:+107896,109959 /DEF=Hypothetical ORF /NOTE=Ybl060wp; go_component: bud neck [goid GO:0005935] [evidence IDA] [pmid 14562095]; go_component: cytoplasm [goid GO:0005737] [evidence IDA] [pmid 14562095]; go_function: molecular_function unknown [goid GO:0005554] [evidence ND]; go_process: biological_process unknown [goid GO:0000004] [e…	Guanine nucleotide exchange factor specific for Arf3p; localized to the bud neck and tip; required for localization of Arf3p to the bud neck and tip	YEL1	chr2	0.00185428	3.22859e-10	0.48158	0.20854	0.112257	0.000103392	11.5166	79.9994	0.507046	1.60069	2.15852	9.72452	1	8.24628	8.32244	8.34722	8.32053	8.19936	8.78628	8.63151	8.54127	8.18096	8.53344	8.33028	8.42598	8.24253	9.14006	9.54248	9.3377	7.97964	8.06789	7.9854	8.32833	8.11121	9.16443	9.003	9.11035	7.9583	9.06467	8.27396	8.21119	8.02423	8.86214
5181	1779200_at	YBL061C	S. cerevisiae YBL061C /GEN=SKT5 /DB_XREF=GI:6319410 /SEG=NC_001134:-105280,107370 /DEF=Activator of Chs3p (chitin synthase III), recruits Chs3p to the bud neck via interaction with Bni4p; has similarity to Shc1p, which activates Chs3p during sporulation /NOTE=Skt5p; go_component: contractile ring (sensu Saccharomyces) [goid GO:0000142] [evidence IDA] [pmid 10652251]; go_function: enzyme activator…	Activator of Chs3p (chitin synthase III), recruits Chs3p to the bud neck via interaction with Bni4p; has similarity to Shc1p, which activates Chs3p during sporulation	SKT5	chr2	7.30518e-09	1.91093e-05	0.344459	0.872239	0.00027384	0.0664885	60.397	25.1348	0.920802	0.233664	8.48112	2.63695	1	10.2801	10.4215	10.2351	10.3218	10.325	10.7859	10.6264	10.5051	10.3846	9.58974	9.66176	9.7851	10.3613	10.0343	10.0124	9.80052	10.278	10.3234	10.2397	10.1669	10.3753	10.981	10.7411	10.6273	10.297	9.77967	9.70557	9.80898	10.2754	10.2109
2380	1773899_at	YBL063W	S. cerevisiae YBL063W /GEN=KIP1 /DB_XREF=GI:6319408 /SEG=NC_001134:+101850,105185 /DEF=Mitotic spindle assembly /NOTE=Kip1p; go_component: kinesin complex [goid GO:0005871] [evidence TAS] [pmid 9153752]; go_component: spindle microtubule [goid GO:0005876] [evidence TAS] [pmid 9153752]; go_component: spindle pole body [goid GO:0005816] [evidence IDA] [pmid 9585415]; go_function: microtubule motor …	Kinesin-related motor protein required for mitotic spindle assembly, chromosome segregation, and 2 micron plasmid partitioning; functionally redundant with Cin8p for chromosomal but not plasmid functions	KIP1	chr2	5.9386e-15	0.405922	0.00782573	0.0576644	1.26761e-09	0.72116	188.249	0.709315	8.05199	2.76856	31.2031	0.446927	1	9.06563	9.32199	9.38383	9.34041	9.08091	9.14726	9.13751	9.21004	9.15515	10.1438	10.0883	10.027	8.93287	10.1586	10.1045	10.0555	9.21726	9.41962	9.37686	9.19603	9.01738	8.8112	8.95318	8.91187	9.07666	9.59207	10.378	10.2763	8.92972	10.3349
3100	1775303_at	YBL064C	S. cerevisiae YBL064C /GEN=PRX1 /DB_XREF=GI:6319407 /SEG=NC_001134:-100335,101120 /DEF=Mitochondrial peroxiredoxin (1-Cys Prx) with thioredoxin peroxidase activity, has a role in reduction of hydroperoxides; induced during respiratory growth and under conditions of oxidative stress /NOTE=Prx1p; go_component: mitochondrion [goid GO:0005739] [evidence IDA,ISS] [pmid 10681558]; go_function: thioredo…	Mitochondrial peroxiredoxin (1-Cys Prx) with thioredoxin peroxidase activity, has a role in reduction of hydroperoxides; reactivation requires Trr2p and glutathione; induced during respiratory growth and oxidative stress; phosphorylated	PRX1	chr2	0.00075434	3.03168e-23	0.712169	0.0889011	0.0105747	6.72912e-16	13.8717	692.01	0.138562	2.37059	4.40318	93.1894	1	11.5393	11.7096	11.6957	11.7654	11.526	13.0015	13.3446	13.4093	11.4916	12.1417	11.8511	11.8717	11.5196	13.3251	13.398	13.4821	11.3325	11.7365	11.7311	12.2115	11.3576	13.0579	13.3023	13.2518	11.3492	12.2911	11.8513	11.8232	11.3429	13.1924
2447	1774015_at	YBL066C	S. cerevisiae YBL066C /GEN=SEF1 /DB_XREF=GI:6319406 /SEG=NC_001134:-96906,100079 /DEF=Suppressor of Essential Function /NOTE=Sef1p; go_component: cellular_component unknown [goid GO:0008372] [evidence ND]; go_function: molecular_function unknown [goid GO:0005554] [evidence ND]; go_process: biological_process unknown [goid GO:0000004] [evidence ND]	Putative transcription factor, has homolog in Kluyveromyces lactis	SEF1	chr2	0.475175	0.00530535	0.952549	0.411449	0.653894	0.392236	0.522148	8.95051	0.00359688	0.986577	0.546795	1.0304	1	8.84611	8.8406	8.8608	9.18348	8.90328	9.10882	9.48714	9.4607	8.96009	9.21092	9.28638	9.27519	8.76904	9.51652	9.42308	9.16938	9.15867	9.15646	9.31783	8.6649	9.3181	9.56039	9.3209	9.23249	9.21139	8.70317	9.38447	9.10723	8.99836	9.97421
1177	1771568_at	YBL067C	S. cerevisiae YBL067C /GEN=UBP13 /DB_XREF=GI:6319404 /SEG=NC_001134:-93817,95883 /DEF=Putative ubiquitin-specific protease /NOTE=Ubp13p; go_component: cellular_component unknown [goid GO:0008372] [evidence ND]; go_function: ubiquitin-specific protease activity [goid GO:0004843] [evidence TAS] [pmid 8982460]; go_process: biological_process unknown [goid GO:0000004] [evidence ND]	Putative ubiquitin carboxyl-terminal hydrolase, ubiquitin-specific protease that cleaves ubiquitin-protein fusions	UBP13	chr2	0.251372	0.417614	0.850078	0.904863	0.88406	0.683049	1.3646	0.674353	0.0363113	0.186408	0.216734	0.502818	1	10.2621	10.3965	10.3449	10.2872	10.4391	10.0596	10.0154	10.2026	10.2377	10.5147	10.3193	10.4593	10.592	10.3008	10.0185	9.92859	10.5782	10.3093	10.321	9.83151	10.4339	9.87407	10.1164	9.95893	10.4419	10.1484	10.4845	10.3765	10.4367	10.3587
751	1770750_at	YBL068W	S. cerevisiae YBL068W /GEN=PRS4 /DB_XREF=GI:37362615 /SEG=NC_001134:+92412,93395 /DEF=5-phospho-ribosyl-1(alpha)-pyrophosphate synthetase, involved in nucleotide, histidine, and tryptophan biosynthesis; one of a five related enzymes, which are active as heteromultimeric complexes /NOTE=Prs4p; go_component: cytoplasm [goid GO:0005737] [evidence IDA] [pmid 14562095]; go_function: ribose-phosphate d…	5-phospho-ribosyl-1(alpha)-pyrophosphate synthetase, synthesizes PRPP, which is required for nucleotide, histidine, and tryptophan biosynthesis; one of five related enzymes, which are active as heteromultimeric complexes	PRS4	chr2	8.54668e-06	5.28491e-20	0.000271676	0.0856595	0.0469878	2.30156e-13	27.9837	422.479	16.7294	2.4045	2.95912	61.3437	1	11.797	11.755	11.7143	11.591	11.8037	10.7566	11.229	11.1732	11.7952	11.5846	11.7037	11.7521	11.8131	10.3678	10.6272	10.6125	11.8322	11.7377	11.614	11.7693	11.9571	10.5755	11.0611	10.7273	11.7774	11.4586	11.5088	11.66	11.9289	10.1515
4273	1777495_at	YBL069W	S. cerevisiae YBL069W /GEN=AST1 /DB_XREF=GI:14270687 /SEG=NC_001134:+90739,92028 /DEF=Peripheral membrane protein that interacts with the plasma membrane ATPase Pma1p and has a role in its targeting to the plasma membrane, possibly by influencing its incorporation into lipid rafts /NOTE=Ast1p; go_component: extrinsic to membrane [goid GO:0019898] [evidence TAS] [pmid 11739806]; go_function: molec…	Peripheral membrane protein that interacts with the plasma membrane ATPase Pma1p and has a role in its targeting to the plasma membrane, possibly by influencing its incorporation into lipid rafts	AST1	chr2	1.11397e-17	4.08438e-11	1.76668e-12	5.29465e-07	7.53141e-11	2.387e-09	293.583	95.2758	122.621	17.9054	39.3614	29.5629	1	10.6893	10.8378	11.0485	10.92	10.9381	10.324	11.1514	11.279	10.7636	10.3903	10.6556	10.9696	11.0082	8.91591	9.21998	9.75646	11.0876	10.8216	10.9033	10.9541	11.147	10.2317	11.0229	11.3269	11.1184	10.1242	10.6164	10.8718	11.3105	9.19256
3802	1776611_at	YBL071C-B	S. cerevisiae YBL071C-B /GEN=RPS8A /DB_XREF=GI:33438762 /SEG=NC_001134:-89456,89554 /DEF=Identified by gene-trapping, microarray-based expression analysis, and genome-wide homology searching /NOTE=Ybl071c-bp; go_component: cellular_component unknown [goid GO:0008372] [evidence ND]; go_function: molecular_function unknown [goid GO:0005554] [evidence ND]; go_process: biological_process unknown [goi…	---	---	chr2	3.78972e-06	0.000558289	0.283542	0.849389	0.0321407	0.00661728	31.0172	14.6933	1.18966	0.265994	3.31706	4.88034	1	6.12032	6.00798	6.15239	6.02188	6.10709	5.40481	5.75967	5.92193	6.1608	5.69309	5.57876	5.74113	6.01507	4.71346	5.09862	5.45963	6.11542	5.90823	5.88152	6.23544	6.19391	5.38103	5.30351	5.68206	5.93001	5.36685	5.75914	5.56468	6.2557	4.68853
4162	1777293_at	YBL071W-A	S. cerevisiae YBL071W-A /GEN=KTI11 /DB_XREF=GI:21648335 /SEG=NC_001134:+89976,90224 /DEF=Similar to Hemiascomycetous yeast protein (FEBS Lett. 487(1): 31-36 (2000)). /NOTE=Kti11p; go_component: cytoplasm [goid GO:0005737] [evidence IDA] [pmid 14562095]; go_component: nucleus [goid GO:0005634] [evidence IDA] [pmid 14562095]; go_function: molecular_function unknown [goid GO:0005554] [evidence ND]; …	Zn-ribbon protein that co-purifies with Dph1 and Dph2 in a complex required for synthesis of diphthamide on translation factor eEF2 and with Elongator subunits Iki3p, Elp2p, and Elp3p involved in modification of wobble nucleosides in tRNAs	KTI11	chr2	0.0579443	0.0146654	0.432455	0.876098	0.416557	0.0402141	3.86779	6.65791	0.632069	0.228157	0.97524	3.10511	1	11.1113	11.1186	11.1756	11.0822	10.9971	10.5771	11.1389	11.564	11.1853	10.9325	10.9737	11.1643	11.0384	9.78666	10.7043	11.0814	10.9738	10.8825	10.7751	11.6886	11.0269	9.90458	10.6782	10.6697	11.0457	10.1281	10.6595	10.8803	11.0967	9.25674
599	1770449_s_at	YBL072C	S. cerevisiae YBL072C /GEN=RPS8A /DB_XREF=GI:6319399 /SEG=NC_001134:-88521,89123 /DEF=Protein component of the small (40S) ribosomal subunit; identical to Rps8Ap and has similarity to rat S8 ribosomal protein /NOTE=Rps8ap; go_component: cytosolic small ribosomal subunit (sensu Eukarya) [goid GO:0005843] [evidence TAS] [pmid 9559554]; go_function: structural constituent of ribosome [goid GO:000373…	Protein component of the small (40S) ribosomal subunit; identical to Rps8Bp and has similarity to rat S8 ribosomal protein /// Protein component of the small (40S) ribosomal subunit; identical to Rps8Ap and has similarity to rat S8 ribosomal protein	RPS8A /// RPS8B	chr2 /// chr5	7.38132e-07	2.57001e-17	5.096e-06	0.0163272	0.00686856	1.86098e-10	37.6186	277.061	29.8941	3.97152	4.84196	36.5895	1	14.2642	14.2832	14.2815	14.2617	14.2732	13.0438	13.4826	13.8581	14.243	14.1838	14.2295	14.2417	14.2695	12.3269	12.5802	12.6432	14.1893	14.2328	14.1615	14.3593	14.2299	12.9302	13.5368	13.8658	14.2159	14.1986	14.1968	14.2234	14.2192	12.218
1833	1772857_at	YBL072C	S. cerevisiae YBL072C /GEN=RPS8A /DB_XREF=GI:6319399 /SEG=NC_001134:-88521,89123 /DEF=Protein component of the small (40S) ribosomal subunit; identical to Rps8Ap and has similarity to rat S8 ribosomal protein /NOTE=Rps8ap; go_component: cytosolic small ribosomal subunit (sensu Eukarya) [goid GO:0005843] [evidence TAS] [pmid 9559554]; go_function: structural constituent of ribosome [goid GO:000373…	Protein component of the small (40S) ribosomal subunit; identical to Rps8Bp and has similarity to rat S8 ribosomal protein	RPS8A	chr2	7.31852e-06	2.17988e-19	0.000865502	0.0263264	0.00435107	5.08592e-11	28.5502	384.046	13.5021	3.50765	5.31759	40.614	1	14.1543	14.1129	14.0436	14.1513	14.0966	12.0753	12.7771	13.306	14.1989	13.8526	13.9974	14.0516	14.1363	11.2427	11.3014	11.4263	14.0629	14.1218	14.0095	14.3212	14.1061	11.907	12.2782	12.6887	14.1033	13.6345	13.9482	13.9806	14.127	11.6887
5223	1779289_at	YBL074C	S. cerevisiae YBL074C /GEN=AAR2 /DB_XREF=GI:6319398 /SEG=NC_001134:-86720,87787 /DEF=Component of the U5 snRNP, required for splicing of U3 precursors; originally described as a splicing factor specifically required for splicing pre-mRNA of the MATa1 cistron /NOTE=Aar2p; go_component: snRNP U5 [goid GO:0005682] [evidence IDA,IPI] [pmid 11720285]; go_function: molecular_function unknown [goid GO:0…	Component of the U5 snRNP, required for splicing of U3 precursors; originally described as a splicing factor specifically required for splicing pre-mRNA of the MATa1 cistron	AAR2	chr2	0.567415	0.50637	0.626787	0.858903	0.857421	0.901161	0.333902	0.451663	0.241067	0.252582	0.254676	0.191866	1	6.5917	6.73903	6.87524	6.79557	6.78965	6.89171	6.88757	6.7746	6.75211	6.75252	6.47607	6.62585	6.44086	7.26028	6.30554	6.25832	7.88185	7.8505	7.70006	5.84266	7.4885	6.59711	6.35457	6.01188	7.77231	5.62608	6.89213	7.0071	7.52275	6.98193
5161	1779158_at	YBL075C	S. cerevisiae YBL075C /GEN=SSA3 /DB_XREF=GI:6319396 /SEG=NC_001134:-84497,86446 /DEF=heat-inducible cytosolic member of the 70 kDa heat shock protein family /NOTE=Ssa3p; go_component: cytosol [goid GO:0005829] [evidence TAS] [pmid 11884745]; go_function: heat shock protein activity [goid GO:0003773] [evidence IDA] [pmid 3302682]; go_process: SRP-dependent cotranslational membrane targeting, trans…	ATPase involved in protein folding and the response to stress; plays a role in SRP-dependent cotranslational protein-membrane targeting and translocation; member of the heat shock protein 70 (HSP70) family; localized to the cytoplasm	SSA3	chr2	2.75971e-11	5.81724e-33	0.0239263	0.426749	0.000141771	4.481e-24	98.4027	2896.32	5.62184	0.952991	9.31351	326.961	1	9.48135	9.65685	9.61229	9.52191	9.48998	13.6691	13.7885	13.8591	9.61823	10.6298	10.4838	10.0357	9.46022	14.1005	14.2727	14.2923	9.6803	9.86485	9.78666	9.33489	9.53263	13.3366	13.659	13.7413	9.61451	10.5306	10.4648	10.4119	9.74713	14.0072
5146	1779139_at	YBL076C	S. cerevisiae YBL076C /GEN=ILS1 /DB_XREF=GI:6319395 /SEG=NC_001134:-81041,84259 /DEF=Cytoplasmic isoleucine-tRNA synthetase, target of the G1-specific inhibitor reveromycin A /NOTE=Ils1p; go_component: cytosol [goid GO:0005829] [evidence IDA] [pmid 7619074]; go_function: isoleucine-tRNA ligase activity [goid GO:0004822] [evidence IDA] [pmid 7619074]; go_process: protein biosynthesis [goid GO:0006…	Cytoplasmic isoleucine-tRNA synthetase, target of the G1-specific inhibitor reveromycin A	ILS1	chr2	0.463167	8.0191e-05	0.30712	0.469855	0.234529	0.130831	0.551388	20.4114	1.07713	0.863879	1.49525	2.02004	1	13.2463	13.3316	13.2802	13.2696	13.2589	13.0399	12.7996	12.5587	13.2932	13.2204	13.1674	13.2361	13.248	12.6163	12.7635	12.6879	13.3087	13.2249	13.2763	12.9304	13.2933	13.2875	13.1779	12.8763	13.3657	13.3165	13.2604	13.2187	13.2897	12.667
1785	1772778_at	YBL078C	S. cerevisiae YBL078C /GEN=ATG8 /DB_XREF=GI:6319393 /SEG=NC_001134:-80375,80728 /DEF=Forms a protein complex with Aut2p to mediate attachment of autophagosomes to microtubules. Defective in maturation of the vacuolar protein, aminopeptidase I /NOTE=Atg8p; go_component: microtubule associated complex [goid GO:0005875] [evidence IPI,ISS] [pmid 9649430]; go_function: microtubule binding [goid GO:000…	Component of autophagosomes and Cvt vesicles; undergoes conjugation to phosphatidylethanolamine (PE); Atg8p-PE is anchored to membranes, is involved in phagophore expansion, and may mediate membrane fusion during autophagosome formation	ATG8	chr2	7.66874e-10	1.09366e-16	0.180308	0.134615	0.000200994	5.76589e-09	74.1723	250.406	1.87615	1.99431	8.86806	27.3826	1	10.1208	10.2875	10.272	10.1673	10.1922	12.6676	12.0928	12.0238	10.0743	11.4747	11.2081	11.1584	10.2166	13.2214	13.0965	12.9691	9.79334	10.0714	10.165	10.7367	9.72404	12.3142	11.8425	11.9411	9.72128	11.8832	11.3836	11.1181	9.71145	12.9585
1629	1772463_at	YBL079W	S. cerevisiae YBL079W /GEN=NUP170 /DB_XREF=GI:6319392 /SEG=NC_001134:+75256,79764 /DEF=Abundant subunit of the nuclear pore complex (NPC), required for proper localization of specific nucleoporins within the NPC, involved in nuclear envelope permeability and in chromosome segregation, has similarity to Nup157p /NOTE=Nup170p; go_component: nuclear pore [goid GO:0005643] [evidence IDA] [pmid 944289…	Subunit of the nuclear pore complex (NPC), required for NPC localization of specific nucleoporins; involved in nuclear envelope permeability and chromosome segregation; has similar to Nup157p; essential role, with Nup157p, in NPC assembly	NUP170	chr2	0.257272	0.473431	0.512127	0.938435	0.814268	0.445888	1.33043	0.52632	0.439467	0.13502	0.315186	0.91248	1	11.3228	11.4265	11.3322	11.3707	11.2382	11.2515	11.3391	11.5157	11.1967	11.1714	11.2214	11.33	11.315	11.0148	11.1732	11.2766	11.2783	11.0378	11.1971	11.0584	11.1268	11.3918	11.5738	11.4833	11.3319	11.1709	11.171	11.0224	11.1911	10.9904
3834	1776667_at	YBL080C	S. cerevisiae YBL080C /GEN=PET112 /DB_XREF=GI:6319391 /SEG=NC_001134:-73067,74692 /DEF=Protein required for mitochondrial translation; mutation is functionally complemented by a Bacillus subtilis ortholog /NOTE=Pet112p; go_component: mitochondrion [goid GO:0005739] [evidence IGI] [pmid 9287027]; go_function: molecular_function unknown [goid GO:0005554] [evidence ND]; go_process: aerobic respirati…	Subunit of the trimeric GatFAB AmidoTransferase(AdT) complex; involved in the formation of Q-tRNAQ; mutation is functionally complemented by the bacterial GatB ortholog	PET112	chr2	0.000169705	0.000406605	0.0638847	0.206135	0.0888655	0.0758544	18.114	15.5772	3.6842	1.61111	2.37096	2.51578	1	7.73296	8.13034	8.13644	7.92558	7.74699	8.55576	8.04966	8.08957	7.72567	8.3853	8.1226	8.3932	7.81674	8.91597	8.45231	8.35027	7.96738	8.22177	8.18296	8.12034	7.80433	8.26023	7.90907	7.83809	8.13843	8.14227	8.08858	8.30147	7.79938	8.90425
4012	1777016_at	YBL081W	S. cerevisiae YBL081W /GEN=RHK1 /DB_XREF=GI:6319390 /SEG=NC_001134:+71863,72969 /DEF=Hypothetical ORF /NOTE=Ybl081wp; go_component: cellular_component unknown [goid GO:0008372] [evidence ND]; go_function: molecular_function unknown [goid GO:0005554] [evidence ND]; go_process: biological_process unknown [goid GO:0000004] [evidence ND]	---	---	chr2	6.50224e-08	7.1441e-19	0.000125705	0.0180638	0.00173657	3.84151e-12	48.7794	354.37	19.0201	3.87245	6.31235	49.6667	1	9.78146	9.44895	9.5107	9.84969	9.92367	7.42031	8.01387	8.2817	9.82513	8.89264	9.29294	9.52829	9.83661	6.50402	6.72779	7.47308	10.0999	9.46632	9.70474	9.32341	10.2854	7.8893	8.2738	8.67009	10.1328	9.16461	9.36444	9.4831	10.3723	7.01031
1725	1772654_at	YBL082C	S. cerevisiae YBL082C /GEN=RHK1 /DB_XREF=GI:6319389 /SEG=NC_001134:-69748,71124 /DEF=Resistance to Hansenula Killer 1, hypothetical F-458 protein /NOTE=Rhk1p; go_component: endoplasmic reticulum [goid GO:0005783] [evidence IMP,ISS] [pmid 8842708]; go_function: alpha-1,3-mannosyltransferase activity [goid GO:0000033] [evidence IDA,IMP] [pmid 11308030]; go_process: dolichol-linked oligosaccharide b…	Dolichol-P-Man dependent alpha(1-3) mannosyltransferase, involved in the synthesis of dolichol-linked oligosaccharide donor for N-linked glycosylation of proteins	ALG3	chr2	0.0670876	1.60029e-05	0.541752	0.836234	0.752783	0.256669	3.59297	25.7502	0.380401	0.284458	0.401622	1.4142	1	10.4519	10.3369	10.3456	10.36	10.4276	9.96619	10.1645	10.1359	10.391	10.4156	10.5584	10.5991	10.4254	10.1047	10.1769	10.0369	10.6902	10.3412	10.4027	10.2426	10.5766	9.85059	9.83771	9.5101	10.6764	9.99364	10.3274	10.4073	10.6047	10.0768
2580	1774258_at	YBL084C	S. cerevisiae YBL084C /GEN=CDC27 /DB_XREF=GI:6319387 /SEG=NC_001134:-67166,69442 /DEF=Subunit of the Anaphase-Promoting Complex/Cyclosome (APC/C), which is a ubiquitin-protein ligase required for degradation of anaphase inhibitors, including mitotic cyclins, during the metaphase/anaphase transition /NOTE=Cdc27p; go_component: anaphase-promoting complex [goid GO:0005680] [evidence TAS] [pmid 10465…	Subunit of the Anaphase-Promoting Complex/Cyclosome (APC/C), which is a ubiquitin-protein ligase required for degradation of anaphase inhibitors, including mitotic cyclins, during the metaphase/anaphase transition	CDC27	chr2	7.22652e-05	0.00023318	0.106913	0.24974	0.0270061	0.052132	20.7394	17.1742	2.75185	1.4388	3.4832	2.86223	1	9.86149	9.91671	9.80735	9.84569	9.8798	9.87461	9.86245	9.77297	9.89917	10.0857	9.97563	9.96112	9.92571	10.2097	10.544	10.577	9.80046	10.0673	9.9575	9.70909	9.77475	10.4529	10.4205	10.3675	9.81081	10.5999	10.1232	10.0196	9.77497	10.5828
4995	1778850_at	YBL085W	S. cerevisiae YBL085W /GEN=BOI1 /DB_XREF=GI:6319386 /SEG=NC_001134:+63873,66815 /DEF=Protein implicated in polar growth, functionally redundant with Boi2p; interacts with bud-emergence protein Bem1p; contains an SH3 (src homology 3) domain and a PH (pleckstrin homology) domain /NOTE=Boi1p; go_component: bud [goid GO:0005933] [evidence IDA] [pmid 12097146]; go_component: bud neck [goid GO:0005935]…	Protein implicated in polar growth, functionally redundant with Boi2p; interacts with bud-emergence protein Bem1p; contains an SH3 (src homology 3) domain and a PH (pleckstrin homology) domain	BOI1	chr2	1.36141e-06	2.95787e-11	0.987491	0.302424	0.0130109	0.000280386	35.0674	97.844	0.000249684	1.26647	4.19593	8.45186	1	10.9741	10.9038	10.9902	11.0327	10.8283	10.4366	10.4385	10.5011	11.0238	10.5866	10.7123	10.8097	10.7022	10.3326	10.0788	10.1768	10.8163	11.0804	11.113	10.757	10.8586	10.7784	10.6139	10.5843	10.919	10.49	10.679	10.7911	10.8709	10.4242
4745	1778374_at	YBL086C	S. cerevisiae YBL086C /GEN=RPL23A /DB_XREF=GI:6319385 /SEG=NC_001134:-61199,62599 /DEF=Protein of unknown function; green fluorescent protein (GFP)-fusion protein localizes to the cell periphery /NOTE=Ybl086cp; go_component: cellular_component unknown [goid GO:0008372] [evidence ND]; go_function: molecular_function unknown [goid GO:0005554] [evidence ND]; go_process: biological_process unknown [g…	---	---	chr2	2.53638e-07	7.8023e-14	0.00482424	0.0688481	0.00280442	4.93161e-07	42.3153	155.666	9.17438	2.60483	5.78679	18.0347	1	8.38076	8.24351	8.23046	7.98123	8.42148	9.32471	8.91599	9.04297	8.3486	8.60359	8.67615	8.40264	8.38293	10.0282	10.4428	10.3437	7.88557	8.2236	8.18799	8.24505	8.0323	9.44124	9.40957	9.40701	7.9023	9.30898	8.27247	8.28718	7.95912	9.95552
4126	1777227_at	YBL087C	S. cerevisiae YBL087C /GEN=RPL23A /DB_XREF=GI:6319384 /SEG=NC_001134:-59818,60735 /DEF=Protein component of the large (60S) ribosomal subunit, identical to Rpl23Bp and has similarity to E. coli L14 and rat L23 ribosomal proteins /NOTE=Rpl23ap; go_component: cytosolic large ribosomal subunit (sensu Eukarya) [goid GO:0005842] [evidence TAS] [pmid 9559554]; go_function: structural constituent of rib…	Protein component of the large (60S) ribosomal subunit, identical to Rpl23Bp and has similarity to E. coli L14 and rat L23 ribosomal proteins	RPL23A	chr2	5.54203e-07	2.38368e-21	0.00581724	0.0322787	0.00626359	3.51404e-13	38.8476	519.389	8.73513	3.31298	4.93706	59.4544	1	13.8903	13.8908	13.8579	13.8844	13.8939	11.4991	12.1853	12.7165	13.8858	13.3528	13.5911	13.6886	13.8689	11.1053	11.3455	11.3319	13.8407	13.8134	13.7457	13.9401	13.8458	11.6668	12.1455	12.514	13.8278	13.3604	13.465	13.6369	13.8353	11.0741
2081	1773314_at	YBL088C	S. cerevisiae YBL088C /GEN=TEL1 /DB_XREF=GI:6319383 /SEG=NC_001134:-51016,59379 /DEF=Protein kinase, primarily involved in telomere length regulation; contributes to cell cycle checkpoint control in response to DNA damage; functionally redundant with Mec1p; homolog of human ataxia telangiectasia (ATM) gene /NOTE=Tel1p; go_component: nucleus [goid GO:0005634] [evidence IC] [pmid 7569949]; go_compo…	Protein kinase primarily involved in telomere length regulation; contributes to cell cycle checkpoint control in response to DNA damage; functionally redundant with Mec1p; homolog of human ataxia telangiectasia (ATM) gene	TEL1	chr2	0.58271	0.000660901	0.686232	0.925128	0.341443	0.0134761	0.308096	14.2306	0.166193	0.155877	1.15669	4.16103	1	9.19356	9.19822	9.12034	9.14154	8.9805	9.56567	9.36071	9.60164	9.09999	9.25499	9.36217	9.27338	8.89509	9.70943	9.53352	9.45744	9.4124	9.38651	9.51385	8.92336	9.37949	9.74257	9.67196	9.40722	9.31912	8.94703	9.14934	9.30259	9.30937	9.57878
264	1769795_at	YBL089W	S. cerevisiae YBL089W /GEN=AVT5 /DB_XREF=GI:37362614 /SEG=NC_001134:+49571,50950 /DEF=Putative transporter, member of a family of seven S. cerevisiae genes (AVT1-7) related to vesicular GABA-glycine transporters /NOTE=Avt5p; go_component: cellular_component unknown [goid GO:0008372] [evidence ND]; go_function: transporter activity [goid GO:0005215] [evidence ISS] [pmid 11274162]; go_process: tran…	Putative transporter, member of a family of seven S. cerevisiae genes (AVT1-7) related to vesicular GABA-glycine transporters	AVT5	chr2	0.535235	1.1073e-12	0.477851	0.3949	0.22931	1.78767e-07	0.392883	127.168	0.515797	1.02421	1.51546	19.9456	1	10.1685	10.2302	10.2191	10.18	10.198	10.973	10.6187	10.3934	10.1737	10.0563	10.1493	10.1934	10.2811	10.9405	10.8147	10.5261	9.98087	10.2374	10.1303	10.18	9.94108	11.1234	10.6177	10.6065	10.0744	10.4258	9.97906	10.0973	10.0656	10.7179
479	1770207_at	YBL090W	S. cerevisiae YBL090W /GEN=MRP21 /DB_XREF=GI:6319381 /SEG=NC_001134:+48822,49355 /DEF=Mitochondrial ribosomal protein of the large subunit; MRP21 exhibits genetic interactions with mutations in the COX2 and COX3 mRNA 5'-untranslated leader sequences /NOTE=Mrp21p; go_component: mitochondrial small ribosomal subunit [goid GO:0005763] [evidence IDA] [pmid 9528754]; go_function: structural constituen…	Mitochondrial ribosomal protein of the small subunit; MRP21 exhibits genetic interactions with mutations in the COX2 and COX3 mRNA 5'-untranslated leader sequences	MRP21	chr2	0.154239	0.566444	0.377261	0.768236	0.63518	0.933776	2.12946	0.335587	0.801738	0.379746	0.575687	0.142414	1	9.29117	9.30092	9.37722	9.29229	9.50746	9.48793	9.31023	9.12575	9.29998	9.52234	9.25522	9.37502	9.58524	9.75244	9.38885	9.54276	9.14345	9.2044	9.03531	9.95126	9.15921	9.14783	9.26784	9.0932	9.20997	9.87036	9.08886	9.14049	9.24063	9.77587
4021	1777028_at	YBL091C	S. cerevisiae YBL091C /GEN=MAP2 /DB_XREF=GI:6319380 /SEG=NC_001134:-47360,48625 /DEF=methionine aminopeptidase 2 /NOTE=Map2p; go_component: cytoplasm [goid GO:0005737] [evidence TAS] [pmid 11811952]; go_function: methionyl aminopeptidase activity [goid GO:0004239] [evidence IDA] [pmid 11811952]; go_process: proteolysis and peptidolysis [goid GO:0006508] [evidence IDA] [pmid 11811952]	Methionine aminopeptidase, catalyzes the cotranslational removal of N-terminal methionine from nascent polypeptides; function is partially redundant with that of Map1p	MAP2	chr2	0.206123	0.0150042	0.163835	0.791985	0.715552	0.00394348	1.6654	6.60858	2.03066	0.346362	0.455054	5.42165	1	12.4061	12.2878	12.3437	12.3307	12.3584	12.4609	12.1261	11.8925	12.4649	12.4965	12.4693	12.4388	12.3911	12.4646	12.187	12.1199	12.3765	12.423	12.3656	11.9221	12.4058	12.7583	12.3847	11.9771	12.4055	12.3259	12.5106	12.4087	12.4317	12.5859
2467	1774060_at	YBL091C-A	S. cerevisiae YBL091C-A /GEN=RPL32 /DB_XREF=GI:41629673 /SEG=NC_001134:-46562,47177 /DEF=SCS2 homologue /NOTE=Ybl091c-ap	Protein involved in regulation of phospholipid metabolism; homolog of Scs2p; similar to D. melanogaster inturned protein	SCS22	chr2	0.920889	0.0237604	0.424446	0.714731	0.987585	0.375404	0.0100202	5.63625	0.654605	0.456246	0.0437921	1.07047	1	10.0311	10.1842	9.95641	9.97346	9.81212	10.5599	10.4017	10.2494	9.9264	10.1778	10.0372	9.76382	9.84179	10.682	10.6326	10.6288	9.76589	10.0724	10.1284	10.56	9.69205	10.7328	10.6041	10.5344	9.69388	10.205	9.94614	9.72038	9.57745	10.4043
5589	1779982_at	YBL092W	S. cerevisiae YBL092W /GEN=RPL32 /DB_XREF=GI:6319378 /SEG=NC_001134:+45975,46367 /DEF=Protein component of the large (60S) ribosomal subunit, has similairty to rat L32 ribosomal protein; overexpression disrupts telomeric silencing /NOTE=Rpl32p; go_component: cytosolic large ribosomal subunit (sensu Eukarya) [goid GO:0005842] [evidence TAS] [pmid 9559554]; go_function: structural constituent of ri…	Protein component of the large (60S) ribosomal subunit, has similarity to rat L32 ribosomal protein; overexpression disrupts telomeric silencing	RPL32	chr2	0.00188785	2.03779e-18	0.00325069	0.0692064	0.0990678	4.86662e-11	11.4712	329.935	10.1215	2.60005	2.27197	40.7565	1	14.1166	14.1658	14.0982	14.1487	14.1186	11.8681	12.5747	13.3501	14.1332	13.9515	14.0975	14.1934	14.0963	11.673	11.9008	12.1125	14.071	14.0027	14.0711	14.1805	14.0255	12.0342	12.4567	13.1651	14.0603	13.9749	14.0774	14.1129	14.0556	11.6523
3778	1776560_at	YBL093C	S. cerevisiae YBL093C /GEN=ROX3 /DB_XREF=GI:6319377 /SEG=NC_001134:-44253,44915 /DEF=RNA polymerase II holoenzyme component /NOTE=Rox3p; go_component: mediator complex [goid GO:0000119] [evidence IDA] [pmid 9420330]; go_component: nucleus [goid GO:0005634] [evidence IDA] [pmid 11914276]; go_function: RNA polymerase II transcription mediator activity [goid GO:0016455] [evidence IDA] [pmid 9420330]…	Subunit of the RNA polymerase II mediator complex; associates with core polymerase subunits to form the RNA polymerase II holoenzyme	ROX3	chr2	0.0547046	1.83755e-06	0.683059	0.976037	0.590814	0.00150826	3.977	33.8534	0.169775	0.0690031	0.646629	6.46969	1	10.8279	10.761	10.6951	10.6041	10.7807	11.1282	11.3294	11.6554	10.9145	10.9322	10.8552	10.8133	10.8147	11.4015	11.5953	11.8798	10.9821	10.7739	10.602	11.0454	10.9495	11.0728	11.1265	11.4985	10.9245	10.8766	10.8359	10.8236	10.9412	11.2704
444	1770134_at	YBL095W	S. cerevisiae YBL095W /GEN=BRN1 /DB_XREF=GI:6319374 /SEG=NC_001134:+43274,44086 /DEF=Hypothetical ORF /NOTE=Ybl095wp; go_component: mitochondrion [goid GO:0005739] [evidence IDA] [pmid 14562095]; go_function: molecular_function unknown [goid GO:0005554] [evidence ND]; go_process: biological_process unknown [goid GO:0000004] [evidence ND]	---	---	chr2	0.00461655	0.0829301	0.165929	0.723831	0.440803	0.699043	9.27857	3.2039	2.01001	0.443068	0.923089	0.479164	1	9.16041	9.06414	9.25834	8.87244	9.3029	10.6887	10.7986	10.4242	9.03472	9.02953	9.33337	9.09491	9.2138	8.82508	9.3037	8.86246	10.1496	10.1034	10.1525	10.3075	10.1689	9.97784	10.1739	9.89086	10.138	8.6692	9.35341	9.83665	10.0748	9.62216
1854	1772894_at	YBL097W	S. cerevisiae YBL097W /GEN=BRN1 /DB_XREF=GI:41629672 /SEG=NC_001134:+40828,43092 /DEF=BaRreN, a gene with sequence similarity to Drosophila barren and Xenopus XCAP-H, and a functional homolog of human BRRN1 /NOTE=Brn1p; go_component: nuclear condensin complex [goid GO:0000799] [evidence TAS] [pmid 10811823]; go_component: nuclear condensin complex [goid GO:0000799] [evidence IPI,ISS] [pmid 769864…	Subunit of the condensin complex; required for chromosome condensation and for clustering of tRNA genes at the nucleolus; may influence multiple aspects of chromosome transmission	BRN1	chr2	0.137383	0.00514972	0.727034	0.893834	0.793237	0.485442	2.32195	9.02045	0.12401	0.202585	0.344608	0.833423	1	5.8016	5.39542	5.58718	5.52129	5.4019	5.04814	4.99118	5.10222	5.56814	5.43883	5.17174	5.26334	5.26485	5.0614	5.28609	5.44361	5.34902	5.36676	5.14702	5.20125	5.50519	5.26597	5.27235	5.59022	5.44753	5.7325	5.15529	5.27634	5.53639	5.07358
3485	1775992_at	YBL098W	S. cerevisiae YBL098W /GEN=BNA4 /DB_XREF=GI:6319372 /SEG=NC_001134:+39142,40524 /DEF=Kynurenine 3-mono oxygenase, required for biosynthesis of nicotinic acid from tryptophan via kynurenine pathway /NOTE=Bna4p; go_component: mitochondrion [goid GO:0005739] [evidence IDA] [pmid 14562095]; go_function: kynurenine 3-monooxygenase activity [goid GO:0004502] [evidence TAS] [pmid 12062417]; go_process: …	Kynurenine 3-mono oxygenase, required for the de novo biosynthesis of NAD from tryptophan via kynurenine; expression regulated by Hst1p; putative therapeutic target for Huntington disease	BNA4	chr2	1.03238e-09	3.91064e-12	0.784604	0.74377	0.000214903	1.12824e-06	72.2417	115.186	0.0759719	0.414454	8.78374	16.5627	1	10.2683	10.3688	10.3779	10.158	10.3085	9.33386	9.1496	9.05466	10.2355	10.8339	10.9161	11.0089	10.2979	9.92332	10.1717	9.6782	10.1109	10.0982	9.78339	9.86144	10.1616	9.17993	9.3257	8.92395	10.1511	10.8796	10.7777	10.8571	10.235	9.56221
3679	1776352_at	YBL099W	S. cerevisiae YBL099W /GEN=ATP1 /DB_XREF=GI:6319370 /SEG=NC_001134:+37050,38687 /DEF=Alpha subunit of the F1 sector of mitochondrial F1F0 ATP synthase, which is a large, evolutionarily conserved enzyme complex required for ATP synthesis /NOTE=Atp1p; go_component: proton-transporting ATP synthase, catalytic core (sensu Eukarya) [goid GO:0005754] [evidence IMP,ISS] [pmid 2876995]; go_function: hydr…	Alpha subunit of the F1 sector of mitochondrial F1F0 ATP synthase, which is a large, evolutionarily conserved enzyme complex required for ATP synthesis; phosphorylated	ATP1	chr2	0.366362	0.149251	0.0120556	0.417492	0.175862	0.832346	0.839612	2.18373	7.08516	0.973178	1.75373	0.289903	1	13.4479	13.4486	13.5651	13.5542	13.4389	13.6872	13.8945	13.7681	13.4286	13.6994	13.6083	13.6189	13.4199	13.7171	13.5308	13.5608	13.605	13.6146	13.68	13.4201	13.5565	13.8866	13.9551	13.9681	13.6137	13.8605	13.855	13.7255	13.5052	13.9266
1402	1772005_at	YBL101C	S. cerevisiae YBL101C /GEN=ECM21 /DB_XREF=GI:6319367 /SEG=NC_001134:-24946,28299 /DEF=Non-essential protein of unknown function; promoter contains several Gcn4p binding elements /NOTE=Ecm21p; go_component: cytoplasm [goid GO:0005737] [evidence IDA] [pmid 14562095]; go_function: molecular_function unknown [goid GO:0005554] [evidence ND]; go_process: cell wall organization and biogenesis [goid GO:0…	Protein involved in regulating the endocytosis of plasma membrane proteins; identified as a substrate for ubiquitination by Rsp5p and deubiquitination by Ubp2p; promoter contains several Gcn4p binding elements	ECM21	chr2	0.0140074	3.26102e-05	0.472031	0.929029	0.426934	0.0783172	6.75736	23.3228	0.529687	0.149844	0.952592	2.48648	1	10.4895	10.5138	10.4182	10.6053	10.5479	11.7006	11.7215	11.7153	10.5711	11.3277	11.1312	11.0793	10.5301	12.0328	11.7823	11.6973	10.7816	11.0986	11.2369	10.2591	10.7634	11.5685	11.6077	11.5788	10.7839	11.1439	11.6977	11.546	10.7792	12.4334
1284	1771791_s_at	YBL101W-A	S. cerevisiae YBL101W-A /GEN=ECM21 /DB_XREF=GI:6319368 /SEG=NC_001134:+29932,31248 /DEF=TyA Gag protein; the main structural constituent of virus-like particles (VLPs) /NOTE=Ybl101w-ap; go_component: retrotransposon nucleocapsid [goid GO:0000943] [evidence ISS] [pmid 9582191]; go_function: RNA binding [goid GO:0003723] [evidence ISS] [pmid 9582191]; go_function: protein binding [goid GO:0005515] …	---	---	chr12 /// chr15 /// chr2 /// chr3 /// chr4 /// chr6 /// chr7	0.537212	0.919102	0.401696	0.894709	0.839392	0.800506	0.389066	0.0104796	0.722325	0.201312	0.280032	0.334431	1	11.008	11.0293	11.13	10.9337	11.0658	11.1985	11.1975	10.9358	11.0251	10.8358	10.7722	10.7375	11.0139	11.4347	10.6711	10.2049	12.3031	12.0479	11.8851	10.1869	11.8308	11.6783	10.7822	10.0761	12.2298	9.89795	11.337	10.2596	11.8916	11.788
1468	1772138_s_at	YBL101W-B	S. cerevisiae YBL101W-B /GEN=ECM21 /DB_XREF=GI:6319369 /SEG=NC_001134:+29932,35245 /DEF=TyB Gag-Pol protein; proteolytically processed to make the Gag, RT, PR, and IN proteins that are required for retrotransposition /NOTE=Ybl101w-bp; go_component: retrotransposon nucleocapsid [goid GO:0000943] [evidence ISS] [pmid 9582191]; go_function: DNA-directed DNA polymerase activity [goid GO:0003887] [evi…	---	---	chr10 /// chr12 /// chr14 /// chr15 /// chr16 /// chr2 /// chr3 /// chr4 /// chr6 /// chr7	0.590155	0.00249902	0.907594	0.854574	0.897148	0.396966	0.296027	10.7679	0.0136881	0.258692	0.197751	1.01943	1	12.8299	12.8454	12.8162	12.9523	12.7584	13.1906	13.1602	13.0576	12.5884	12.6514	12.6438	12.7966	12.7585	12.9106	13.1332	13.0023	12.5803	12.3848	12.6344	12.6466	12.6115	12.9148	12.9655	12.9223	12.778	12.6762	12.7402	12.5157	12.5941	12.9085
3769	1776544_at	YBL101W-C	S. cerevisiae YBL101W-C /GEN=ECM21 /DB_XREF=GI:33438761 /SEG=NC_001134:+28427,28546 /DEF=Identified by gene-trapping, microarray-based expression analysis, and genome-wide homology searching /NOTE=Ybl101w-cp; go_component: cellular_component unknown [goid GO:0008372] [evidence ND]; go_function: molecular_function unknown [goid GO:0005554] [evidence ND]; go_process: biological_process unknown [goi…	---	---	chr2	1.17592e-05	0.00504102	0.000499832	0.0264342	0.0213357	0.272329	26.8362	9.07066	14.9995	3.50373	3.71038	1.36093	1	4.22779	4.34897	4.41725	4.60677	4.12332	4.50044	4.48292	4.40517	4.15703	5.11243	4.75907	4.78583	4.27959	6.38435	6.76055	6.92553	4.10627	4.38442	4.25393	4.61371	4.27851	4.62808	4.34637	4.65672	4.37288	5.46338	4.17355	4.2532	4.12178	6.34915
2318	1773760_at	YBL102W	S. cerevisiae YBL102W /GEN=SFT2 /DB_XREF=GI:6319366 /SEG=NC_001134:+24098,24745 /DEF=similar to mammalian syntaxin 5 /NOTE=Sft2p; go_component: Golgi membrane [goid GO:0000139] [evidence IDA] [pmid 9725919]; go_function: molecular_function unknown [goid GO:0005554] [evidence ND]; go_process: Golgi to endosome transport [goid GO:0006895] [evidence IGI,IMP] [pmid 10406798]	Non-essential tetra-spanning membrane protein found mostly in the late Golgi, can suppress some sed5 alleles; may be part of the transport machinery, but precise function is unknown; similar to mammalian syntaxin 5	SFT2	chr2	0.00565972	4.29963e-15	0.0255021	0.0236882	0.00984144	2.51464e-08	8.79916	192.718	5.49016	3.60924	4.47555	23.998	1	11.8261	11.9243	11.8125	11.7541	11.9914	12.5618	12.2912	12.0582	11.8085	11.7475	11.6996	11.6929	11.9416	12.3898	12.2935	12.1843	11.8867	12.018	11.8548	12.0506	11.8135	12.5537	12.2045	12.002	11.8013	11.6055	11.4291	11.7166	11.895	12.131
4935	1778744_at	YBL103C	S. cerevisiae YBL103C /GEN=RTG3 /DB_XREF=GI:6319365 /SEG=NC_001134:-22075,23535 /DEF=bHLH/Zip transcription factor which regulates CIT2 gene expression /NOTE=Rtg3p; go_component: cytoplasm [goid GO:0005737] [evidence IDA] [pmid 10848632]; go_component: nucleus [goid GO:0005634] [evidence IDA] [pmid 10848632]; go_function: specific RNA polymerase II transcription factor activity [goid GO:0003704] …	Basic helix-loop-helix-leucine zipper (bHLH/Zip) transcription factor that forms a complex with another bHLH/Zip protein, Rtg1p, to activate the retrograde (RTG) and TOR pathways	RTG3	chr2	4.15369e-06	1.95743e-07	0.376498	0.583101	3.11451e-06	1.77856e-08	30.6672	43.5032	0.804335	0.659358	14.8565	24.7662	1	9.72649	9.67479	9.66028	9.6603	9.87455	10.6428	9.88815	9.69698	9.66804	9.50261	9.57985	9.6732	9.94219	10.0178	9.80338	9.56462	9.75379	10.0001	9.99165	9.93861	9.78881	10.4796	9.99416	9.43598	9.79895	9.44239	9.56853	9.82891	9.78647	10.0946
4409	1777762_at	YBL104C	S. cerevisiae YBL104C /GEN=PKC1 /DB_XREF=GI:41629671 /SEG=NC_001134:-18177,21293 /DEF=Hypothetical ORF /NOTE=Ybl104cp; go_component: cytoplasm [goid GO:0005737] [evidence IDA] [pmid 14562095]; go_function: molecular_function unknown [goid GO:0005554] [evidence ND]; go_process: biological_process unknown [goid GO:0000004] [evidence ND]	---	---	chr2	0.000952439	0.0830298	0.76291	0.942174	0.149413	0.692862	13.2468	3.20173	0.0925661	0.129004	1.90031	0.488269	1	10.5905	10.5792	10.558	10.5245	10.6013	10.6451	10.4518	10.3999	10.6429	10.7286	10.8339	10.8179	10.5978	11.022	11.0318	10.9447	10.6716	10.7158	10.6959	10.1372	10.69	11.1978	11.0411	10.9703	10.6148	11.0827	10.8452	10.8712	10.6011	11.3435
1372	1771954_at	YBL105C	S. cerevisiae YBL105C /GEN=PKC1 /DB_XREF=GI:6319363 /SEG=NC_001134:-14241,17696 /DEF=Protein Kinase C /NOTE=Pkc1p; go_component: site of polarized growth (sensu Saccharomyces) [goid GO:0000134] [evidence IDA] [pmid 10893184]; go_function: protein kinase C activity [goid GO:0004697] [evidence IDA] [pmid 8207005]; go_process: actin filament organization [goid GO:0007015] [evidence IGI] [pmid 128106…	Protein serine/threonine kinase essential for cell wall remodeling during growth; localized to sites of polarized growth and the mother-daughter bud neck; homolog of the alpha, beta, and gamma isoforms of mammalian protein kinase C (PKC)	PKC1	chr2	0.689865	3.51555e-10	0.0121928	0.762935	0.777903	0.000918645	0.162147	79.4117	7.0603	0.387234	0.366129	7.03352	1	10.0059	10.1104	10.0985	10.0922	10.0425	10.6094	10.4356	10.3947	10.0478	10.0407	10.0189	10.0336	10.0225	10.7165	10.5214	10.5162	10.177	10.1086	10.126	9.87543	10.0612	10.5895	10.4104	10.1168	10.0983	9.78898	10.0542	9.93787	10.1325	10.6685
4412	1777774_at	YBL106C	S. cerevisiae YBL106C /GEN=SRO77 /DB_XREF=GI:6319362 /SEG=NC_001134:-10847,13879 /DEF=Suppressor of defect in the small GTPase Rho3p /NOTE=Sro77p; go_component: plasma membrane [goid GO:0005886] [evidence IPI,ISS] [pmid 10402465]; go_function: molecular_function unknown [goid GO:0005554] [evidence ND]; go_process: Golgi to plasma membrane transport [goid GO:0006893] [evidence IGI,IPI] [pmid 10402…	Protein with roles in exocytosis and cation homeostasis; functions in docking and fusion of post-Golgi vesicles with plasma membrane; homolog of Sro7p and Drosophila lethal giant larvae tumor suppressor; interacts with SNARE protein Sec9p	SRO77	chr2	0.170577	0.812471	0.00833704	0.772401	0.366665	0.0147999	1.96527	0.0572194	7.90827	0.373873	1.09193	4.06827	1	7.84836	7.96204	7.85571	8.2636	7.82725	7.53945	8.14918	8.3394	8.20073	8.36721	8.32464	8.50064	7.70775	7.3643	8.20896	8.56984	7.88284	7.8004	7.84348	7.12776	7.97867	7.62582	8.1882	8.48811	7.81767	7.71453	8.39561	8.44415	7.85124	7.49813
2008	1773180_at	YBL107C	S. cerevisiae YBL107C /DB_XREF=GI:6319361 /SEG=NC_001134:-9961,10551 /DEF=Hypothetical ORF /NOTE=Ybl107cp; go_component: cytoplasm [goid GO:0005737] [evidence IDA] [pmid 14562095]; go_function: molecular_function unknown [goid GO:0005554] [evidence ND]; go_process: biological_process unknown [goid GO:0000004] [evidence ND]	---	---	chr2	3.92132e-07	0.439872	0.637218	0.993201	0.00961342	0.873935	40.3611	0.61177	0.226698	0.0290339	4.49922	0.231246	1	10.0489	10.0811	10.125	10.0571	10.0088	10.2846	10.3358	10.2897	10.134	11.2246	11.2084	11.2891	10.0035	11.4402	11.1754	11.1779	10.0595	9.90427	10.0185	10.6528	10.1558	10.1993	10.122	10.4058	10.1381	11.1776	11.0552	11.2008	10.0782	11.221
448	1770140_x_at	YBL108C-A	S. cerevisiae YBL108C-A /DB_XREF=GI:13129151 /SEG=NC_001134:-7605,7733 /DEF=Hypothetical ORF identified by homology. See FEBS Letters [2000] 487:31-36. /NOTE=Ybl108c-ap; go_component: cellular_component unknown [goid GO:0008372] [evidence ND]; go_function: molecular_function unknown [goid GO:0005554] [evidence ND]; go_process: biological_process unknown [goid GO:0000004] [evidence ND]	---	---	chr1 /// chr2 /// chr4 /// chr7 /// chr8	0.243412	0.0463326	0.480225	0.841869	0.951832	0.463137	1.41235	4.29622	0.510213	0.276558	0.113053	0.877276	1	10.0096	9.4249	9.33808	9.49719	9.79132	9.21215	9.47777	9.10258	9.76204	9.38077	9.63185	9.25409	9.74682	9.36603	9.56005	9.59449	10.0693	9.90737	9.99145	9.811	10.2696	9.432	9.44416	9.52462	9.88263	9.68295	9.87137	9.85665	10.0515	9.6959
1767	1772737_s_at	YBL111C	S. cerevisiae YBL111C /DB_XREF=GI:6319357 /SEG=NC_001134:-2907,5009 /DEF=Hypothetical ORF /NOTE=Ybl111cp; go_component: cellular_component unknown [goid GO:0008372] [evidence ND]; go_function: molecular_function unknown [goid GO:0005554] [evidence ND]; go_process: biological_process unknown [goid GO:0000004] [evidence ND]	Helicase encoded by the Y' element of subtelomeric regions, highly expressed in the mutants lacking the telomerase component TLC1; potentially phosphorylated by Cdc28p /// Helicase encoded by the Y' element of subtelomeric regions, highly expressed in the mutants lacking the telomerase component TLC1; potentially phosphorylated by Cdc28p; induced by treatment with 8-methoxypsoralen and UVA irradi…	YRF1-1 /// YRF1-2 /// YRF1-3 /// YRF1-4 /// YRF1-5 /// YRF1-6 /// YRF1-7 /// YRF1-8	chr10 /// chr12 /// chr13 /// chr14 /// chr15 /// chr16 /// chr2 /// chr4 /// chr5 /// chr6 /// chr7 /// chr8 /// chr9	0.520681	0.703938	0.736738	0.918241	0.915543	0.85294	0.421788	0.147017	0.114999	0.166393	0.170471	0.260995	1	9.08144	9.12676	9.58215	9.85268	9.42933	10.2168	10.1463	10.1233	9.18529	10.115	10.1033	10.2258	9.65782	10.7905	9.12607	9.91925	11.1628	10.9925	11.2549	7.39675	11.2392	9.79271	9.06066	8.13343	11.355	7.61693	11.0945	10.8076	11.3899	11.5488
2827	1774766_s_at	YBL112C	S. cerevisiae YBL112C /DB_XREF=GI:6319356 /SEG=NC_001134:-2582,2899 /DEF=Hypothetical ORF /NOTE=Ybl112cp; go_component: cellular_component unknown [goid GO:0008372] [evidence ND]; go_function: molecular_function unknown [goid GO:0005554] [evidence ND]; go_process: biological_process unknown [goid GO:0000004] [evidence ND]	Helicase encoded by the Y' element of subtelomeric regions, highly expressed in the mutants lacking the telomerase component TLC1; potentially phosphorylated by Cdc28p /// Helicase encoded by the Y' element of subtelomeric regions, highly expressed in the mutants lacking the telomerase component TLC1; potentially phosphorylated by Cdc28p; induced by treatment with 8-methoxypsoralen and UVA irradi…	YRF1-1 /// YRF1-2 /// YRF1-3 /// YRF1-4 /// YRF1-5 /// YRF1-6 /// YRF1-7 /// YRF1-8	chr10 /// chr12 /// chr13 /// chr14 /// chr15 /// chr16 /// chr2 /// chr4 /// chr5 /// chr7 /// chr8 /// chr9	0.761945	0.857325	0.756709	0.797152	0.912466	0.762378	0.0933454	0.0328465	0.097639	0.339125	0.175094	0.388022	1	10.8271	10.6381	10.9652	11.1143	10.981	11.3307	11.3589	11.4341	10.9173	11.4569	11.3233	11.3458	11.0313	11.6921	10.2182	10.9262	12.568	12.4047	12.5941	8.90684	12.4583	10.9872	10.3821	9.49907	12.4341	8.87302	12.2136	12.132	12.4291	12.6246
4941	1778754_s_at	YBL113C	S. cerevisiae YBL113C /DB_XREF=GI:6319355 /SEG=NC_001134:-280,2658 /DEF=Hypothetical ORF /NOTE=Ybl113cp; go_component: cellular_component unknown [goid GO:0008372] [evidence ND]; go_function: helicase activity [goid GO:0004386] [evidence ISS] [pmid 9837911]; go_process: biological_process unknown [goid GO:0000004] [evidence ND]	Helicase encoded by the Y' element of subtelomeric regions, highly expressed in the mutants lacking the telomerase component TLC1; potentially phosphorylated by Cdc28p /// Helicase encoded by the Y' element of subtelomeric regions, highly expressed in the mutants lacking the telomerase component TLC1; potentially phosphorylated by Cdc28p; induced by treatment with 8-methoxypsoralen and UVA irradi…	YRF1-1 /// YRF1-2 /// YRF1-3 /// YRF1-4 /// YRF1-5 /// YRF1-6 /// YRF1-7 /// YRF1-8	chr10 /// chr12 /// chr13 /// chr14 /// chr15 /// chr16 /// chr2 /// chr4 /// chr5 /// chr7 /// chr8 /// chr9	0.0648126	0.0457308	0.45051	0.504611	0.721455	0.480525	3.65725	4.3216	0.583576	0.797103	0.446501	0.842938	1	11.9768	12.0738	11.953	12.1224	11.9145	12.1641	12.026	12.2527	12.0259	12.0185	12.0057	12.0775	11.9404	12.378	12.481	12.5216	12.2646	12.178	12.2176	11.3286	12.4708	12.1747	11.8598	11.988	12.318	11.5564	12.4429	12.6396	12.5394	12.7982
3515	1776046_at	YBR001C	S. cerevisiae YBR001C /GEN=NTH2 /DB_XREF=GI:6319473 /SEG=NC_001134:-238905,241247 /DEF=Neutral trehalase, degrades trehalose; required for thermotolerance and may mediate resistance to other cellular stresses /NOTE=Nth2p; go_component: cytoplasm [goid GO:0005737] [evidence IDA] [pmid 14562095]; go_component: mitochondrion [goid GO:0005739] [evidence IDA] [pmid 14562095]; go_function: alpha,alpha-…	Putative neutral trehalase, required for thermotolerance and may mediate resistance to other cellular stresses	NTH2	chr2	0.0019005	4.42968e-12	0.0226942	0.236743	0.396924	1.1876e-06	11.4542	114.053	5.73157	1.48681	1.01953	16.474	1	10.2534	10.5458	10.5311	10.5323	10.3071	11.3419	11.0928	10.8697	10.3034	10.5853	10.4241	10.4196	10.2552	11.5652	11.4564	11.3252	10.0049	10.6211	10.5836	10.3982	10.046	11.4541	11.27	11.1307	9.98948	10.775	10.4534	10.4658	10.0349	11.6483
210	1769697_at	YBR002C	S. cerevisiae YBR002C /GEN=RER2 /DB_XREF=GI:6319474 /SEG=NC_001134:-241672,242532 /DEF=cis-prenyltransferase involved in dolichol synthesis /NOTE=Rer2p; go_component: endoplasmic reticulum [goid GO:0005783] [evidence IDA] [pmid 11442630]; go_function: prenyltransferase activity [goid GO:0004659] [evidence IDA] [pmid 9858571]; go_process: dolichol biosynthesis [goid GO:0019408] [evidence IDA] [pmi…	Cis-prenyltransferase involved in dolichol synthesis; participates in endoplasmic reticulum (ER) protein sorting	RER2	chr2	0.443003	3.39934e-09	0.930683	0.61085	0.833542	0.00215215	0.603361	64.8552	0.00768664	0.614133	0.288228	6.07529	1	9.73439	9.69493	9.73744	9.65852	9.66916	8.91353	9.09042	9.38027	9.82642	9.7012	9.84873	9.9575	9.69816	8.68165	8.45171	8.70681	10.2214	9.98931	10.0643	10.1877	10.3204	8.38853	8.46084	8.37258	10.2667	8.70954	9.7514	10.0886	10.2713	8.76895
1937	1773062_at	YBR003W	S. cerevisiae YBR003W /GEN=COQ1 /DB_XREF=GI:6319475 /SEG=NC_001134:+242773,244194 /DEF=Hexaprenyl pyrophosphate synthetase, catalyzes the first step in ubiquinone (coenzyme Q) biosynthesis /NOTE=Coq1p; go_component: mitochondrion [goid GO:0005739] [evidence IMP] [pmid 10760477]; go_function: trans-hexaprenyltranstransferase activity [goid GO:0000010] [evidence IMP] [pmid 9708911]; go_process: ubi…	Hexaprenyl pyrophosphate synthetase, catalyzes the first step in ubiquinone (coenzyme Q) biosynthesis	COQ1	chr2	0.140314	0.0133885	0.284382	0.78436	0.715989	0.330176	2.28655	6.85564	1.18545	0.357056	0.45442	1.1871	1	11.1763	11.1205	11.268	11.0879	11.1294	11.0711	10.7996	10.5872	11.2542	11.1612	10.896	10.8255	11.128	11.1953	10.7147	10.4431	10.9609	11.4341	11.3368	11.035	11.009	11.3396	10.9351	10.7726	10.9266	11.2443	10.859	10.8378	10.9561	11.1789
2162	1773483_at	YBR004C	S. cerevisiae YBR004C /GEN=COQ1 /DB_XREF=GI:6319476 /SEG=NC_001134:-244330,245631 /DEF=The authentic, non-tagged protein was localized to the mitochondria /NOTE=Ybr004cp	Functional ortholog of human PIG-V, which is a mannosyltransferase that transfers the second mannose in glycosylphosphatidylinositol biosynthesis; the authentic, non-tagged protein was localized to mitochondria	GPI18	chr2	2.78773e-11	3.6027e-06	1.00532e-07	0.000601863	3.63624e-05	0.00176559	98.3211	31.2112	46.6492	7.52752	11.1425	6.29393	1	10.3052	10.2133	10.0895	10.0849	10.4156	10.0516	10.1886	10.2546	10.3195	9.90144	10.0039	10.0141	10.4606	9.42335	9.33078	9.44454	10.3543	9.90012	9.97171	9.8484	10.3191	9.75385	9.98876	10.1093	10.3292	9.76529	9.81975	9.89188	10.2697	9.25699
2504	1774121_at	YBR005W	S. cerevisiae YBR005W /GEN=COQ1 /DB_XREF=GI:6319477 /SEG=NC_001134:+245870,246511 /DEF=Endoplasmic reticulum membrane protein whose overproduction confers resistance to Congo Red /NOTE=Ybr005wp	Protein of the ER membrane involved in cell wall chitin deposition; may function in the endosomal-vacuolar trafficking pathway, helping determine whether plasma membrane proteins are degraded or routed to the plasma membrane	RCR1	chr2	0.02501	0.0282023	0.533591	0.998586	0.467461	0.89524	5.5303	5.28398	0.396075	0.0100645	0.868634	0.200537	1	10.1024	10.0377	9.9723	9.95172	10.0505	10.0024	9.96508	10.0653	10.2474	9.81209	9.85248	9.86335	10.0204	9.41145	9.29536	9.43177	10.0766	9.98506	10.0763	10.2045	10.1868	9.68523	9.5919	9.4105	10.1807	9.3548	9.66824	9.7892	10.0806	9.45168
3350	1775744_at	YBR006W	S. cerevisiae YBR006W /GEN=UGA2 /DB_XREF=GI:6319478 /SEG=NC_001134:+246974,248467 /DEF=involved in utilization of GABA as a nitrogen source /NOTE=Uga2p; go_component: cytoplasm [goid GO:0005737] [evidence IDA] [pmid 14562095]; go_function: succinate-semialdehyde dehydrogenase [NAD(P)+] activity [goid GO:0009013] [evidence IMP,ISS] [pmid 11031268]; go_process: glutamate catabolism [goid GO:0006538…	Succinate semialdehyde dehydrogenase involved in the utilization of gamma-aminobutyrate (GABA) as a nitrogen source; part of the 4-aminobutyrate and glutamate degradation pathways; localized to the cytoplasm	UGA2	chr2	0.000426457	6.50156e-22	0.499839	0.377519	0.0279671	1.2279e-12	15.4431	565.945	0.465795	1.06534	3.44971	54.1523	1	10.1689	10.1943	10.3051	10.2381	10.3679	12.5375	12.4286	12.4577	10.2059	11.0671	10.5425	10.46	10.3621	12.9478	12.9071	12.7417	10.0553	10.2685	10.2577	10.2824	10.229	12.6072	12.727	12.542	10.0054	11.3399	10.5609	10.2903	10.1075	13.0482
4823	1778524_at	YBR007C	S. cerevisiae YBR007C /GEN=UGA2 /DB_XREF=GI:6319479 /SEG=NC_001134:-248769,250979 /DEF=Hypothetical ORF /NOTE=Ybr007cp; go_component: cellular_component unknown [goid GO:0008372] [evidence ND]; go_function: molecular_function unknown [goid GO:0005554] [evidence ND]; go_process: biological_process unknown [goid GO:0000004] [evidence ND]	Deletion suppressor of mpt5 mutation	DSF2	chr2	2.66945e-09	6.34351e-08	0.920996	0.634249	7.55173e-05	4.72882e-06	66.309	48.902	0.00999295	0.577139	10.1414	14.1852	1	10.6211	10.5761	10.5735	10.732	10.5428	11.328	10.9797	10.9047	10.7385	10.155	10.3208	10.2769	10.6058	10.8506	10.6172	10.4543	10.8335	10.8897	10.8265	10.5616	10.8649	11.6231	11.1017	11.0538	10.7258	10.0587	10.2451	10.3694	10.8472	10.8926
5694	1780188_at	YBR008C	S. cerevisiae YBR008C /GEN=FLR1 /DB_XREF=GI:6319480 /SEG=NC_001134:-252526,254172 /DEF=Plasma membrane multidrug transporter, member of the major facilitator superfamily; involved in efflux of fluconazole, diazaborine, benomyl, methotrexate, and other drugs /NOTE=Flr1p; go_component: integral to plasma membrane [goid GO:0005887] [evidence IDA] [pmid 10903515]; go_function: multidrug transporter a…	Plasma membrane multidrug transporter of the major facilitator superfamily, involved in efflux of fluconazole, diazaborine, benomyl, methotrexate, and other drugs; expression induced in cells treated with the mycotoxin patulin	FLR1	chr2	0.8211	0.0228697	0.18809	0.770134	0.64379	0.506756	0.0519822	5.71554	1.80895	0.377069	0.562323	0.793113	1	8.72786	8.87424	8.73567	9.01065	8.76831	9.04877	9.07338	9.3021	8.84113	8.65334	8.68996	8.74694	8.66078	9.06745	9.27357	9.2774	9.13634	9.01199	8.73169	8.08047	8.98975	8.73183	8.65472	8.34005	8.90806	7.88406	8.6466	8.73582	9.07973	8.79112
4772	1778426_s_at	YBR009C	S. cerevisiae YBR009C /GEN=HHF1 /DB_XREF=GI:6319481 /SEG=NC_001134:-255333,255644 /DEF=One of two identical histone H4 proteins (see also HHF2); core histone required for chromatin assembly and chromosome function; contributes to telomeric silencing; N-terminal domain involved in maintaining genomic integrity /NOTE=Hhf1p; go_component: nuclear nucleosome [goid GO:0000788] [evidence TAS] [pmid 227…	Histone H4, core histone protein required for chromatin assembly and chromosome function; one of two identical histone proteins (see also HHF2); contributes to telomeric silencing; N-terminal domain involved in maintaining genomic integrity /// Histone H4, core histone protein required for chromatin assembly and chromosome function; one of two identical histone proteins (see also HHF1); contribut…	HHF1 /// HHF2	chr14 /// chr2	0.0896523	0.097412	0.00865355	0.22663	0.446183	0.56632	3.06351	2.91562	7.82399	1.52602	0.911867	0.687503	1	13.379	13.4736	13.4533	13.4956	13.3749	13.5396	13.4336	13.4605	13.3373	13.3048	13.4882	13.5009	13.3579	13.1779	13.3281	13.2649	13.1384	13.0915	13.1295	13.4942	13.1377	13.3384	13.3657	13.5478	13.1609	13.5127	13.4036	13.2581	13.2022	13.1488
1915	1773019_at	YBR010W	S. cerevisiae YBR010W /GEN=HHT1 /DB_XREF=GI:6319482 /SEG=NC_001134:+256291,256701 /DEF=One of two identical histone H3 proteins (see also HHT2); core histone required for chromatin assembly, involved in heterochromatin-mediated telomeric and HM silencing; regulated by acetylation, methylation, and mitotic phosphorylation /NOTE=Hht1p; go_component: nuclear nucleosome [goid GO:0000788] [evidence TA…	Histone H3, core histone protein required for chromatin assembly, part of heterochromatin-mediated telomeric and HM silencing; one of two identical histone H3 proteins (see HHT2); regulated by acetylation, methylation, and phosphorylation	HHT1	chr2	2.10847e-07	1.85539e-11	2.28691e-06	0.00221966	0.00040323	9.66326e-06	43.1604	101.649	32.9823	6.04141	8.00695	13.0757	1	13.293	13.3455	13.377	13.3329	13.253	13.0554	13.107	13.1564	13.265	12.9835	13.3769	13.3844	13.306	12.5291	12.3823	12.4906	13.1175	13.1798	13.2246	13.4736	13.0656	13.1087	13.118	13.3155	13.1923	13.1601	13.4632	13.2512	13.1942	12.4762
405	1770065_at	YBR011C	S. cerevisiae YBR011C /GEN=IPP1 /DB_XREF=GI:6319483 /SEG=NC_001134:-257072,257935 /DEF=Cytoplasmic inorganic pyrophosphatase (PPase), catalyzes the rapid exchange of oxygens from Pi with water, highly expressed and essential for viability, active-site residues show identity to those from E. coli PPase /NOTE=Ipp1p; go_component: cytosol [goid GO:0005829] [evidence TAS] [pmid 12451180]; go_function…	Cytoplasmic inorganic pyrophosphatase (PPase), homodimer that catalyzes the rapid exchange of oxygens from Pi with water, highly expressed and essential for viability, active-site residues show identity to those from E. coli PPase	IPP1	chr2	1.74496e-11	0.0375693	1.57513e-08	0.000981042	6.09362e-05	0.159773	102.158	4.70734	56.1303	6.95785	10.4307	1.83998	1	14.0672	14.021	14.095	14.0686	14.0286	14.0388	14.228	14.2049	14.04	13.9723	14.0257	13.9739	14.0316	13.6345	13.8663	13.8708	14.0398	14.0788	14.031	13.9643	14.0568	14.1298	14.1947	14.2756	14.0455	13.9803	13.9478	14.0099	14.0504	13.7046
3982	1776949_at	YBR013C	S. cerevisiae YBR013C /GEN=IPP1 /DB_XREF=GI:6319487 /SEG=NC_001134:-265452,265841 /DEF=Hypothetical ORF /NOTE=Ybr013cp; go_component: cellular_component unknown [goid GO:0008372] [evidence ND]; go_function: molecular_function unknown [goid GO:0005554] [evidence ND]; go_process: biological_process unknown [goid GO:0000004] [evidence ND]	---	---	chr2	3.67393e-05	0.0247649	0.0145753	0.341358	0.105208	0.249189	22.9271	5.55062	6.67124	1.15692	2.21733	1.44078	1	9.73582	9.79912	9.90209	9.76733	9.71791	9.99877	9.80917	10.0069	9.82693	10.2852	10.0044	10.0718	9.64011	10.8486	10.8	10.7829	9.55258	9.55554	9.64286	10.2137	9.60894	9.53938	9.37623	9.64489	9.68027	9.97872	9.63379	9.761	9.64706	10.5443
5624	1780056_at	YBR014C	S. cerevisiae YBR014C /GEN=IPP1 /DB_XREF=GI:6319488 /SEG=NC_001134:-266687,267298 /DEF=Hypothetical ORF /NOTE=Ybr014cp; go_component: membrane fraction [goid GO:0005624] [evidence IDA] [pmid 11935221]; go_component: vacuole (sensu Fungi) [goid GO:0000324] [evidence IDA] [pmid 14562095]; go_function: molecular_function unknown [goid GO:0005554] [evidence ND]; go_process: biological_process unknown…	Cis-golgi localized monothiol glutaredoxin; more similar in activity to dithiol than other monothiol glutaredoxins; involved in the oxidative stress response; does not bind metal ions; functional overlap with GRX6	GRX7	chr2	0.0381873	0.000799185	0.333446	0.816557	0.733914	0.368056	4.67503	13.716	0.964406	0.311986	0.428555	1.08848	1	11.3539	11.5493	11.5224	11.4603	11.4139	11.0452	10.8581	10.9067	11.3813	11.7053	11.6953	11.6331	11.3955	11.4231	11.2342	11.256	11.1121	11.3488	11.2788	12.0455	10.8899	10.6309	10.7404	10.5114	11.1481	11.3633	11.4487	11.6565	10.9244	11.2716
1181	1771577_at	YBR015C	S. cerevisiae YBR015C /GEN=MNN2 /DB_XREF=GI:6319489 /SEG=NC_001134:-267672,269465 /DEF=Alpha-1,2-mannosyltransferase, responsible for addition of the first alpha-1,2-linked mannose to form the branches on the mannan backbone of oligosaccharides, localizes to an early Golgi compartment /NOTE=Mnn2p; go_component: Golgi apparatus [goid GO:0005794] [evidence IDA] [pmid 9756928]; go_function: alpha-1,…	Alpha-1,2-mannosyltransferase, responsible for addition of the first alpha-1,2-linked mannose to form the branches on the mannan backbone of oligosaccharides, localizes to an early Golgi compartment	MNN2	chr2	0.806799	0.00220019	0.153089	0.694456	0.889939	0.118976	0.0608077	11.0855	2.14179	0.485916	0.208243	2.10588	1	11.6761	11.75	11.7899	11.7603	11.7295	11.0463	11.1057	11.3391	11.6884	11.5457	11.4747	11.5093	11.7271	11.186	10.9112	11.1762	11.9114	11.9662	11.7967	11.5349	11.909	10.8932	10.8414	10.9144	12.1185	11.0999	11.8316	11.476	11.9374	11.3908
1337	1771886_at	YBR016W	S. cerevisiae YBR016W /GEN=MNN2 /DB_XREF=GI:6319490 /SEG=NC_001134:+270209,270595 /DEF=Plasma membrane protein of unknown function; has similarity to hydrophilins, which are hydrophilic, glycine-rich proteins involved in the adaptive response to hyperosmotic conditions /NOTE=Ybr016wp; go_component: plasma membrane [goid GO:0005886] [evidence IDA] [pmid 12514182]; go_function: molecular_function u…	---	---	chr2	0.0012258	0.888371	0.691305	0.988086	0.278195	0.897997	12.5819	0.0200189	0.16056	0.0425712	1.34174	0.196509	1	11.459	11.1873	11.355	11.2467	11.3572	11.4072	11.274	10.863	11.5615	11.8565	11.7418	11.6462	11.3584	11.8513	11.773	12.1841	11.722	11.6444	11.5971	11.1115	11.6894	11.4339	11.1552	11.3827	11.6198	11.9349	11.8438	11.9686	11.68	12.1444
239	1769756_at	YBR017C	S. cerevisiae YBR017C /GEN=KAP104 /DB_XREF=GI:6319491 /SEG=NC_001134:-270909,273665 /DEF=Transportin, cytosolic karyopherin beta 2 involved in delivery of heterogeneous nuclear ribonucleoproteins to the nucleoplasm, binds rg-nuclear localization signals on Nab2p and Hrp1p, plays a role in cell-cycle progression /NOTE=Kap104p; go_component: cytosol [goid GO:0005829] [evidence IDA] [pmid 8849456]; …	Transportin or cytosolic karyopherin beta 2; functions in the rg-nuclear localization signal-mediated nuclear import/reimport of mRNA-binding proteins Nab2p and Hrp1p; regulates asymmetric protein synthesis in daughter cells during mitosis	KAP104	chr2	0.325971	3.32784e-05	0.319883	0.250301	0.967007	0.037823	0.995149	23.2553	1.02091	1.43678	0.0863602	3.16288	1	11.6561	11.715	11.6774	11.6271	11.5852	11.0017	11.0882	11.2772	11.63	11.4484	11.4903	11.423	11.5513	11.0221	10.9717	10.8676	12.0624	11.9059	11.8053	11.4997	12.0487	10.6051	10.6951	10.7693	12.1173	10.9749	11.4515	12.0517	12.1172	11.1576
3282	1775628_at	YBR018C	S. cerevisiae YBR018C /GEN=GAL7 /DB_XREF=GI:6319492 /SEG=NC_001134:-274389,275489 /DEF=Galactose-1-phosphate uridyl transferase, synthesizes glucose-1-phosphate and UDP-galactose from UDP-D-glucose and alpha-D-galactose-1-phosphate in the second step of galactose catabolism /NOTE=Gal7p; go_component: cytoplasm [goid GO:0005737] [evidence IDA] [pmid 10993714]; go_function: UTP-hexose-1-phosphate u…	Galactose-1-phosphate uridyl transferase, synthesizes glucose-1-phosphate and UDP-galactose from UDP-D-glucose and alpha-D-galactose-1-phosphate in the second step of galactose catabolism	GAL7	chr2	0.295049	6.14427e-09	0.296328	0.798522	0.410279	1.67871e-05	1.13326	61.3869	1.12717	0.337208	0.989191	12.2509	1	6.19282	6.34428	6.10362	5.9363	6.04173	6.90118	6.87165	7.07624	6.0634	6.62426	6.34944	6.16012	6.01526	7.46959	7.43171	7.6507	6.29577	6.29607	6.32404	6.21115	5.86201	7.32904	7.41178	7.75197	6.00771	6.82513	6.06379	6.25139	6.14908	7.26904
1671	1772554_at	YBR019C	S. cerevisiae YBR019C /GEN=GAL10 /DB_XREF=GI:6319493 /SEG=NC_001134:-276215,278314 /DEF=UDP-glucose-4-epimerase, catalyzes the interconversion of UDP-galactose and UDP-D-glucose in galactose metabolism; also catalyzes the conversion of alpha-D-glucose or alpha-D-galactose to their beta-anomers /NOTE=Gal10p; go_component: cellular_component unknown [goid GO:0008372] [evidence ND]; go_function: UDP…	UDP-glucose-4-epimerase, catalyzes the interconversion of UDP-galactose and UDP-D-glucose in galactose metabolism; also catalyzes the conversion of alpha-D-glucose or alpha-D-galactose to their beta-anomers	GAL10	chr2	0.0218841	0.000129322	0.816339	0.996937	0.720456	0.0561312	5.80732	18.9337	0.0548389	0.0169293	0.447946	2.79355	1	5.48788	5.54325	5.31015	5.19616	5.3916	5.82625	5.55958	6.1582	5.606	5.23152	5.07971	5.13035	5.65693	5.74972	5.61786	5.54199	5.49648	5.48742	5.55154	5.6606	5.31484	6.31812	6.44821	5.5703	5.2394	5.04319	4.73058	5.42755	5.26334	6.06589
5125	1779098_at	YBR020W	S. cerevisiae YBR020W /GEN=GAL1 /DB_XREF=GI:6319494 /SEG=NC_001134:+278983,280569 /DEF=Galactokinase, phosphorylates alpha-D-galactose to alpha-D-galactose-1-phosphate in the first step of galactose catabolism; expression regulated by Gal4p /NOTE=Gal1p; go_component: cellular_component unknown [goid GO:0008372] [evidence ND]; go_function: galactokinase activity [goid GO:0004335] [evidence TAS] [p…	Galactokinase, phosphorylates alpha-D-galactose to alpha-D-galactose-1-phosphate in the first step of galactose catabolism; expression regulated by Gal4p	GAL1	chr2	0.00222523	9.75253e-07	0.0435502	0.526747	0.19123	0.0101497	11.0572	36.4453	4.41673	0.756585	1.67849	4.44445	1	7.73257	7.67514	7.66706	7.61924	7.67811	8.04959	8.31649	8.51196	7.59903	7.54121	7.66026	7.46243	7.69425	7.72713	7.68606	7.80568	7.8178	7.90111	7.72796	7.31913	7.95277	8.70414	8.67882	8.81515	7.81117	7.98023	7.58653	7.41992	7.92953	7.95959
2253	1773649_at	YBR021W	S. cerevisiae YBR021W /GEN=FUR4 /DB_XREF=GI:6319495 /SEG=NC_001134:+281405,283306 /DEF=Uracil permease, localized to the plasma membrane; expression is tightly regulated by uracil levels and environmental cues /NOTE=Fur4p; go_component: plasma membrane [goid GO:0005886] [evidence IDA] [pmid 8948441]; go_function: uracil permease activity [goid GO:0015505] [evidence IDA] [pmid 8948441]; go_process…	Uracil permease, localized to the plasma membrane; expression is tightly regulated by uracil levels and environmental cues	FUR4	chr2	0.00156457	5.92219e-19	0.000253714	0.0927151	0.0603028	1.09168e-10	11.9501	358.914	16.928	2.33229	2.72713	38.2049	1	10.6905	10.609	10.5275	10.6175	10.6562	7.24309	7.18768	7.51851	10.6794	9.30761	9.45188	9.66152	10.594	7.16671	7.02101	7.48092	10.9052	10.7375	10.7731	9.88807	10.8425	7.37783	7.11591	7.29288	10.8287	8.86292	9.4942	9.66949	10.8917	7.25503
679	1770610_at	YBR022W	S. cerevisiae YBR022W /GEN=FUR4 /DB_XREF=GI:6319496 /SEG=NC_001134:+283700,284233 /DEF=Hypothetical ORF /NOTE=Ybr022wp; go_component: cellular_component unknown [goid GO:0008372] [evidence ND]; go_function: hydrolase activity [goid GO:0016787] [evidence IDA] [pmid 10550052]; go_process: biological_process unknown [goid GO:0000004] [evidence ND]	Phosphatase that is highly specific for ADP-ribose 1''-phosphate, a tRNA splicing metabolite; may have a role in regulation of tRNA splicing	POA1	chr2	0.971143	0.0497798	0.836741	0.925775	0.929767	0.630593	0.00132924	4.15759	0.0431602	0.154881	0.148696	0.582854	1	9.74541	9.8405	9.77342	9.64135	9.92091	10.2526	10.0958	9.90278	9.7343	9.81252	9.77139	9.81444	9.91862	10.1598	9.94401	9.86769	9.45798	9.68275	9.49702	10.3718	9.50992	10.1056	10.1167	10.0758	9.48728	9.83104	9.52916	9.56093	9.53779	10.0615
966	1771176_at	YBR023C	S. cerevisiae YBR023C /GEN=CHS3 /DB_XREF=GI:6319497 /SEG=NC_001134:-284390,287887 /DEF=Required for chitin synthesis. Enzyme responsible for the hyperaccumulation of chitin in response to cell wall stress. /NOTE=Chs3p; go_component: contractile ring (sensu Saccharomyces) [goid GO:0000142] [evidence IDA] [pmid 10652251]; go_function: chitin synthase activity [goid GO:0004100] [evidence TAS] [pmid …	Chitin synthase III, catalyzes the transfer of N-acetylglucosamine (GlcNAc) to chitin; required for synthesis of the majority of cell wall chitin, the chitin ring during bud emergence, and spore wall chitosan	CHS3	chr2	5.27401e-06	0.00471725	0.39005	0.671754	0.0564311	0.210693	29.7653	9.22744	0.759262	0.519716	2.7886	1.59147	1	11.9751	12.0254	11.915	12.0135	11.9739	11.6365	11.6032	11.7442	11.9579	11.5393	11.5713	11.6024	11.9357	11.1095	10.7462	10.8861	12.0875	12.1019	11.9617	11.534	12.0713	11.7042	11.6006	11.4855	12.0474	11.095	11.4564	11.4356	12.0474	11.1382
5703	1780206_at	YBR024W	S. cerevisiae YBR024W /GEN=SCO2 /DB_XREF=GI:6319498 /SEG=NC_001134:+289407,290312 /DEF=Originally identified as a multicopy suppressor of a respiratory defective mutant; homolog of Sco1p /NOTE=Sco2p; go_component: mitochondrial membrane [goid GO:0005740] [evidence IDA] [pmid 8662933]; go_function: molecular_function unknown [goid GO:0005554] [evidence ND]; go_process: copper ion transport [goid G…	Protein anchored to the mitochondrial inner membrane, similar to Sco1p and may have a redundant function with Sco1p in delivery of copper to cytochrome c oxidase; interacts with Cox2p	SCO2	chr2	0.0463292	9.02811e-05	0.443947	0.608029	0.340205	0.0570656	4.29636	20.0405	0.600843	0.61866	1.15999	2.77823	1	9.41625	9.62983	9.72619	9.77814	9.40475	10.1657	10.114	10.0922	9.45305	10.0562	9.89026	9.9162	9.42666	10.5681	10.4522	10.2882	9.2934	9.68339	9.78337	10.0794	9.3996	10.6381	10.5275	10.6362	9.32072	10.6775	9.99089	9.87993	9.20871	10.4246
4850	1778573_at	YBR025C	S. cerevisiae YBR025C /GEN=SCO2 /DB_XREF=GI:6319499 /SEG=NC_001134:-290643,291827 /DEF=Hypothetical ORF /NOTE=Ybr025cp; go_component: cytoplasm [goid GO:0005737] [evidence IDA] [pmid 10684247]; go_function: molecular_function unknown [goid GO:0005554] [evidence ND]; go_process: biological_process unknown [goid GO:0000004] [evidence ND]	P-loop ATPase with similarity to human OLA1 and bacterial YchF; identified as specifically interacting with the proteasome; protein levels are induced by hydrogen peroxide	OLA1	chr2	0.00367505	4.78943e-16	0.257263	0.885212	0.109021	3.99522e-10	9.82413	225.599	1.33048	0.215075	2.18503	34.3672	1	13.4164	13.5035	13.4224	13.4232	13.3832	12.5476	12.8268	13.0883	13.3897	13.5292	13.488	13.4728	13.3565	12.8793	13.0182	13.0099	13.3205	13.3877	13.4009	13.408	13.2916	12.808	13.1342	13.0449	13.2928	13.509	13.5103	13.4374	13.2848	12.8216
3178	1775439_at	YBR026C	S. cerevisiae YBR026C /GEN=ETR1 /DB_XREF=GI:6319500 /SEG=NC_001134:-292839,293981 /DEF=2-enoyl thioester reductase, member of the medium chain dehydrogenase/reductase family; localized to in mitochondria, where it has a probable role in fatty acid synthesis /NOTE=Etr1p; go_component: mitochondrion [goid GO:0005739] [evidence IDA] [pmid 11509667]; go_function: enoyl-[acyl-carrier protein] reductas…	2-enoyl thioester reductase, member of the medium chain dehydrogenase/reductase family; localized to in mitochondria, where it has a probable role in fatty acid synthesis	ETR1	chr2	2.62493e-05	1.90584e-20	0.191412	0.148258	0.0595346	9.60444e-12	24.0509	452.328	1.78127	1.9073	2.73899	46.2871	1	11.1127	11.3191	11.4606	11.2749	11.2398	12.3678	12.2953	12.3452	11.0275	11.674	11.3767	11.4493	11.2221	12.4951	12.6322	12.6746	10.9815	11.1288	11.2206	11.4115	10.842	12.2454	12.263	12.0075	10.9524	11.4677	11.3177	11.4473	10.9699	12.5086
424	1770101_at	YBR028C	S. cerevisiae YBR028C /GEN=ETR1 /DB_XREF=GI:6319502 /SEG=NC_001134:-294387,295964 /DEF=Hypothetical ORF /NOTE=Ybr028cp; go_component: cytoplasm [goid GO:0005737] [evidence IDA] [pmid 14562095]; go_function: protein kinase activity [goid GO:0004672] [evidence ISS] [pmid 9020587]; go_process: biological_process unknown [goid GO:0000004] [evidence ND]	---	---	chr2	2.16133e-07	6.54889e-15	0.00174643	0.255128	0.00181911	8.66221e-07	43.0466	186.913	11.6689	1.41961	6.26079	17.0246	1	10.7158	10.6649	10.4953	10.5231	10.5929	9.64296	9.45907	9.33514	10.7474	9.84753	9.82482	9.97206	10.6358	9.30816	9.51962	9.25917	10.5844	10.6667	10.6598	10.2585	10.5594	9.68763	9.37618	9.34616	10.5397	9.96354	9.92958	10.0248	10.6068	9.57143
3916	1776825_at	YBR029C	S. cerevisiae YBR029C /GEN=CDS1 /DB_XREF=GI:6319503 /SEG=NC_001134:-296331,297704 /DEF=CDP-diacylglycerol synthase, CTP-phosphatidic acid cytidylyltransferase, CDP-diglyceride synthetase /NOTE=Cds1p; go_component: endoplasmic reticulum [goid GO:0005783] [evidence TAS]; go_component: mitochondrion [goid GO:0005739] [evidence TAS]; go_function: phosphatidate cytidylyltransferase activity [goid GO:0…	Phosphatidate cytidylyltransferase (CDP-diglyceride synthetase); an enzyme that catalyzes that conversion of CTP + phosphate into diphosphate + CDP-diaclglyerol, a critical step in the synthesis of all major yeast phospholipids	CDS1	chr2	0.773443	3.92876e-07	0.00113434	0.261102	0.996093	0.00734774	0.0842872	40.3527	12.785	1.3988	0.0199476	4.77271	1	10.7605	10.5871	10.8857	11.1618	10.8022	9.01748	9.55322	9.77997	10.7913	10.3894	10.3087	10.5247	10.7941	9.76733	9.93373	9.9854	11.0433	10.7662	10.7883	10.7536	11.0132	8.66637	9.12173	8.98969	11.1149	9.8964	10.4744	10.6304	11.0728	9.52156
5401	1779625_at	YBR030W	S. cerevisiae YBR030W /GEN=CDS1 /DB_XREF=GI:6319504 /SEG=NC_001134:+298254,299912 /DEF=Hypothetical ORF /NOTE=Ybr030wp; go_component: nucleus [goid GO:0005634] [evidence IDA] [pmid 14562095]; go_function: molecular_function unknown [goid GO:0005554] [evidence ND]; go_process: phospholipid metabolism [goid GO:0006644] [evidence IGI] [pmid 8910557]	Ribosomal lysine methyltransferase specific for monomethylation of Rpl42ap and Rpl42bp (lysine 40); nuclear SET domain containing protein	RKM3	chr2	2.86884e-05	7.92702e-14	0.445888	0.150194	0.095438	2.15105e-08	23.7515	155.481	0.595694	1.89562	2.30593	24.3424	1	9.93948	9.75483	9.7387	9.80853	9.79331	8.62114	9.00581	9.10101	10.0029	9.21143	9.41679	9.5752	9.73062	8.56018	8.97555	8.75998	9.85768	9.72233	9.66423	9.49103	9.91831	8.71259	8.99425	9.27715	9.67218	9.51989	9.36036	9.64625	10.0398	8.3545
4927	1778730_s_at	YBR031W	S. cerevisiae YBR031W /GEN=RPL4A /DB_XREF=GI:6319505 /SEG=NC_001134:+300128,301216 /DEF=N-terminally acetylated protein component of the large (60S) ribosomal subunit, nearly identical to Rpl4Bp and has similarity to E. coli L4 and rat L4 ribosomal proteins /NOTE=Rpl4ap; go_component: cytosolic large ribosomal subunit (sensu Eukarya) [goid GO:0005842] [evidence TAS] [pmid 9559554]; go_function: s…	N-terminally acetylated protein component of the large (60S) ribosomal subunit, nearly identical to Rpl4Bp and has similarity to E. coli L4 and rat L4 ribosomal proteins /// Protein component of the large (60S) ribosomal subunit, nearly identical to Rpl4Ap and has similarity to E. coli L4 and rat L4 ribosomal proteins	RPL4A /// RPL4B	chr2 /// chr4	0.000112813	1.99171e-21	0.000195795	0.0142856	0.0331134	1.96052e-13	19.3512	525.603	17.6886	4.10323	3.28873	62.0728	1	14.1559	14.1402	14.1464	14.1491	14.1887	12.8954	13.4474	13.5717	14.1879	14.1617	14.169	14.1527	14.1682	12.758	12.651	12.9335	14.2136	14.2022	14.2159	14.0534	14.2803	13.0226	13.2665	13.2918	14.2343	13.923	14.2069	14.206	14.2734	12.6235
1828	1772852_at	YBR033W	S. cerevisiae YBR033W /GEN=RPL4A /DB_XREF=GI:6319507 /SEG=NC_001134:+301906,304665 /DEF=Non-essential protein of unknown function /NOTE=Ybr033wp	Putative zinc cluster protein; YBR033W is not an essential gene	EDS1	chr2	0.00108399	5.10256e-07	0.794605	0.977119	0.370155	0.00433003	12.9044	39.2061	0.0689152	0.066816	1.0833	5.3227	1	8.1555	8.22353	8.18295	8.02784	7.92752	8.99047	9.06244	9.19014	8.18181	7.85772	7.82657	7.65971	7.9663	8.97927	8.59924	8.75732	7.84434	8.18582	8.09325	8.55202	7.9482	9.29473	9.15559	9.47122	7.77065	8.26563	7.7423	7.89079	7.81922	8.86749
4306	1777567_at	YBR034C	S. cerevisiae YBR034C /GEN=HMT1 /DB_XREF=GI:6319508 /SEG=NC_001134:-304892,305938 /DEF=Nuclear SAM-dependent mono- and asymmetric arginine dimethylating methyltransferase that modifies hnRNPs, including Npl3p and Hrp1p, thus facilitating nuclear export of these proteins; required for viability of npl3 mutants /NOTE=Hmt1p; go_component: nucleus [goid GO:0005634] [evidence IDA] [pmid 8668183]; go_f…	Nuclear SAM-dependent mono- and asymmetric arginine dimethylating methyltransferase that modifies hnRNPs, including Npl3p and Hrp1p, thus facilitating nuclear export of these proteins; required for viability of npl3 mutants	HMT1	chr2	6.53556e-08	2.8534e-15	0.0101755	0.218009	0.000501586	4.87608e-10	48.7541	198.523	7.46047	1.56083	7.74427	33.8048	1	11.957	11.7874	11.8379	11.7955	12.0279	10.5606	11.4665	11.9901	11.9833	11.5926	11.5682	11.7217	11.9608	10.1241	10.3031	10.8208	12.3996	11.8633	11.8592	12.1305	12.3141	10.2993	11.0935	11.4086	12.4078	11.2935	11.4724	11.5212	12.3029	10.1369
4224	1777391_at	YBR035C	S. cerevisiae YBR035C /GEN=PDX3 /DB_XREF=GI:6319509 /SEG=NC_001134:-306231,306917 /DEF=pyridoxine (pyridoxiamine) phosphate oxidase /NOTE=Pdx3p; go_component: cellular_component unknown [goid GO:0008372] [evidence ND]; go_function: pyridoxamine-phosphate oxidase activity [goid GO:0004733] [evidence IMP,ISS] [pmid 7896706]; go_process: fatty acid metabolism [goid GO:0006631] [evidence IMP] [pmid 7…	Pyridoxine (pyridoxamine) phosphate oxidase, has homologs in E. coli and Myxococcus xanthus; transcription is under the general control of nitrogen metabolism	PDX3	chr2	0.0828014	0.0067087	0.534041	0.68116	0.182243	0.00266767	3.20672	8.40475	0.395199	0.505632	1.72171	5.84094	1	12.2637	12.0878	12.0715	12.118	12.158	12.7283	12.4252	12.0544	12.1606	11.9795	11.9315	12.0426	12.1576	12.3409	12.2353	12.1941	12.1299	12.2837	12.1911	12.3	12.0359	12.7052	12.3274	11.8635	12.169	11.6902	11.8842	12.135	12.0622	12.3527
2744	1774605_at	YBR036C	S. cerevisiae YBR036C /GEN=CSG2 /DB_XREF=GI:6319510 /SEG=NC_001134:-309043,310275 /DEF=Endoplasmic reticulum membrane protein, required for mannosylation of inositolphosphorylceramide and for growth at high calcium concentrations /NOTE=Csg2p; go_component: integral to endoplasmic reticulum membrane [goid GO:0030176] [evidence IDA] [pmid 7854312]; go_function: enzyme regulator activity [goid GO:00…	Endoplasmic reticulum membrane protein, required for mannosylation of inositolphosphorylceramide and for growth at high calcium concentrations	CSG2	chr2	0.270274	0.176666	0.554187	0.933873	0.57665	0.856847	1.25855	1.90882	0.357354	0.142262	0.670102	0.255485	1	11.9427	11.9921	12.0051	12.0153	11.9503	12.2641	12.1691	12.0927	11.9386	12.2238	12.1736	12.1641	11.98	12.3689	12.3939	12.3273	12.0275	12.1377	12.1114	11.6262	12.0759	12.2615	12.2148	11.4768	11.9727	11.7866	11.9751	12.0188	11.9212	12.243
2089	1773332_at	YBR037C	S. cerevisiae YBR037C /GEN=SCO1 /DB_XREF=GI:6319511 /SEG=NC_001134:-310526,311413 /DEF=inner mitochondrial membrane protein /NOTE=Sco1p; go_component: mitochondrial inner membrane [goid GO:0005743] [evidence IDA] [pmid 1944230]; go_function: molecular_function unknown [goid GO:0005554] [evidence ND]; go_process: copper ion transport [goid GO:0006825] [evidence IGI,ISS] [pmid 8662933]; go_process:…	Copper-binding protein of the mitochondrial inner membrane, required for cytochrome c oxidase activity and respiration; may function to deliver copper to cytochrome c oxidase; has similarity to thioredoxins	SCO1	chr2	0.00414039	0.348326	0.426672	0.569489	0.0466539	0.851453	9.53779	0.90595	0.648277	0.682139	2.96579	0.263089	1	10.29	10.272	10.2114	10.1967	10.0704	10.1456	9.89886	9.69674	10.276	10.7881	10.4877	10.2399	10.0964	10.9071	10.5665	10.3219	9.86161	10.0546	10.1065	10.5302	9.77632	10.2936	10.2691	10.0409	9.72081	10.9376	10.1317	10.0982	9.73306	10.5291
4640	1778194_at	YBR038W	S. cerevisiae YBR038W /GEN=CHS2 /DB_XREF=GI:6319512 /SEG=NC_001134:+311859,314750 /DEF=chitin synthase 2 /NOTE=Chs2p; go_component: contractile ring (sensu Saccharomyces) [goid GO:0000142] [evidence IDA] [pmid 10652251]; go_function: chitin synthase activity [goid GO:0004100] [evidence IDA] [pmid 9990311]; go_process: cytokinesis [goid GO:0000910] [evidence IMP] [pmid 10652251]; go_process: respo…	Chitin synthase II, requires activation from zymogenic form in order to catalyze the transfer of N-acetylglucosamine (GlcNAc) to chitin; required for the synthesis of chitin in the primary septum during cytokinesis	CHS2	chr2	0.919137	0.00157493	0.934455	0.987627	0.454154	0.261719	0.0104705	11.9331	0.0068709	0.0436909	0.895462	1.39668	1	10.946	11.1367	11.032	11.2227	11.1585	10.6087	10.8016	10.4789	10.994	11.2059	10.9137	11.2005	11.1275	10.7833	10.3806	10.4035	11.0418	11.1414	11.182	10.7183	10.8999	10.7797	10.9681	10.3487	11.1313	11.1356	10.9123	11.1791	10.9642	10.9561
3464	1775960_at	YBR039W	S. cerevisiae YBR039W /GEN=ATP3 /DB_XREF=GI:6319513 /SEG=NC_001134:+315537,316472 /DEF=Gamma subunit of the F1 sector of mitochondrial F1F0 ATP synthase, which is a large, evolutionarily conserved enzyme complex required for ATP synthesis /NOTE=Atp3p; go_component: proton-transporting ATP synthase, central stalk (sensu Eukarya) [goid GO:0005756] [evidence TAS] [pmid 10838056]; go_component: proto…	Gamma subunit of the F1 sector of mitochondrial F1F0 ATP synthase, which is a large, evolutionarily conserved enzyme complex required for ATP synthesis	ATP3	chr2	0.0329435	3.40346e-06	0.0754597	0.00211642	0.000311671	0.0478929	4.96952	31.4301	3.37587	6.09368	8.32133	2.9413	1	12.9096	12.9789	13.0501	13.0565	13.011	13.1577	13.5366	13.6187	12.9311	13.3524	13.2224	13.2338	12.9968	13.5467	13.2051	13.1619	13.0089	13.157	13.1907	13.2294	12.9494	12.9353	13.5112	13.2817	12.9808	13.041	13.3157	13.3653	12.9519	13.5448
1462	1772126_at	YBR040W	S. cerevisiae YBR040W /GEN=FIG1 /DB_XREF=GI:6319514 /SEG=NC_001134:+316930,317826 /DEF=Integral membrane protein required for efficient mating; may participate in or regulate the low affinity Ca2+ influx system, which affects intracellular signaling and cell-cell fusion during mating /NOTE=Fig1p; go_component: cell wall (sensu Fungi) [goid GO:0009277] [evidence IDA] [pmid 9456310]; go_component: …	Integral membrane protein required for efficient mating; may participate in or regulate the low affinity Ca2+ influx system, which affects intracellular signaling and cell-cell fusion during mating	FIG1	chr2	3.15654e-06	0.00217498	0.779486	0.742891	0.0867659	0.501831	31.7211	11.1144	0.0797271	0.415708	2.39278	0.802297	1	6.66985	6.56576	6.63259	6.45967	6.74209	6.23681	6.28707	6.29346	6.74768	5.9658	5.97897	5.99008	6.73567	5.97044	6.01602	5.83562	6.73211	6.90397	6.66444	7.23749	6.94093	6.72448	6.15296	6.90501	6.86597	6.33906	5.74941	6.03903	6.54946	5.43239
5637	1780077_at	YBR041W	S. cerevisiae YBR041W /GEN=FAT1 /DB_XREF=GI:41629676 /SEG=NC_001134:+318228,320237 /DEF=Fatty acid transporter and very long-chain fatty acyl-CoA synthetase, may form a complex with Faa1p or Faa4p that imports and activates exogenous fatty acids /NOTE=Fat1p; go_component: lipid particle [goid GO:0005811] [evidence IDA] [pmid 10515935]; go_component: microsome [goid GO:0005792] [evidence IDA] [pmi…	Fatty acid transporter and very long-chain fatty acyl-CoA synthetase, may form a complex with Faa1p or Faa4p that imports and activates exogenous fatty acids	FAT1	chr2	0.0283871	1.38372e-07	0.593157	0.860527	0.671758	0.000931091	5.27067	45.1243	0.291249	0.250288	0.51971	7.018	1	11.2779	11.5023	11.4534	11.3643	11.2637	10.9142	10.6813	10.6067	11.2791	11.1604	11.1311	11.0888	11.2498	10.7098	10.5754	10.2628	11.5778	11.6892	11.6983	11.3591	11.5822	10.9645	10.7003	10.8798	11.5022	11.4127	11.2742	11.427	11.6123	10.9826
3149	1775394_at	YBR042C	S. cerevisiae YBR042C /GEN=FAT1 /DB_XREF=GI:6319516 /SEG=NC_001134:-320378,321571 /DEF=Hypothetical ORF /NOTE=Ybr042cp; go_component: lipid particle [goid GO:0005811] [evidence IDA] [pmid 14562095]; go_function: acyltransferase activity [goid GO:0008415] [evidence ISS] [pmid 9259571]; go_process: phospholipid biosynthesis [goid GO:0008654] [evidence ISS] [pmid 9259571]	Protein of unknown function, affects chromosome stability when overexpressed	CST26	chr2	1.43067e-05	0.807016	0.20258	0.275309	0.0279029	0.00435201	26.1426	0.0606681	1.69236	1.35113	3.45191	5.31736	1	10.5261	10.5459	10.4491	10.332	10.762	10.1392	10.4015	10.5937	10.5933	10.6039	10.6041	10.5937	10.7501	10.4528	10.5825	10.6571	10.8275	10.6235	10.59	10.4789	10.8193	10.1833	10.3794	10.4933	10.7709	10.7315	10.8619	10.7508	10.8094	10.6923
5319	1779479_at	YBR043C	S. cerevisiae YBR043C /GEN=FAT1 /DB_XREF=GI:6319517 /SEG=NC_001134:-321838,323907 /DEF=Protein of unknown function, may have a role in drug resistance /NOTE=Ybr043cp	Multidrug transporter of the major facilitator superfamily, required for resistance to quinidine, barban, cisplatin, and bleomycin	QDR3	chr2	0.811164	0.616445	0.773779	0.65837	0.186948	0.000302827	0.0580361	0.255861	0.08403	0.539965	1.69882	8.35677	1	10.1544	10.0653	10.1627	10.1087	9.98554	10.5691	9.91699	9.91529	10.199	10.2289	10.1591	10.1255	9.90128	10.4652	10.1842	10.0076	10.1743	10.0431	10.0818	9.70114	10.2737	10.2733	9.58582	9.46	10.1383	9.37408	9.88834	10.3101	10.1485	10.2914
5498	1779810_at	YBR044C	S. cerevisiae YBR044C /GEN=TCM62 /DB_XREF=GI:6319518 /SEG=NC_001134:-324299,326020 /DEF=mitochondrial protein; (putative) chaperone /NOTE=Tcm62p; go_component: mitochondrial inner membrane [goid GO:0005743] [evidence IDA] [pmid 9822678]; go_function: chaperone activity [goid GO:0003754] [evidence IMP] [pmid 9822678]; go_process: protein complex assembly [goid GO:0006461] [evidence IMP,IPI] [pmid …	Protein involved in the assembly of the mitochondrial succinate dehydrogenase complex; putative chaperone	TCM62	chr2	6.01136e-05	1.93573e-08	0.24248	0.151348	0.12847	3.63422e-05	21.3252	55.0202	1.41807	1.88872	2.03649	11.1433	1	10.1672	10.264	10.226	10.291	10.0835	10.3575	10.3815	10.3119	10.2484	9.89081	9.76612	9.82019	9.96483	10.2732	10.6059	10.4255	9.89397	10.0352	10.0669	10.0302	9.82141	10.5532	10.5937	10.5724	9.91998	9.94661	9.71299	9.67218	9.70544	10.3195
4430	1777808_at	YBR045C	S. cerevisiae YBR045C /GEN=GIP1 /DB_XREF=GI:6319519 /SEG=NC_001134:-328331,330052 /DEF=Developmentally-regulated protein phosphatase 1 (Glc7) interacting protein which is required for spore formation. /NOTE=Gip1p; go_component: prospore membrane [goid GO:0005628] [evidence IDA] [pmid 11724821]; go_component: protein phosphatase type 1 complex [goid GO:0000164] [evidence IPI] [pmid 9584086]; go_fu…	Meiosis-specific regulatory subunit of the Glc7p protein phosphatase, regulates spore wall formation and septin organization, required for expression of some late meiotic genes and for normal localization of Glc7p	GIP1	chr2	0.635067	1.74223e-15	0.666951	0.0898056	0.102928	3.1214e-08	0.229617	205.708	0.188658	2.36136	2.23723	23.5268	1	6.7359	7.15096	7.16376	6.95082	6.9944	8.58942	8.48615	8.49368	6.81953	7.16508	6.74944	6.88651	6.72246	7.99355	8.62937	8.90791	6.23336	7.17789	6.80434	6.84973	6.50138	8.42275	8.65199	8.50886	6.60407	7.19162	6.95058	6.83651	6.45779	7.83057
5632	1780070_at	YBR046C	S. cerevisiae YBR046C /GEN=ZTA1 /DB_XREF=GI:6319520 /SEG=NC_001134:-330467,331471 /DEF=Zeta-crystallin homolog, found in the cytoplasm and nucleus; has similarity to E. coli quinone oxidoreductase and to human zeta-crystallin, which has quinone oxidoreductase activity /NOTE=Zta1p; go_component: cytoplasm [goid GO:0005737] [evidence IDA] [pmid 14562095]; go_component: nucleus [goid GO:0005634] [ev…	NADPH-dependent quinone reductase, GFP-tagged protein localizes to the cytoplasm and nucleus; has similarity to E. coli quinone oxidoreductase and to human zeta-crystallin	ZTA1	chr2	0.0206384	2.69375e-20	0.379995	0.437911	0.0844946	9.97363e-13	5.92999	441.988	0.79248	0.929171	2.41701	55.0051	1	10.5198	10.411	10.4188	10.2708	10.5225	12.8868	12.2541	11.7448	10.5809	10.2926	10.0797	9.9715	10.5615	12.2216	11.9021	11.6523	10.2941	10.6749	10.6307	10.3193	10.2745	12.4685	12.0492	11.4366	10.3146	9.86693	10.2038	10.1262	10.2923	12.3376
4382	1777707_at	YBR047W	S. cerevisiae YBR047W /GEN=ZTA1 /DB_XREF=GI:6319521 /SEG=NC_001134:+331793,332320 /DEF=The authentic, non-tagged protein was localized to the mitochondria /NOTE=Ybr047wp	Putative protein of unknown function; proposed to be involved in iron or copper homeostatis; the authentic, non-tagged protein is detected in highly purified mitochondria in high-throughput studies	FMP23	chr2	0.0491477	6.8461e-13	0.870375	0.719661	0.515421	6.8776e-06	4.1822	131.989	0.0270589	0.449097	0.777135	13.5976	1	9.56592	9.28048	9.31902	9.10712	9.67969	11.9975	11.7454	11.1057	9.44765	8.69515	8.86061	8.95032	9.71641	11.0069	11.3685	11.2645	8.87737	9.13347	9.16337	9.74088	8.97956	11.9346	11.6034	11.2539	8.8937	9.17986	8.70821	8.86221	8.88354	11.0942
1503	1772208_at	YBR048W	S. cerevisiae YBR048W /GEN=RPS11B /DB_XREF=GI:6319522 /SEG=NC_001134:+332791,333772 /DEF=Protein component of the small (40S) ribosomal subunit; identical to Rps11Ap and has similarity to E. coli S17 and rat S11 ribosomal proteins /NOTE=Rps11bp; go_component: cytosolic small ribosomal subunit (sensu Eukarya) [goid GO:0005843] [evidence TAS] [pmid 9559554]; go_function: structural constituent of r…	Protein component of the small (40S) ribosomal subunit; identical to Rps11Ap and has similarity to E. coli S17 and rat S11 ribosomal proteins	RPS11B	chr2	3.35421e-06	1.42935e-20	0.0339433	0.207778	0.00554495	5.74551e-12	31.4863	461.097	4.90956	1.60398	5.06349	48.1582	1	12.8815	12.7584	12.7096	12.8133	12.682	9.57718	10.2286	10.7247	12.7021	11.9827	12.1872	12.4765	12.7853	8.49687	9.0766	9.1068	12.563	12.3429	12.2668	12.6093	12.5812	9.4803	9.37584	10.1553	12.7685	11.5367	12.1409	12.0309	12.5877	8.66514
5190	1779218_s_at	YBR048W	S. cerevisiae YBR048W /GEN=RPS11B /DB_XREF=GI:6319522 /SEG=NC_001134:+332791,333772 /DEF=Protein component of the small (40S) ribosomal subunit; identical to Rps11Ap and has similarity to E. coli S17 and rat S11 ribosomal proteins /NOTE=Rps11bp; go_component: cytosolic small ribosomal subunit (sensu Eukarya) [goid GO:0005843] [evidence TAS] [pmid 9559554]; go_function: structural constituent of r…	Protein component of the small (40S) ribosomal subunit; identical to Rps11Bp and has similarity to E. coli S17 and rat S11 ribosomal proteins /// Protein component of the small (40S) ribosomal subunit; identical to Rps11Ap and has similarity to E. coli S17 and rat S11 ribosomal proteins	RPS11A /// RPS11B	chr2 /// chr4	1.03403e-06	1.86846e-21	3.27135e-05	0.0133575	0.00457548	3.70849e-13	36.2015	527.83	23.3123	4.16981	5.26461	59.2176	1	13.9807	13.8751	13.8455	13.9388	13.8921	12.0356	12.3657	12.9777	13.9095	13.6881	13.831	13.8443	13.8795	11.4411	11.483	11.2541	13.8758	13.7504	13.7656	13.8291	13.8462	11.7708	11.8789	12.4687	13.8662	13.4684	13.7071	13.7175	13.9124	10.8933
2163	1773484_at	YBR049C	S. cerevisiae YBR049C /GEN=REB1 /DB_XREF=GI:6319523 /SEG=NC_001134:-334346,336778 /DEF=DNA binding protein which binds sites found in genes transcribed by both RNA polymerase I and RNA polymerase II. Reb1p is required for termination of RNA polymerase I transcription. /NOTE=Reb1p; go_component: nucleus [goid GO:0005634] [evidence TAS] [pmid 9632820]; go_function: Pol I transcription termination f…	RNA polymerase I enhancer binding protein; DNA binding protein which binds to genes transcribed by both RNA polymerase I and RNA polymerase II; required for termination of RNA polymerase I transcription	REB1	chr2	0.86263	4.10855e-06	0.657128	0.977979	0.593833	0.0392087	0.030424	30.7088	0.200759	0.0650582	0.641681	3.12895	1	9.79708	9.84948	9.89835	9.99513	9.75198	9.38951	9.24937	9.30578	9.85165	9.86874	9.84079	9.84604	9.82517	9.39894	9.33754	9.35729	9.95194	10.3002	10.2301	9.74526	9.94094	9.54204	9.48601	9.317	10.0157	9.7023	10.3494	10.1816	9.90336	9.51475
5372	1779568_at	YBR050C	S. cerevisiae YBR050C /GEN=REG2 /DB_XREF=GI:6319525 /SEG=NC_001134:-337143,338159 /DEF=Possible regulatory subunit for the PP1 family protein phosphatase Glc7p /NOTE=Reg2p; go_component: protein phosphatase type 1 complex [goid GO:0000164] [evidence IPI] [pmid 8649403]; go_function: protein phosphatase type 1 activity [goid GO:0000163] [evidence IGI,IPI] [pmid 8649403]; go_process: cell growth an…	Regulatory subunit of the Glc7p type-1 protein phosphatase; involved with Reg1p, Glc7p, and Snf1p in regulation of glucose-repressible genes, also involved in glucose-induced proteolysis of maltose permease	REG2	chr2	2.24598e-07	3.22785e-06	0.0481446	0.603567	0.000430886	0.0186078	42.8703	31.6347	4.22198	0.625853	7.92675	3.84347	1	6.81121	6.75476	6.7926	6.49233	6.76738	6.8838	7.11728	7.02819	6.50809	7.34574	7.368	7.1719	6.43206	8.36237	8.74048	8.64961	6.67505	6.76868	6.69243	6.49819	6.9828	7.23385	7.56339	7.65136	6.47236	7.89066	7.18803	7.31252	6.70937	8.13868
4109	1777192_at	YBR052C	S. cerevisiae YBR052C /GEN=REG2 /DB_XREF=GI:6319526 /SEG=NC_001134:-338680,339312 /DEF=Protein of unknown function; green fluorescent protein (GFP)-fusion protein localizes to the cytoplasm in a punctate pattern /NOTE=Ybr052cp; go_component: cytoplasm [goid GO:0005737] [evidence IDA] [pmid 14562095]; go_function: molecular_function unknown [goid GO:0005554] [evidence ND]; go_process: biological_p…	Protein of unknown function; member of a flavodoxin-like fold protein family that includes Pst2p and Ycp4p; green fluorescent protein (GFP)-fusion protein localizes to the cytoplasm in a punctate pattern	RFS1	chr2	0.346171	0.116279	0.00916379	0.325856	0.416761	0.537226	0.914198	2.60601	7.6949	1.19903	0.97479	0.737895	1	12.4582	12.4782	12.4556	12.6003	12.3815	13.0864	12.9026	12.8644	12.542	13.0729	12.8011	12.6258	12.4034	13.0005	12.9479	12.8486	12.2297	12.5792	12.5796	12.6026	12.2967	13.0649	12.9437	12.915	12.231	13.1535	12.7766	12.8592	12.3146	12.7165
700	1770656_at	YBR053C	S. cerevisiae YBR053C /GEN=REG2 /DB_XREF=GI:6319527 /SEG=NC_001134:-339635,340711 /DEF=Hypothetical ORF /NOTE=Ybr053cp; go_component: cellular_component unknown [goid GO:0008372] [evidence ND]; go_function: molecular_function unknown [goid GO:0005554] [evidence ND]; go_process: biological_process unknown [goid GO:0000004] [evidence ND]	---	---	chr2	0.0214431	5.03164e-15	0.616435	0.270853	0.00111931	4.88737e-07	5.84986	190.531	0.255876	1.36582	6.80689	18.0511	1	11.7048	12.0024	11.9519	11.9556	11.8099	12.6066	12.4724	12.4471	11.8107	12.049	11.6315	11.5703	11.7577	12.625	12.4242	12.2636	11.3586	11.8718	11.8065	12.0238	11.4431	12.5336	12.5873	12.6201	11.3938	12.2512	11.4718	11.5716	11.446	12.4942
4559	1778053_at	YBR054W	S. cerevisiae YBR054W /GEN=YRO2 /DB_XREF=GI:6319528 /SEG=NC_001134:+343061,344095 /DEF=Putative plasma membrane protein of unknown function, transcriptionally regulated by Haa1p; green fluorescent protein (GFP)-fusion protein localizes to the cell periphery and bud /NOTE=Yro2p; go_component: bud [goid GO:0005933] [evidence IDA] [pmid 14562095]; go_function: molecular_function unknown [goid GO:000…	Putative protein of unknown function; the authentic, non-tagged protein is detected in a phosphorylated state in highly purified mitochondria in high-throughput studies; transcriptionally regulated by Haa1p	YRO2	chr2	0.116329	3.91436e-06	0.815598	0.993438	0.773028	0.0360869	2.60526	30.8934	0.0552912	0.0283418	0.372991	3.20726	1	12.677	13.0418	13.0726	13.0964	12.8397	13.7706	13.9435	14.0144	12.6633	13.4746	13.2146	13.3335	12.8292	14.022	13.9622	14.0962	12.8832	13.1434	13.1904	12.7873	12.8926	13.6324	13.8996	13.8854	12.9276	13.3963	13.3025	13.2685	12.8682	13.9456
2007	1773179_at	YBR055C	S. cerevisiae YBR055C /GEN=PRP6 /DB_XREF=GI:6319529 /SEG=NC_001134:-344562,347261 /DEF=Splicing factor, component of the U4/U6-U5 snRNP complex /NOTE=Prp6p; go_component: U4/U6 x U5 tri-snRNP complex [goid GO:0046540] [evidence TAS] [pmid 10377396]; go_function: pre-mRNA splicing factor activity [goid GO:0008248] [evidence IPI] [pmid 10377396]; go_process: nuclear mRNA splicing, via spliceosome […	Splicing factor, component of the U4/U6-U5 snRNP complex	PRP6	chr2	0.0195276	8.52681e-06	0.300027	0.942909	0.548512	0.0815964	6.04638	27.9922	1.10974	0.127811	0.718094	2.44893	1	10.8122	10.8106	10.754	10.7175	10.6431	10.1281	10.0864	10.2005	10.6719	10.6334	10.6817	10.7146	10.5914	10.4357	10.5404	10.3162	10.5918	10.4617	10.329	10.3381	10.4587	10.1704	10.0306	10.2015	10.5566	10.707	10.6527	10.7627	10.5911	10.2678
892	1771022_at	YBR056W	S. cerevisiae YBR056W /GEN=PRP6 /DB_XREF=GI:6319530 /SEG=NC_001134:+347839,349344 /DEF=Hypothetical ORF /NOTE=Ybr056wp; go_component: cytoplasm [goid GO:0005737] [evidence IDA] [pmid 14562095]; go_function: molecular_function unknown [goid GO:0005554] [evidence ND]; go_process: biological_process unknown [goid GO:0000004] [evidence ND]	---	---	chr2	0.0187477	9.75118e-13	0.114139	0.893623	0.131404	3.65905e-06	6.13249	128.428	2.6381	0.202893	2.0161	14.5954	1	11.1526	11.4534	11.3143	11.3628	11.1649	12.2104	12.2233	12.3323	11.1345	11.1475	10.6977	10.6785	11.1201	12.3025	12.1932	12.0365	10.748	11.2361	11.2329	11.1748	10.7744	12.2218	12.5107	12.3232	10.7522	11.4088	10.8633	10.713	10.9086	12.2576
5417	1779659_at	YBR056W-A	S. cerevisiae YBR056W-A /GEN=PRP6 /DB_XREF=GI:33438765 /SEG=NC_001134:+351215,351415 /DEF=Ybr056w-ap /NOTE=go_component: cellular_component unknown [goid GO:0008372] [evidence ND]; go_function: molecular_function unknown [goid GO:0005554] [evidence ND]; go_process: biological_process unknown [goid GO:0000004] [evidence ND]	---	---	chr2	0.103398	0.0104067	0.294456	0.769191	0.79524	0.498946	2.81043	7.41043	1.13609	0.3784	0.341802	0.807713	1	10.5193	10.5034	10.7097	10.549	10.8732	11.1743	11.0364	10.688	10.4712	9.99386	10.2288	10.2191	10.8253	10.7883	10.8079	10.6305	10.5387	10.3458	10.389	10.808	10.7335	10.5059	10.5013	10.1763	10.5704	9.52262	10.0262	9.84206	10.7044	10.454
2084	1773318_at	YBR057C	S. cerevisiae YBR057C /GEN=MUM2 /DB_XREF=GI:6319531 /SEG=NC_001134:-352153,353253 /DEF=Muddled Meiosis /NOTE=Mum2p; go_component: cytoplasm [goid GO:0005737] [evidence IDA] [pmid 14562095]; go_function: molecular_function unknown [goid GO:0005554] [evidence ND]; go_process: premeiotic DNA synthesis [goid GO:0006279] [evidence IGI] [pmid 11238403]; go_process: premeiotic DNA synthesis [goid GO:000…	Cytoplasmic protein essential for meiotic DNA replication and sporulation; interacts with Orc2p, which is a component of the origin recognition complex	MUM2	chr2	0.491143	0.895456	0.81697	0.897319	0.843935	0.868008	0.485115	0.0175437	0.0544557	0.197501	0.273658	0.239684	1	9.64177	9.52378	9.52084	9.41538	9.66797	9.56566	9.40791	9.48311	9.65901	9.40457	9.38072	9.49368	9.64556	9.419	9.66737	9.70204	9.60832	9.43647	9.33729	9.6482	9.39005	9.3855	9.50417	9.82055	9.60397	9.59965	9.38262	9.23834	9.47328	9.3088
4951	1778775_at	YBR058C	S. cerevisiae YBR058C /GEN=UBP14 /DB_XREF=GI:37362616 /SEG=NC_001134:-353632,355977 /DEF=Ubiquitin-specific protease that specifically disassembles unanchored ubiquitin chains; involved in fructose-1,6-bisphosphatase (FBPase) degradation /NOTE=Ubp14p; go_component: cytoplasm [goid GO:0005737] [evidence IC] [pmid 8982460]; go_function: ubiquitin-specific protease activity [goid GO:0004843] [eviden…	Ubiquitin-specific protease that specifically disassembles unanchored ubiquitin chains; involved in fructose-1,6-bisphosphatase (Fbp1p) degradation; similar to human isopeptidase T	UBP14	chr2	0.40377	0.0695089	0.389783	0.364642	0.691427	0.234237	0.715917	3.52718	0.760127	1.09697	0.49039	1.49637	1	10.6601	10.6134	10.5633	10.5689	10.6505	10.5105	10.5216	10.2726	10.6651	10.7628	10.6922	10.5323	10.5576	10.6173	10.562	10.5525	10.6367	10.6603	10.6972	10.4027	10.631	10.7211	10.8069	10.6022	10.6555	10.869	10.661	10.685	10.7811	10.5175
3600	1776214_at	YBR058C-A	S. cerevisiae YBR058C-A /GEN=TSC3 /DB_XREF=GI:14270689 /SEG=NC_001134:-356284,356526 /DEF=Involved in sphingolipid biosynthesis. Stimulates the activity of serine palmitoyltransferase (LCB1, LCB2) several-fold. /NOTE=Tsc3p; go_component: membrane fraction [goid GO:0005624] [evidence IDA] [pmid 10713067]; go_component: microsome [goid GO:0005792] [evidence IDA] [pmid 10713067]; go_function: enzyme…	Protein that stimulates the activity of serine palmitoyltransferase (Lcb1p, Lcb2p) several-fold; involved in sphingolipid biosynthesis	TSC3	chr2	0.00970661	0.812095	0.971927	0.867659	0.438938	0.982446	7.56583	0.0574539	0.001258	0.24018	0.927008	0.0555912	1	12.2007	12.1256	12.0261	12.0722	12.2437	12.156	12.0411	11.8928	12.1171	11.6354	11.5773	11.685	12.1605	11.5475	11.6693	11.8117	11.5331	11.5813	11.5997	12.1593	11.5385	11.6621	11.6912	11.7402	11.5812	11.5709	11.2289	11.1462	11.5741	11.1165
4762	1778406_at	YBR059C	S. cerevisiae YBR059C /GEN=AKL1 /DB_XREF=GI:6319533 /SEG=NC_001134:-356821,360147 /DEF=Ark-family kinase-like protein. This protein is the third member (After Ark1p and Prk1p) of the Ark-family kinases in S. cerevisiae. /NOTE=Akl1p; go_component: bud neck [goid GO:0005935] [evidence IDA] [pmid 14562095]; go_component: cytoplasm [goid GO:0005737] [evidence IDA] [pmid 14562095]; go_function: protei…	Ser-Thr protein kinase, member (with Ark1p and Prk1p) of the Ark kinase family; involved in endocytosis and actin cytoskeleton organization	AKL1	chr2	0.947981	5.76306e-07	0.352484	0.753061	0.903868	0.0093609	0.00432382	38.6786	0.890232	0.401227	0.187879	4.52613	1	11.1433	11.1148	11.1173	11.2488	11.1762	11.568	11.4423	11.401	11.1671	11.2167	11.056	11.0988	11.1292	11.5685	11.5096	11.5241	11.0558	11.3145	11.1913	10.6739	10.9565	12.1009	11.9642	12.1068	11.0073	11.7158	11.1527	11.1603	11.0168	11.8284
2302	1773725_at	YBR060C	S. cerevisiae YBR060C /GEN=ORC2 /DB_XREF=GI:6319534 /SEG=NC_001134:-360612,362474 /DEF=Subunit of the origin recognition complex, which directs DNA replication by binding to replication origins and is also involved in transcriptional silencing; may be phosphorylated by Cdc28p /NOTE=Orc2p; go_component: nuclear origin of replication recognition complex [goid GO:0005664] [evidence TAS] [pmid 944287…	Subunit of the origin recognition complex, which directs DNA replication by binding to replication origins and is also involved in transcriptional silencing; interacts with Spp1p and with trimethylated histone H3; phosphorylated by Cdc28p	ORC2	chr2	0.621075	1.2179e-16	0.113655	0.396831	0.68176	1.44366e-07	0.24917	248.52	2.64545	1.01975	0.504738	20.3636	1	11.0189	10.6693	10.8032	10.8934	10.7383	9.91736	10.093	9.91669	11.1147	10.7196	10.7828	10.6385	10.7513	9.95441	10.1331	10.2001	11.0344	10.8641	10.963	10.5518	10.9507	9.93264	10.0289	9.97908	10.9595	10.524	10.8631	10.8555	10.9439	10.1224
3849	1776697_at	YBR061C	S. cerevisiae YBR061C /GEN=TRM7 /DB_XREF=GI:6319535 /SEG=NC_001134:-364747,365679 /DEF=tRNA methyltransferase /NOTE=Trm7p; go_component: cytoplasm [goid GO:0005737] [evidence IDA] [pmid 11927565]; go_function: tRNA methyltransferase activity [goid GO:0008175] [evidence IDA] [pmid 11927565]; go_function: tRNA methyltransferase activity [goid GO:0008175] [evidence IMP,ISS] [pmid 9917067]; go_proces…	2'-O-ribose methyltransferase, methylates the 2'-O-ribose of nucleotides at positions 32 and 34 of the tRNA anticodon loop	TRM7	chr2	0.131034	4.98806e-17	0.00887885	0.31584	0.767214	1.19751e-08	2.40176	264.556	7.766	1.22726	0.381189	25.6642	1	10.7829	10.6138	10.587	10.5764	10.7417	9.32576	9.73933	9.92814	10.7457	10.6411	10.718	10.8333	10.7232	8.9297	8.96516	9.08371	10.9522	10.5964	10.5602	10.7957	10.8467	9.10109	9.13913	9.1939	10.981	10.5327	10.7139	10.6743	10.9186	8.78076
1884	1772955_at	YBR062C	S. cerevisiae YBR062C /GEN=TRM7 /DB_XREF=GI:6319536 /SEG=NC_001134:-365936,366283 /DEF=Hypothetical ORF /NOTE=Ybr062cp; go_component: cellular_component unknown [goid GO:0008372] [evidence ND]; go_function: molecular_function unknown [goid GO:0005554] [evidence ND]; go_process: biological_process unknown [goid GO:0000004] [evidence ND]	---	---	chr2	2.30169e-14	3.39093e-07	0.424206	0.645433	9.0929e-08	0.000987013	170.457	41.0069	0.655289	0.559788	21.2869	6.95087	1	10.9834	11.0675	10.9745	10.9174	10.9313	11.6609	11.7665	11.8538	10.9739	12.6788	12.4956	12.3562	10.932	13.1945	13.3986	13.4428	10.5791	10.6601	10.6483	11.4362	10.471	11.5909	11.9788	12.0894	10.476	13.0257	12.3531	12.291	10.4875	12.9848
3061	1775226_at	YBR063C	S. cerevisiae YBR063C /GEN=TRM7 /DB_XREF=GI:6319538 /SEG=NC_001134:-366931,368145 /DEF=Hypothetical ORF /NOTE=Ybr063cp; go_component: cellular_component unknown [goid GO:0008372] [evidence ND]; go_function: molecular_function unknown [goid GO:0005554] [evidence ND]; go_process: biological_process unknown [goid GO:0000004] [evidence ND]	---	---	chr2	7.10786e-05	5.78646e-09	0.155394	0.869119	0.0135201	0.000834715	20.7918	61.7326	2.11719	0.238104	4.1578	7.14437	1	9.62183	9.79852	9.70454	9.64462	9.65359	10.4849	10.5915	10.6176	9.66068	10.1612	10.0086	9.98043	9.66363	10.6385	11.0469	11.1056	10.0069	10.0728	10.0269	9.54558	9.87307	10.1106	10.3631	10.0175	9.87534	9.83585	10.0461	10.2962	9.81167	10.66
92	1769467_at	YBR065C	S. cerevisiae YBR065C /GEN=ECM2 /DB_XREF=GI:6319539 /SEG=NC_001134:-368545,369639 /DEF=Pre-mRNA splicing factor, facilitates the cooperative formation of U2/U6 helix II in association with stem II in the spliceosome, function may be regulated by Slu7p /NOTE=Ecm2p; go_component: nucleus [goid GO:0005634] [evidence IDA] [pmid 14562095]; go_function: molecular_function unknown [goid GO:0005554] [evi…	Pre-mRNA splicing factor, facilitates the cooperative formation of U2/U6 helix II in association with stem II in the spliceosome, function may be regulated by Slu7p	ECM2	chr2	0.331018	0.0284539	0.80964	0.907307	0.874714	0.561526	0.974289	5.26588	0.0589961	0.182787	0.230133	0.695663	1	7.98788	8.03713	8.09198	8.03837	8.05102	8.97525	8.80751	8.98655	7.88612	8.55805	8.35706	8.33057	8.02654	9.25475	8.65715	8.63432	8.69561	8.49982	8.67423	7.66204	8.64017	8.30784	8.07531	8.10965	8.70499	7.56243	8.84069	8.73269	8.5456	9.21411
2396	1773931_at	YBR066C	S. cerevisiae YBR066C /GEN=NRG2 /DB_XREF=GI:6319540 /SEG=NC_001134:-369998,370660 /DEF=Transcriptional repressor that mediates glucose repression and negatively regulates filamentous growth; has similarity to Nrg1p /NOTE=Nrg2p; go_component: nucleus [goid GO:0005634] [evidence IC] [pmid 11404322]; go_function: transcriptional repressor activity [goid GO:0016564] [evidence IDA] [pmid 11404322]; go…	Transcriptional repressor that mediates glucose repression and negatively regulates filamentous growth; has similarity to Nrg1p	NRG2	chr2	5.50789e-09	0.00784726	0.0150024	0.47456	0.000725912	0.362399	62.0178	8.04574	6.60883	0.854594	7.30708	1.10258	1	9.7003	9.52617	9.46701	9.33431	9.79799	9.80507	10.2468	10.0192	9.70275	8.38624	8.68642	8.81116	9.79777	8.3165	8.83162	9.42819	9.57057	9.37374	9.38413	9.70755	9.57147	10.209	10.2993	10.7112	9.46554	8.85657	8.68327	8.96739	9.56923	8.62825
1673	1772558_at	YBR067C	S. cerevisiae YBR067C /GEN=TIP1 /DB_XREF=GI:6319541 /SEG=NC_001134:-372063,372695 /DEF=cold- and heat-shock induced protein of the Srp1p/Tip1p family of serine-alanine-rich proteins /NOTE=Tip1p; go_component: cell wall (sensu Fungi) [goid GO:0009277] [evidence IDA] [pmid 10216230]; go_function: lipase activity [goid GO:0016298] [evidence ISS] [pmid 9818717]; go_function: structural constituent of…	Major cell wall mannoprotein with possible lipase activity; transcription is induced by heat- and cold-shock; member of the Srp1p/Tip1p family of serine-alanine-rich proteins	TIP1	chr2	0.566037	2.95407e-15	0.108024	0.30273	0.00899577	5.0796e-08	0.336294	198.026	2.7338	1.26556	4.56642	22.4882	1	13.58	13.2562	13.1962	13.1375	13.5418	14.2877	14.2978	14.2557	13.5634	13.4931	13.4485	13.5369	13.5257	13.9392	14.0073	14.1972	13.746	13.5017	13.4842	13.1385	13.7838	14.0715	14.0346	14.0155	13.7996	12.775	13.4705	13.6132	13.8105	14.0341
3153	1775399_at	YBR068C	S. cerevisiae YBR068C /GEN=BAP2 /DB_XREF=GI:6319542 /SEG=NC_001134:-373821,375650 /DEF=contains 12 predicted transmembrane domains /NOTE=Bap2p; go_component: plasma membrane [goid GO:0005886] [evidence ISS] [pmid 10654085]; go_function: amino acid transporter activity [goid GO:0015171] [evidence IDA] [pmid 10654085]; go_process: amino acid transport [goid GO:0006865] [evidence IDA] [pmid 10654085]	High-affinity leucine permease, functions as a branched-chain amino acid permease involved in the uptake of leucine, isoleucine and valine; contains 12 predicted transmembrane domains	BAP2	chr2	0.64442	1.47922e-06	0.784668	0.925211	0.0270091	0.00153765	0.217092	34.7291	0.0759261	0.15575	3.48309	6.44808	1	12.5289	12.359	12.4012	12.2482	12.5819	11.418	11.6887	11.5671	12.465	12.4068	12.3668	12.4209	12.5645	10.9577	11.1926	12.1404	12.3326	12.559	12.4082	11.6904	12.4432	11.2943	11.6389	10.9606	12.3783	11.2928	12.2007	12.2981	12.3672	10.8084
3592	1776193_at	YBR069C	S. cerevisiae YBR069C /GEN=TAT1 /DB_XREF=GI:6319543 /SEG=NC_001134:-376534,378393 /DEF=Amino acid transport protein for valine, leucine, isoleucine, and tyrosine /NOTE=Tat1p; go_component: plasma membrane [goid GO:0005886] [evidence ISS] [pmid 10654085]; go_function: amino acid transporter activity [goid GO:0015171] [evidence IDA] [pmid 10654085]; go_process: amino acid transport [goid GO:0006865…	Amino acid transport protein for valine, leucine, isoleucine, and tyrosine, low-affinity tryptophan and histidine transporter; overexpression confers FK506 and FTY720 resistance	TAT1	chr2	0.334183	1.07788e-12	0.928907	0.740292	0.880233	8.4993e-07	0.961427	127.434	0.00808649	0.419421	0.222234	17.0581	1	11.2324	11.2865	11.1416	11.1345	11.4056	9.18189	9.29169	9.63961	11.2193	11.4674	11.4934	11.4432	11.3333	9.51696	8.99407	9.41319	11.5455	11.2586	11.3974	10.4764	11.6395	8.82135	9.02241	8.86451	11.7087	10.6805	11.3997	11.3176	11.7031	9.42759
3568	1776154_at	YBR070C	S. cerevisiae YBR070C /GEN=TAT1 /DB_XREF=GI:6319544 /SEG=NC_001134:-379181,379894 /DEF=Protein required for cell viability /NOTE=Ybr070cp; go_component: cellular_component unknown [goid GO:0008372] [evidence ND]; go_function: molecular_function unknown [goid GO:0005554] [evidence ND]; go_process: biological_process unknown [goid GO:0000004] [evidence ND]	Component of UDP-GlcNAc transferase required for the second step of dolichyl-linked oligosaccharide synthesis; anchors the catalytic subunit Alg13p to the ER membrane; similar to bacterial and human glycosyltransferases	ALG14	chr2	0.0286416	8.45451e-05	0.0590899	0.823735	0.74859	0.141198	5.25249	20.2456	3.8308	0.301951	0.407584	1.95126	1	10.3161	10.3206	10.254	10.2802	10.1823	9.6531	9.70129	9.92082	10.2229	9.97327	10.0136	10.0209	10.1486	9.7634	9.84696	9.89389	10.0883	10.1841	10.1115	10.5258	10.2512	9.59898	9.47138	9.76607	9.97537	9.77417	9.77506	9.91617	10.1947	9.35713
5209	1779265_at	YBR071W	S. cerevisiae YBR071W /GEN=TAT1 /DB_XREF=GI:6319545 /SEG=NC_001134:+380371,381006 /DEF=Hypothetical ORF /NOTE=Ybr071wp; go_component: cytoplasm [goid GO:0005737] [evidence IDA] [pmid 14562095]; go_function: molecular_function unknown [goid GO:0005554] [evidence ND]; go_process: biological_process unknown [goid GO:0000004] [evidence ND]	---	---	chr2	0.00128432	0.0080294	0.619826	0.32668	0.0197716	2.92337e-05	12.4603	7.99356	0.250964	1.19674	3.78434	11.4502	1	10.0347	10.0368	10.2204	10.2205	9.94755	10.3826	10.1227	9.98447	10.0255	10.5197	10.4356	10.3651	10.0172	10.7338	9.94139	9.77114	10.3233	10.213	10.2498	10.3688	10.1374	10.3485	10.0836	9.60419	10.2029	10.4609	10.7682	10.2289	10.1069	11.0876
3583	1776172_at	YBR072C-A	S. cerevisiae YBR072C-A /GEN=HSP26 /DB_XREF=GI:33438766 /SEG=NC_001134:-382818,382979 /DEF=Identified by fungal homology and RT-PCR /NOTE=Ybr072c-ap; go_component: cellular_component unknown [goid GO:0008372] [evidence ND]; go_function: molecular_function unknown [goid GO:0005554] [evidence ND]; go_process: biological_process unknown [goid GO:0000004] [evidence ND]	---	---	chr2	0.0820517	0.000340974	0.544028	0.294703	0.375167	0.594613	3.2232	16.0764	0.37611	1.2898	1.07104	0.640406	1	5.56937	5.32663	5.29103	5.4795	5.7258	5.03187	4.99442	5.05559	6.00806	5.22376	5.25365	4.94456	5.50457	4.6973	5.20513	5.10086	5.59287	5.40851	5.01237	5.36152	5.2155	4.96189	4.99968	4.99777	5.5022	4.9241	5.37653	4.91542	5.1493	4.9654
4307	1777569_at	YBR072W	S. cerevisiae YBR072W /GEN=HSP26 /DB_XREF=GI:6319546 /SEG=NC_001134:+381990,382634 /DEF=heat shock protein 26 /NOTE=Hsp26p; go_component: cytoplasm [goid GO:0005737] [evidence IDA] [pmid 11914276]; go_component: nucleus [goid GO:0005634] [evidence IDA] [pmid 2645298]; go_function: chaperone activity [goid GO:0003754] [evidence IDA] [pmid 10581247]; go_function: heat shock protein activity [goid G…	Small heat shock protein (sHSP) with chaperone activity; forms hollow, sphere-shaped oligomers that suppress unfolded proteins aggregation; oligomer activation requires a heat-induced conformational change; not expressed in unstressed cells	HSP26	chr2	5.09692e-11	7.48401e-25	6.74902e-07	1.78357e-05	2.52518e-08	8.47325e-17	93.5431	880.212	38.0003	12.1621	23.9888	107.597	1	11.5918	12.1519	12.2883	12.5693	11.6827	14.2429	14.5307	14.6423	11.5886	13.7641	13.1542	12.772	11.6779	14.5672	14.7127	14.7451	11.6765	12.3255	12.4912	12.7888	11.7148	14.2294	14.5236	14.5715	11.6384	13.7761	13.294	12.8963	11.6096	14.5139
3893	1776776_at	YBR073W	S. cerevisiae YBR073W /GEN=RDH54 /DB_XREF=GI:37362617 /SEG=NC_001134:+383172,385946 /DEF=genetic interaction with DMC1 /NOTE=Rdh54p; go_component: nucleus [goid GO:0005634] [evidence IC] [pmid 9409819]; go_function: DNA supercoiling activity [goid GO:0009387] [evidence IDA] [pmid 10970884]; go_function: DNA-dependent ATPase activity [goid GO:0008094] [evidence IDA] [pmid 10970884]; go_process: do…	DNA-dependent ATPase, stimulates strand exchange by modifying the topology of double-stranded DNA; involved in recombinational repair of DNA double-strand breaks during mitosis and meiosis; proposed to be involved in crossover interference	RDH54	chr2	5.47268e-08	0.000346983	0.00281236	0.23092	0.00275558	0.0119811	49.6384	16.0266	10.476	1.50918	5.8058	4.27809	1	10.9192	11.1178	11.1492	11.06	10.9532	10.8718	10.8498	11.0879	10.976	11.2739	11.2484	11.1824	10.9627	11.5874	11.8556	11.695	10.8528	10.8733	10.8955	10.9693	10.8029	11.2254	11.1392	11.5884	10.8821	11.583	11.2166	11.0491	10.8329	11.6718
5172	1779182_at	YBR074W	S. cerevisiae YBR074W /GEN=RDH54 /DB_XREF=GI:37362618 /SEG=NC_001134:+386244,389174 /DEF=Hypothetical ORF /NOTE=Ybr074wp; go_component: cellular_component unknown [goid GO:0008372] [evidence ND]; go_function: molecular_function unknown [goid GO:0005554] [evidence ND]; go_process: biological_process unknown [goid GO:0000004] [evidence ND]	---	---	chr2	0.0061348	1.88923e-06	0.571547	0.944445	0.403445	0.0235533	8.61154	33.7423	0.326795	0.125309	1.0046	3.61475	1	11.0131	11.0523	10.9033	10.9417	10.9383	10.3118	10.2118	10.4632	10.9791	10.6668	10.7003	10.6304	10.9912	10.061	9.96843	9.80772	10.9072	11.0312	11.0278	10.8804	10.9081	10.5152	10.4961	10.435	10.9733	10.744	10.5095	10.6532	10.8726	9.98466
361	1769982_at	YBR076W	S. cerevisiae YBR076W /GEN=ECM8 /DB_XREF=GI:6319550 /SEG=NC_001134:+390332,391351 /DEF=Non-essential protein of unknown function /NOTE=Ecm8p; go_component: cellular_component unknown [goid GO:0008372] [evidence ND]; go_function: molecular_function unknown [goid GO:0005554] [evidence ND]; go_process: cell wall organization and biogenesis [goid GO:0007047] [evidence IMP] [pmid 9335584]	Non-essential protein of unknown function	ECM8	chr2	1.24091e-07	0.0178175	0.304308	0.0518422	0.000503206	0.043226	45.6408	6.24046	1.08994	2.86742	7.74041	3.03726	1	4.93696	5.10569	5.26864	5.1623	5.107	5.14567	5.13159	4.98613	5.33169	5.62919	5.32448	5.83977	5.10141	6.0302	5.95143	5.68023	5.00837	4.64914	4.98083	5.18486	4.87093	5.57109	4.80188	4.98725	4.83542	5.30463	5.50768	5.8441	4.68366	5.90704
877	1770995_at	YBR077C	S. cerevisiae YBR077C /GEN=ECM8 /DB_XREF=GI:6319551 /SEG=NC_001134:-391762,392250 /DEF=Hypothetical ORF /NOTE=Ybr077cp; go_component: cytoplasm [goid GO:0005737] [evidence IDA] [pmid 11914276]; go_component: vacuolar membrane (sensu Fungi) [goid GO:0000329] [evidence IDA] [pmid 14562095]; go_function: molecular_function unknown [goid GO:0005554] [evidence ND]; go_process: biological_process unkno…	Component of the EGO complex, which is involved in the regulation of microautophagy, and of the GSE complex, which is required for proper sorting of amino acid permease Gap1p; gene exhibits synthetic genetic interaction with MSS4	SLM4	chr2	0.444385	5.73843e-08	0.0429184	0.503953	0.844759	0.00229385	0.599679	49.4012	4.44528	0.798331	0.272501	6.0054	1	10.9101	10.9126	10.911	10.7988	10.8978	11.677	11.4503	11.434	10.9377	10.8363	10.6989	10.6928	10.8538	11.7809	11.7933	11.6851	10.698	10.7765	10.7025	11.2085	10.7384	11.4274	11.2862	10.9687	10.6324	10.6212	10.5848	10.7976	10.7297	11.5536
4952	1778777_at	YBR078W	S. cerevisiae YBR078W /GEN=ECM33 /DB_XREF=GI:6319552 /SEG=NC_001134:+393081,394817 /DEF=GPI-anchored protein of unknown function, has a possible role in apical bud growth; GPI-anchoring on the plasma membrane crucial to function; similar to Sps2p and Pst1p /NOTE=Ecm33p; go_component: plasma membrane [goid GO:0005886] [evidence IDA] [pmid 12583915]; go_function: molecular_function unknown [goid GO…	GPI-anchored protein of unknown function, has a possible role in apical bud growth; GPI-anchoring on the plasma membrane crucial to function; phosphorylated in mitochondria; similar to Sps2p and Pst1p	ECM33	chr2	0.00382855	0.206882	0.202845	0.246834	0.28438	0.103717	9.72556	1.65969	1.69033	1.44932	1.32194	2.23029	1	13.4299	13.5258	13.5358	13.4998	13.4587	13.6457	13.5528	13.5695	13.4609	13.3949	13.5559	13.5282	13.4797	13.3664	13	12.7926	13.5981	13.6346	13.6022	13.235	13.5869	13.5785	13.3886	13.2726	13.6019	12.8702	13.5606	13.5242	13.5621	13.3754
1104	1771444_at	YBR079C	S. cerevisiae YBR079C /GEN=RPG1 /DB_XREF=GI:6319553 /SEG=NC_001134:-395340,398234 /DEF=Subunit of the core complex of translation initiation factor 3(eIF3), essential for translation; part of a subcomplex (Prt1p-Rpg1p-Nip1p) that stimulates binding of mRNA and tRNA(i)Met to ribosomes /NOTE=Rpg1p; go_component: cytoplasm [goid GO:0005737] [evidence IDA] [pmid 11914276]; go_component: eukaryotic tr…	eIF3a subunit of the core complex of translation initiation factor 3 (eIF3), essential for translation; part of a subcomplex (Prt1p-Rpg1p-Nip1p) that stimulates binding of mRNA and tRNA(i)Met to ribosomes	RPG1	chr2	0.565963	1.07012e-20	0.141867	0.036279	0.777972	7.67179e-13	0.336423	470.081	2.26814	3.20224	0.366031	56.0972	1	12.4233	12.3571	12.3912	12.4427	12.4047	10.8935	11.1326	11.3418	12.5063	12.4287	12.5364	12.5006	12.4031	11.1503	11.1703	11.3506	12.7624	12.5044	12.5601	12.1582	12.6839	11.1961	11.3263	11.6374	12.7168	12.4457	12.6033	12.663	12.713	11.4166
3997	1776987_at	YBR080C	S. cerevisiae YBR080C /GEN=SEC18 /DB_XREF=GI:6319554 /SEG=NC_001134:-398571,400847 /DEF=cytoplasmic protein involved in protein transport between ER and Golgi; ATPase /NOTE=Sec18p; go_component: cytoplasm [goid GO:0005737] [evidence IDA] [pmid 9624182]; go_component: extrinsic to plasma membrane [goid GO:0019897] [evidence IDA] [pmid 9624182]; go_function: ATPase activity [goid GO:0016887] [evide…	ATPase required for the release of Sec17p during the 'priming' step in homotypic vacuole fusion and for ER to Golgi transport; homolog of the mammalian NSF	SEC18	chr2	0.0441727	0.0404642	0.487358	0.995516	0.811311	0.590537	4.38904	4.56076	0.493709	0.0218962	0.319319	0.647085	1	11.4576	11.6224	11.665	11.488	11.5346	11.9665	11.7199	11.4624	11.5551	11.8241	11.7436	11.6619	11.5247	12.1473	11.9935	11.7724	11.5571	11.7081	11.5284	11.1478	11.5117	11.8794	11.5883	11.4155	11.5368	11.6288	11.7782	11.6759	11.5274	12.2312
1952	1773094_at	YBR081C	S. cerevisiae YBR081C /GEN=SPT7 /DB_XREF=GI:6319555 /SEG=NC_001134:-401210,405208 /DEF=Subunit of the SAGA transcriptional regulatory complex, involved in proper assembly of the complex; also present as a C-terminally truncated form in the SLIK/SALSA transcriptional regulatory complex /NOTE=Spt7p; go_component: SAGA complex [goid GO:0000124] [evidence IDA] [pmid 9674426]; go_function: structural …	Subunit of the SAGA transcriptional regulatory complex, involved in proper assembly of the complex; also present as a C-terminally truncated form in the SLIK/SALSA transcriptional regulatory complex	SPT7	chr2	0.000178422	0.00182382	0.494511	0.665594	0.0997944	0.141131	17.9645	11.5586	0.477564	0.529004	2.26532	1.95168	1	10.6779	10.8863	10.8096	10.787	10.6967	10.8924	10.6583	10.7711	10.6175	10.8249	10.9256	11.0257	10.6296	11.163	11.3132	11.3357	10.3547	10.441	10.5557	10.3341	10.2096	11.1631	10.9517	11.0349	10.332	11.1682	10.8465	10.8075	10.3376	11.2329
4960	1778788_at	YBR082C	S. cerevisiae YBR082C /GEN=UBC4 /DB_XREF=GI:6319556 /SEG=NC_001134:-406585,407126 /DEF=Ubiquitin-conjugating enzyme that mediates degradation of short-lived and abnormal proteins; interacts with E3-CaM in ubiquitinating calmodulin; interacts with many SCF ubiquitin protein ligases; component of the cellular stress response /NOTE=Ubc4p; go_component: proteasome complex (sensu Eukarya) [goid GO:000…	Ubiquitin-conjugating enzyme (E2), mediates degradation of abnormal or excess proteins, including calmodulin and histone H3; interacts with many SCF ubiquitin protein ligases; component of the cellular stress response	UBC4	chr2	0.000184946	2.99748e-06	0.647499	0.295642	0.319337	0.038136	17.8577	31.9217	0.213064	1.28693	1.21731	3.1551	1	13.5614	13.4682	13.5311	13.4513	13.5293	13.9844	13.7948	13.7193	13.554	13.8103	13.7221	13.6627	13.5282	14.1351	14.1324	14.0492	13.3366	13.3723	13.4311	13.5599	13.2791	13.8617	13.6718	13.6886	13.3478	13.8882	13.542	13.5495	13.3979	13.979
5053	1778960_at	YBR083W	S. cerevisiae YBR083W /GEN=TEC1 /DB_XREF=GI:6319557 /SEG=NC_001134:+409126,410586 /DEF=transcription factor of the TEA/ATTS DNA-binding domain family, regulator of Ty1 expression /NOTE=Tec1p; go_component: nucleus [goid GO:0005634] [evidence IC] [pmid 9036858]; go_function: specific RNA polymerase II transcription factor activity [goid GO:0003704] [evidence IDA] [pmid 9036858]; go_process: positi…	Transcription factor required for full Ty1 expression, Ty1-mediated gene activation, and haploid invasive and diploid pseudohyphal growth; TEA/ATTS DNA-binding domain family member	TEC1	chr2	4.05381e-23	0.254635	0.0673491	0.213726	2.89642e-14	0.28028	678.999	1.34558	3.58574	1.57864	71.3535	1.33502	1	11.2046	10.9837	11.0495	11.0751	11.0999	10.9236	11.2854	11.264	11.2202	9.62752	9.53864	9.43197	11.1266	9.46818	9.64965	9.77945	11.3523	11.1339	11.1589	10.9332	11.2738	11.2981	11.6523	11.5419	11.2465	9.80205	9.62983	9.71741	11.2048	9.82404
244	1769765_at	YBR084C-A	S. cerevisiae YBR084C-A /GEN=RPL19A /DB_XREF=GI:6319559 /SEG=NC_001134:-414143,415218 /DEF=Protein component of the large (60S) ribosomal subunit, nearly identical to Rpl19Bp and has similarity to rat L19 ribosomal protein; rpl19a and rpl19b single null mutations result in slow growth, while the double null mutation is lethal /NOTE=Rpl19ap; go_component: cytosolic large ribosomal subunit (sensu E…	Protein component of the large (60S) ribosomal subunit, nearly identical to Rpl19Bp and has similarity to rat L19 ribosomal protein; rpl19a and rpl19b single null mutations result in slow growth, while the double null mutation is lethal	RPL19A	chr2	4.65895e-07	1.67505e-19	0.000262046	0.012068	0.00153029	5.57453e-12	39.6029	390.936	16.834	4.27087	6.45345	48.2701	1	13.5048	13.508	13.5277	13.5448	13.4021	10.9513	11.6837	12.6091	13.5449	13.0574	13.2776	13.4262	13.4641	10.3279	10.5493	10.7846	13.478	13.4229	13.4075	13.7178	13.3973	11.0619	12.0159	12.6583	13.5222	13.2298	13.2256	13.4257	13.4722	10.1328
338	1769937_at	YBR084W	S. cerevisiae YBR084W /GEN=MIS1 /DB_XREF=GI:6319558 /SEG=NC_001134:+411011,413938 /DEF=mitochondrial C1-tetrahydroflate synthase /NOTE=Mis1p; go_component: mitochondrion [goid GO:0005739] [evidence IDA] [pmid 3528153]; go_function: formate-tetrahydrofolate ligase activity [goid GO:0004329] [evidence IDA] [pmid 3528153]; go_function: methenyltetrahydrofolate cyclohydrolase activity [goid GO:000447…	Mitochondrial C1-tetrahydrofolate synthase, involved in interconversion between different oxidation states of tetrahydrofolate (THF); provides activities of formyl-THF synthetase, methenyl-THF cyclohydrolase, and methylene-THF dehydrogenase	MIS1	chr2	0.215837	5.638e-16	0.953865	0.0508552	0.573943	3.54289e-09	1.5943	222.997	0.00340002	2.88531	0.674639	28.5718	1	12.1853	12.1943	12.1261	12.2145	12.1879	9.31965	10.3825	10.9447	12.2307	11.8828	12.1653	12.0632	12.1614	9.81181	9.94904	10.1362	12.3269	12.1584	12.2817	11.6461	12.5197	9.44147	10.236	10.4803	12.3953	11.4485	12.0343	12.0356	12.4781	9.65485
1388	1771977_at	YBR085C-A	S. cerevisiae YBR085C-A /GEN=AAC3 /DB_XREF=GI:9755326 /SEG=NC_001134:-418864,419121 /DEF=Hypothetical ORF /NOTE=Ybr085c-ap; go_component: cytoplasm [goid GO:0005737] [evidence IDA] [pmid 14562095]; go_component: nucleus [goid GO:0005634] [evidence IDA] [pmid 14562095]; go_function: molecular_function unknown [goid GO:0005554] [evidence ND]; go_process: biological_process unknown [goid GO:0000004]…	---	---	chr2	1.22865e-08	5.92009e-22	0.0102014	0.028583	0.000957882	9.03084e-13	57.4873	569.451	7.45481	3.42888	6.98532	55.4163	1	11.3069	11.3947	11.333	11.3484	11.423	13.6788	13.0376	12.7729	11.3481	11.8509	11.647	11.7675	11.5443	13.8106	13.8766	13.9312	11.1043	11.2567	11.2964	11.313	11.288	13.2112	12.7102	12.3787	11.2305	11.4067	11.8046	11.6664	11.3146	13.6301
4171	1777309_at	YBR085W	S. cerevisiae YBR085W /GEN=AAC3 /DB_XREF=GI:6319560 /SEG=NC_001134:+415940,416863 /DEF=Mitochondrial inner membrane ADP/ATP translocator, exchanges cytosolic ADP for mitochondrially synthesized ATP; expressed under anaerobic conditions; similar to Pet9p and Aac1p /NOTE=Aac3p; go_component: mitochondrial inner membrane [goid GO:0005743] [evidence ISS] [pmid 2165073]; go_function: ATP:ADP antiporte…	Mitochondrial inner membrane ADP/ATP translocator, exchanges cytosolic ADP for mitochondrially synthesized ATP; expressed under anaerobic conditions; similar to Pet9p and Aac1p; has roles in maintenance of viability and in respiration	AAC3	chr2	0.00335617	3.72081e-09	0.0862396	0.00697995	0.177009	0.000348422	10.0438	64.3173	3.13324	4.82542	1.74789	8.18468	1	8.21126	8.11271	7.92469	7.93102	7.99605	7.00349	7.08751	7.08215	8.23835	8.05597	8.45547	8.46041	7.93627	7.9158	7.38201	7.01413	8.42215	8.34357	8.24611	8.04625	8.54143	6.86974	6.94331	6.66928	8.36968	7.53425	8.33057	8.48641	8.43366	7.95212
3707	1776403_at	YBR086C	S. cerevisiae YBR086C /GEN=IST2 /DB_XREF=GI:27808701 /SEG=NC_001134:-420158,422998 /DEF=Plasma membrane protein that may be involved in osmotolerance, localizes to the mother cell in small-budded cells and to the bud in medium- and large-budded cells; mRNA is transported to the bud tip by an actomysin-driven process /NOTE=Ist2p; go_component: bud [goid GO:0005933] [evidence IDA] [pmid 11030653]; …	Plasma membrane protein that may be involved in osmotolerance, localizes to the mother cell in small-budded cells and to the bud in medium- and large-budded cells; mRNA is transported to the bud tip by an actomyosin-driven process	IST2	chr2	0.279309	0.119924	0.761298	0.984349	0.770535	0.573554	1.21118	2.55285	0.0938705	0.0513557	0.376504	0.675292	1	12.3137	12.3216	12.4607	12.4166	12.2557	12.1383	11.9555	12.1857	12.3773	12.3212	12.1817	12.1894	12.3174	12.036	11.8362	12.0728	12.4202	12.5377	12.556	12.0019	12.3266	12.5063	12.3692	12.4012	12.4724	12.479	12.4674	12.1833	12.3614	12.4357
4609	1778143_at	YBR087W	S. cerevisiae YBR087W /GEN=RFC5 /DB_XREF=GI:6319562 /SEG=NC_001134:+423722,424786 /DEF=RFC is a multisubunit DNA binding protein and ATPase that acts as a processivity factor for DNA polymerases delta and epsilon and loads proliferating cell nuclear antigen (PCNA) on DNA /NOTE=Rfc5p; go_component: DNA replication factor C complex [goid GO:0005663] [evidence IDA] [pmid 7651383]; go_component: DNA …	Subunit of heteropentameric Replication factor C (RF-C), which is a DNA binding protein and ATPase that acts as a clamp loader of the proliferating cell nuclear antigen (PCNA) processivity factor for DNA polymerases delta and epsilon	RFC5	chr2	0.346494	4.2893e-15	0.186192	0.697631	0.485764	3.99535e-07	0.912956	192.751	1.82502	0.48124	0.832803	18.4213	1	10.9941	10.9999	10.8558	10.7958	10.8843	9.64073	9.90828	9.98661	10.8796	10.7473	10.8547	10.748	10.7958	9.93119	10.0549	10.1618	10.7834	10.7121	10.6828	10.9605	10.6999	9.71765	10.075	10.2623	10.7991	11.0956	10.5158	10.4221	10.676	9.62507
2787	1774691_at	YBR088C	S. cerevisiae YBR088C /GEN=POL30 /DB_XREF=GI:6319564 /SEG=NC_001134:-424947,425723 /DEF=Accessory factor for DNA polymerase delta, mRNA increases in G1, peaks in S in mitosis, & increases prior to DNA synthesis in meiosis; required for DNA replication & repair, required for viability in cdc44, rad50, rad52 or rad57 backgrounds /NOTE=Pol30p; go_component: replication fork [goid GO:0005657] [eviden…	Proliferating cell nuclear antigen (PCNA), functions as the sliding clamp for DNA polymerase delta; may function as a docking site for other proteins required for mitotic and meiotic chromosomal DNA replication and for DNA repair	POL30	chr2	4.46128e-07	1.37878e-16	0.0150063	0.105327	0.00331434	6.22383e-08	39.7928	246.362	6.60827	2.21631	5.60695	22.0641	1	12.1364	12.2653	12.342	12.3006	11.8727	10.7336	10.9101	11.3627	12.1497	11.8639	12.1464	11.9526	11.8236	10.504	10.0779	9.91911	12.092	12.2149	12.2618	12.7853	11.945	10.8711	10.9818	11.2153	12.0562	11.8453	11.9682	11.8422	11.9705	10.2519
1688	1772583_s_at	YBR089C-A	S. cerevisiae YBR089C-A /GEN=NHP6B /DB_XREF=GI:6319565 /SEG=NC_001134:-426147,426446 /DEF=Homologous to mammalian high mobility group proteins 1 and 2; functions redundantly with the highly homologous gene, NHP6A; high-mobility group non-histone chromatin protein /NOTE=Nhp6bp; go_component: nuclear chromatin [goid GO:0000790] [evidence ISS] [pmid 10228169]; go_function: chromatin binding [goid GO…	High-mobility group non-histone chromatin protein, functionally redundant with Nhp6Ap; homologous to mammalian high mobility group proteins 1 and 2; acts to recruit transcription factor Rcs1p to certain promoters	NHP6B	chr2	0.165244	0.00631351	0.201735	0.919126	0.62638	0.0412736	2.01673	8.54499	1.69888	0.165051	0.58947	3.08065	1	11.3651	11.3552	11.3308	11.4396	11.2704	11.7196	11.4247	11.447	11.3698	10.6295	10.9957	11.0263	11.3667	11.6831	11.4563	11.3988	11.055	11.1774	11.2302	11.6329	11.1267	11.7344	11.5689	11.4481	11.1437	10.9712	10.9883	11.0227	11.112	11.6645
4363	1777670_at	YBR089C-A	S. cerevisiae YBR089C-A /GEN=NHP6B /DB_XREF=GI:6319565 /SEG=NC_001134:-426147,426446 /DEF=Homologous to mammalian high mobility group proteins 1 and 2; functions redundantly with the highly homologous gene, NHP6A; high-mobility group non-histone chromatin protein /NOTE=Nhp6bp; go_component: nuclear chromatin [goid GO:0000790] [evidence ISS] [pmid 10228169]; go_function: chromatin binding [goid GO…	High-mobility group non-histone chromatin protein, functionally redundant with Nhp6Ap; homologous to mammalian high mobility group proteins 1 and 2; acts to recruit transcription factor Rcs1p to certain promoters	NHP6B	chr2	0.22904	0.000205455	0.276787	0.792843	0.5829	0.0213108	1.50377	17.5462	1.2242	0.34516	0.659691	3.71151	1	11.1957	11.1826	11.2475	11.2049	11.1966	11.7223	11.3508	11.3794	11.157	10.6167	10.7981	10.905	11.1741	11.5839	11.4281	11.3251	10.6604	10.8051	10.6355	11.5029	10.6202	11.5845	11.265	11.3504	10.8422	10.8274	10.6271	10.501	10.7016	11.4731
2670	1774461_at	YBR090C	S. cerevisiae YBR090C /GEN=NHP6B /DB_XREF=GI:6319566 /SEG=NC_001134:-426290,427015 /DEF=Hypothetical ORF /NOTE=Ybr090cp; go_component: cytoplasm [goid GO:0005737] [evidence IDA] [pmid 14562095]; go_component: nucleus [goid GO:0005634] [evidence IDA] [pmid 14562095]; go_function: molecular_function unknown [goid GO:0005554] [evidence ND]; go_process: biological_process unknown [goid GO:0000004] [e…	---	---	chr2	0.128339	0.931214	0.988514	0.996938	0.904932	0.918457	2.43701	0.00756895	0.000210493	0.0169256	0.186307	0.166067	1	5.05949	4.97676	4.83405	4.92946	5.11653	4.7934	5.0157	5.01895	5.03641	5.06194	4.83408	4.70533	5.10539	5.00605	4.95313	5.01654	4.86303	4.9026	5.17223	5.24213	4.96787	5.01295	5.21581	5.13085	4.92304	5.00329	4.86853	4.58329	4.85732	4.94797
2388	1773910_at	YBR091C	S. cerevisiae YBR091C /GEN=MRS5 /DB_XREF=GI:6319567 /SEG=NC_001134:-427112,427441 /DEF=Involved in mitochondrial biogenesis, may share a common function with Mrs11p /NOTE=Mrs5p; go_component: mitochondrial inner membrane protein insertion complex [goid GO:0042721] [evidence TAS] [pmid 12581629]; go_component: mitochondrial intermembrane space [goid GO:0005758] [evidence TAS] [pmid 9495346]; go_fu…	Essential protein of the inner mitochondrial membrane, peripherally localized; component of the TIM22 complex, which is a twin-pore translocase that mediates insertion of numerous multispanning inner membrane proteins	TIM12	chr2	0.0103988	4.86668e-05	0.395629	0.903656	0.415321	0.0402678	7.41213	22.0061	0.741368	0.188191	0.97797	3.10386	1	10.7034	10.5151	10.4525	10.4839	10.7442	9.23325	9.78719	9.75263	10.8814	10.8505	10.7866	10.7026	10.7768	10.0156	10.3858	10.6077	10.4645	10.3686	10.3106	10.8438	10.6455	9.10121	9.7199	9.8084	10.461	10.7991	10.4212	10.5969	10.625	9.81269
5397	1779615_at	YBR092C	S. cerevisiae YBR092C /GEN=PHO3 /DB_XREF=GI:6319568 /SEG=NC_001134:-427655,429058 /DEF=Acid phosphatase, nearly identical to Pho5p; glycosylated; transported to cell surface by secretory pathway; expression is repressed by thiamine /NOTE=Pho3p; go_component: periplasmic space (sensu Fungi) [goid GO:0030287] [evidence NAS] [pmid 1965216]; go_component: periplasmic space (sensu Fungi) [goid GO:0030…	Constitutively expressed acid phosphatase similar to Pho5p; brought to the cell surface by transport vesicles; hydrolyzes thiamin phosphates in the periplasmic space, increasing cellular thiamin uptake; expression is repressed by thiamin	PHO3	chr2	0.000512665	5.81084e-30	0.00026451	1.72278e-05	5.32319e-07	6.67515e-21	14.9291	1870.06	16.8069	12.2129	17.8956	203.069	1	11.7727	11.4012	11.6121	11.6428	11.6394	7.23161	8.50212	9.04361	11.7536	12.1771	11.9263	12.2505	11.6831	8.44622	7.89771	8.43088	11.7391	11.5781	11.5862	11.2576	11.9084	7.5421	8.26656	8.95464	11.9978	12.2301	11.7376	12.2663	11.8981	8.78635
5590	1779985_at	YBR093C	S. cerevisiae YBR093C /GEN=PHO5 /DB_XREF=GI:6319569 /SEG=NC_001134:-429505,430908 /DEF=One of three repressible acid phosphatases, a glycoprotein that is transported to the cell surface by the secretory pathway; induced by phosphate starvation and coordinately regulated by PHO4 and PHO2 /NOTE=Pho5p; go_component: cell wall (sensu Fungi) [goid GO:0009277] [evidence IDA] [pmid 3537693]; go_componen…	Repressible acid phosphatase (1 of 3) that also mediates extracellular nucleotide-derived phosphate hydrolysis; secretory pathway derived cell surface glycoprotein; induced by phosphate starvation and coordinately regulated by PHO4 and PHO2	PHO5	chr2	7.66306e-12	0.0410472	0.193244	0.499592	5.23858e-05	0.0038452	109.175	4.53264	1.76626	0.806498	10.6368	5.44845	1	8.78527	8.75928	8.95229	8.86246	8.87757	8.70329	8.78851	8.52525	8.77977	8.17321	8.15458	8.13927	8.87909	8.26241	7.93475	7.78655	9.11621	9.10865	8.94269	9.03784	9.161	8.74668	8.85774	8.40169	9.0954	8.14155	8.0583	8.36286	8.95808	8.48516
1699	1772610_at	YBR094W	S. cerevisiae YBR094W /GEN=PHO5 /DB_XREF=GI:6319570 /SEG=NC_001134:+431993,434254 /DEF=Hypothetical ORF /NOTE=Ybr094wp; go_component: cytoplasm [goid GO:0005737] [evidence IDA] [pmid 14562095]; go_function: molecular_function unknown [goid GO:0005554] [evidence ND]; go_process: biological_process unknown [goid GO:0000004] [evidence ND]	Putative tubulin tyrosine ligase associated with P-bodies	PBY1	chr2	0.462715	0.604532	0.207337	0.432911	0.142203	0.459731	0.552513	0.273598	1.65629	0.939774	1.94487	0.884134	1	9.8739	10.0593	10.1029	10.0663	9.87003	9.82686	10.1365	10.251	9.89212	10.4068	10.2328	10.2117	9.88007	10.0564	9.8969	9.83663	10.4142	10.2075	10.3144	10.1827	10.3847	9.77369	10.1416	10.3895	10.2655	10.4086	10.4969	10.5456	10.4229	10.2642
358	1769978_at	YBR095C	S. cerevisiae YBR095C /GEN=PHO5 /DB_XREF=GI:37362619 /SEG=NC_001134:-434363,435655 /DEF=Hypothetical ORF /NOTE=Ybr095cp	Subunit of the histone deacetylase Rpd3L complex; possibly involved in cell fusion and invasive growth	RXT2	chr2	0.0606429	0.774273	0.0988881	0.153558	0.015327	0.174691	3.7819	0.0836526	2.88901	1.87568	4.03374	1.75974	1	10.4249	10.4808	10.5189	10.4387	10.5834	10.5626	10.5085	10.307	10.61	10.4091	10.5771	10.6272	10.6152	10.5301	10.7449	10.6828	10.5419	10.6342	10.5083	10.4746	10.571	10.385	10.3932	10.3803	10.4821	10.5472	10.3959	10.6684	10.4092	10.6877
1682	1772573_at	YBR096W	S. cerevisiae YBR096W /GEN=PHO5 /DB_XREF=GI:6319572 /SEG=NC_001134:+435978,436670 /DEF=Hypothetical ORF /NOTE=Ybr096wp; go_component: endoplasmic reticulum [goid GO:0005783] [evidence IDA] [pmid 14562095]; go_function: molecular_function unknown [goid GO:0005554] [evidence ND]; go_process: biological_process unknown [goid GO:0000004] [evidence ND]	---	---	chr2	0.521449	0.480074	0.683775	0.60627	0.787077	0.042383	0.420226	0.510566	0.168963	0.621492	0.353244	3.05574	1	12.1363	12.1864	12.2382	12.134	12.2341	12.404	12.2292	11.7289	12.1753	12.3598	12.2395	12.117	12.2223	12.2564	12.1733	11.7889	11.7577	12.1031	11.9846	12.3719	11.7993	12.2458	12.2203	11.9373	11.7322	12.3717	11.8715	11.8904	11.8194	12.1982
1601	1772396_at	YBR097W	S. cerevisiae YBR097W /GEN=VPS15 /DB_XREF=GI:6319573 /SEG=NC_001134:+436908,441272 /DEF=myristoylated protein kinase involved in vacuolar protein sorting /NOTE=Vps15p; go_component: Golgi membrane [goid GO:0000139] [evidence TAS] [pmid 8689553]; go_function: protein serine/threonine kinase activity [goid GO:0004674] [evidence IDA] [pmid 7989323]; go_process: protein amino acid phosphorylation [go…	Myristoylated serine/threonine protein kinase involved in vacuolar protein sorting; functions as a membrane-associated complex with Vps34p; active form recruits Vps34p to the Golgi membrane; interacts with the GDP-bound form of Gpa1p	VPS15	chr2	0.392413	5.26099e-09	0.651458	0.848961	0.961405	0.00896453	0.751638	62.2838	0.207951	0.266596	0.0965029	4.56995	1	10.1865	10.4519	10.3938	10.3482	10.5246	11.2313	11.1372	11.1404	10.1619	10.369	10.4062	10.5131	10.465	11.1728	11.0111	10.9958	10.149	10.5376	10.4143	10.1347	10.1216	11.1083	11.0097	11.1854	10.1503	10.6113	10.491	10.5659	10.1572	11.341
5081	1779016_at	YBR098W	S. cerevisiae YBR098W /GEN=MMS4 /DB_XREF=GI:27808702 /SEG=NC_001134:+441472,443547 /DEF=endonuclease /NOTE=Mms4p; go_component: nucleus [goid GO:0005634] [evidence ISS] [pmid 9604884]; go_function: endonuclease activity [goid GO:0004519] [evidence IDA] [pmid 11641278]; go_function: transcription coactivator activity [goid GO:0003713] [evidence IDA] [pmid 9604884]; go_process: DNA repair [goid GO:…	Subunit of the structure-specific Mms4p-Mus81p endonuclease that cleaves branched DNA; involved in recombination, DNA repair, and joint molecule formation/resolution during meiotic recombination	MMS4	chr2	0.438993	0.682262	0.688258	0.948407	0.918858	0.775276	0.614146	0.170681	0.163929	0.118784	0.165458	0.369825	1	8.61315	9.00978	8.90916	8.85066	8.51751	8.29546	8.39104	8.51556	8.6352	8.45151	8.64663	8.72426	8.42034	8.1191	8.71608	8.34203	8.26289	8.57625	8.51612	8.91877	8.14311	9.08364	9.17088	9.44208	8.0925	9.35295	8.81374	8.73722	8.15159	8.66296
5129	1779107_at	YBR101C	S. cerevisiae YBR101C /GEN=FES1 /DB_XREF=GI:6319577 /SEG=NC_001134:-443778,444650 /DEF=Hsp70 (Ssa1p) nucleotide exchange factor, cytosolic homolog of Sls1p, which is the nucleotide exchange factor for BiP (Kar2p) in the endoplasmic reticulum /NOTE=Fes1p; go_component: cytosol [goid GO:0005829] [evidence IDA] [pmid 12052876]; go_component: cytosolic ribosome (sensu Eukarya) [goid GO:0005830] [evid…	Hsp70 (Ssa1p) nucleotide exchange factor, cytosolic homolog of Sil1p, which is the nucleotide exchange factor for BiP (Kar2p) in the endoplasmic reticulum	FES1	chr2	2.5516e-09	1.99419e-15	0.650242	0.0243941	0.000330872	4.02969e-08	66.583	203.719	0.209513	3.58093	8.24792	22.9781	1	11.8867	11.9801	12.2381	11.9273	11.7663	13.2267	13.0427	12.7173	11.7894	12.5735	12.5624	12.5197	11.8025	13.7203	13.9542	14.017	11.6707	11.6101	12.0642	12.0461	11.6214	13.3083	13.3947	13.1608	11.643	13.0579	12.6564	12.4621	11.656	13.5208
1644	1772497_at	YBR102C	S. cerevisiae YBR102C /GEN=EXO84 /DB_XREF=GI:6319578 /SEG=NC_001134:-445019,447280 /DEF=Component of the exocyst complex, which is required for exocytosis; also involved in pre-mRNA splicing; potential Cdc28p substrate /NOTE=Exo84p; go_component: actin cap (sensu Fungi) [goid GO:0030478] [evidence IDA] [pmid 10652251]; go_component: exocyst [goid GO:0000145] [evidence IPI] [pmid 10438536]; go_fun…	Essential protein with dual roles in spliceosome assembly and exocytosis; the exocyst complex (Sec3p, Sec5p, Sec6p, Sec8p, Sec10p, Sec15p, Exo70p, and Exo84p) mediates polarized targeting of secretory vesicles to active sites of exocytosis	EXO84	chr2	0.856067	0.0110324	0.789361	0.979585	0.617226	0.0949097	0.0334353	7.28084	0.0725696	0.0617227	0.603954	2.31098	1	9.10165	9.20366	9.2955	9.2873	9.01509	9.75385	9.52308	9.44619	9.13693	9.1105	9.11342	9.25839	9.03886	9.50161	9.54328	9.34386	9.2241	9.08698	9.10499	9.23846	9.04433	9.53155	9.11175	8.91776	9.23454	8.85658	8.95926	9.11922	9.00822	9.30712
2773	1774668_at	YBR103W	S. cerevisiae YBR103W /GEN=SIF2 /DB_XREF=GI:6319579 /SEG=NC_001134:+447666,449273 /DEF=Sir4p-Interacting Factor /NOTE=Sif2p; go_component: histone deacetylase complex [goid GO:0000118] [evidence IPI] [pmid 11711434]; go_component: nucleus [goid GO:0005634] [evidence IPI] [pmid 9651685]; go_function: NAD-dependent histone deacetylase activity [goid GO:0017136] [evidence IDA,IPI] [pmid 11711434]; g…	WD40 repeat-containing subunit of the Set3C histone deacetylase complex, which represses early/middle sporulation genes; antagonizes telomeric silencing; binds specifically to the Sir4p N-terminus	SIF2	chr2	0.10888	0.0267701	0.322052	0.908561	0.306251	0.150365	2.72004	5.39051	1.01166	0.180923	1.25512	1.89459	1	10.5739	10.798	10.6871	10.6098	10.5769	11.0961	10.8749	10.8222	10.627	10.4537	10.637	10.673	10.558	10.881	10.7378	10.5404	10.4746	10.6878	10.6139	10.5733	10.4296	11.1928	11.0271	10.8575	10.5328	10.5057	10.5435	10.7168	10.393	10.6359
2797	1774710_at	YBR104W	S. cerevisiae YBR104W /GEN=YMC2 /DB_XREF=GI:6319580 /SEG=NC_001134:+449624,450613 /DEF=Putative mitochondrial inner membrane transporter, member of the mitochondrial carrier (MCF) family /NOTE=Ymc2p; go_component: mitochondrial inner membrane [goid GO:0005743] [evidence ISS] [pmid 10930523]; go_function: transporter activity [goid GO:0005215] [evidence ISS] [pmid 10930523]; go_process: transport …	Mitochondrial protein, putative inner membrane transporter with a role in oleate metabolism and glutamate biosynthesis; member of the mitochondrial carrier (MCF) family; has similarity with Ymc1p	YMC2	chr2	1.51419e-11	1.85928e-07	0.000516038	0.162994	4.00321e-08	9.54205e-07	103.342	43.7414	14.9109	1.82203	22.9922	16.8546	1	11.8724	11.738	11.5623	11.5431	11.9575	12.4282	12.1048	11.7211	11.8835	11.1094	11.2873	11.5123	11.9896	11.4813	11.704	11.3403	11.6596	11.6404	11.4832	11.6066	11.7	12.2806	12.0437	11.5617	11.6514	11.0872	11.1055	11.3852	11.6789	11.3682
2276	1773681_at	YBR105C	S. cerevisiae YBR105C /GEN=VID24 /DB_XREF=GI:6319581 /SEG=NC_001134:-450838,451926 /DEF=also involved in vacuolar protein targeting /NOTE=Vid24p; go_component: cytoplasmic vesicle [goid GO:0016023] [evidence IDA] [pmid 9508768]; go_component: extrinsic to membrane [goid GO:0019898] [evidence IDA] [pmid 9508768]; go_function: molecular_function unknown [goid GO:0005554] [evidence ND]; go_process: …	Peripheral membrane protein located at Vid (vacuole import and degradation) vesicles; regulates fructose-1,6-bisphosphatase (FBPase) targeting to the vacuole; promotes proteasome-dependent catabolite degradation of FBPase	VID24	chr2	0.551921	4.43078e-16	0.000236134	0.197052	0.0710569	1.26965e-07	0.361481	226.85	17.1374	1.65156	2.57578	20.6175	1	11.0828	10.7734	10.874	10.7377	11.2774	12.5616	12.6332	12.7008	11.124	11.2749	11.3539	11.2838	11.1953	11.9228	11.7753	12.2979	11.5139	11.102	11.0284	10.4923	11.4822	12.2258	12.2188	11.9594	11.5057	10.4529	11.3009	11.3389	11.5008	11.8588
1730	1772672_at	YBR106W	S. cerevisiae YBR106W /GEN=PHO88 /DB_XREF=GI:6319582 /SEG=NC_001134:+452615,453181 /DEF=Probable membrane protein, involved in phosphate transport; pho88 pho86 double null mutant exhibits enhanced synthesis of repressible acid phosphatase at high inorganic phosphate concentrations /NOTE=Pho88p; go_component: membrane [goid GO:0016020] [evidence IDA] [pmid 8709965]; go_function: phosphate transpor…	Probable membrane protein, involved in phosphate transport; pho88 pho86 double null mutant exhibits enhanced synthesis of repressible acid phosphatase at high inorganic phosphate concentrations	PHO88	chr2	2.13769e-09	0.554038	0.71894	0.9791	0.000936785	0.647196	67.6647	0.357625	0.13182	0.0627357	7.01097	0.557072	1	13.1628	13.1711	13.1712	13.038	13.1203	13.0826	13.2244	13.286	13.1619	13.7656	13.6851	13.6447	13.1213	13.5662	13.696	13.7708	13.1401	13.1567	13.0742	13.4277	13.2234	12.9359	12.8298	13.0313	13.1737	13.6789	13.6589	13.7374	13.2497	13.5151
3263	1775590_at	YBR107C	S. cerevisiae YBR107C /GEN=IML3 /DB_XREF=GI:6319583 /SEG=NC_001134:-453750,454487 /DEF=Protein with a role in kinetochore function, localizes to the outer kinetochore in a Ctf19p-dependent manner, interacts with Chl4p and Ctf19p /NOTE=Iml3p; go_component: condensed nuclear chromosome kinetochore [goid GO:0000778] [evidence IPI] [pmid 11361335]; go_function: molecular_function unknown [goid GO:000…	Protein with a role in kinetochore function, localizes to the outer kinetochore in a Ctf19p-dependent manner, interacts with Chl4p and Ctf19p	IML3	chr2	0.00184427	0.116344	0.583626	0.965886	0.213059	0.788718	11.5304	2.60504	0.306595	0.0884216	1.58145	0.350942	1	8.91175	9.1114	9.20749	9.04293	9.02757	9.08694	9.21385	9.45258	8.86644	9.46875	9.50896	9.63022	9.03676	9.75935	9.71622	9.50844	9.29243	9.32644	9.47991	9.6314	9.05232	9.52546	9.72143	9.49372	9.29032	9.5085	9.54124	9.60936	9.10543	9.66001
563	1770379_at	YBR108W	S. cerevisiae YBR108W /GEN=IML3 /DB_XREF=GI:6319584 /SEG=NC_001134:+454779,457325 /DEF=Hypothetical ORF /NOTE=Ybr108wp; go_component: cellular_component unknown [goid GO:0008372] [evidence ND]; go_function: molecular_function unknown [goid GO:0005554] [evidence ND]; go_process: biological_process unknown [goid GO:0000004] [evidence ND]	Protein interacting with Rvs167p; null mutant is viable and displays elevated frequency of mitochondrial genome loss	AIM3	chr2	0.178208	0.000410386	0.697306	0.961421	0.515826	0.264265	1.89489	15.5512	0.15404	0.0964751	0.776393	1.38797	1	8.67994	8.79478	9.06174	9.07631	8.89434	9.84148	9.65905	9.66101	8.74096	9.35497	9.39533	9.38392	8.88213	10.0113	9.80344	10.0323	8.96705	9.00067	9.21663	8.26125	9.09267	9.71639	9.53095	9.05242	8.88038	8.22366	9.76388	9.62665	8.89894	10.1216
5565	1779933_at	YBR109C	S. cerevisiae YBR109C /GEN=CMD1 /DB_XREF=GI:6319585 /SEG=NC_001134:-457875,458318 /DEF=master regulator of calcium mediated signalling /NOTE=Cmd1p; go_component: bud neck [goid GO:0005935] [evidence IDA] [pmid 1639847]; go_component: bud tip [goid GO:0005934] [evidence IDA] [pmid 1639847]; go_component: central plaque of spindle pole body [goid GO:0005823] [evidence IDA] [pmid 8601600]; go_compon…	Calmodulin; Ca++ binding protein that regulates Ca++ independent processes (mitosis, bud growth, actin organization, endocytosis, etc.) and Ca++ dependent processes (stress-activated pathways), targets include Nuf1p, Myo2p and calcineurin	CMD1	chr2	0.00267953	4.05719e-06	0.468175	0.62739	0.327189	0.000687671	10.5953	30.7567	0.539045	0.587881	1.19533	7.37049	1	13.1309	13.0844	13.1584	13.1077	13.0116	13.5605	13.5046	13.5069	13.122	13.3375	13.2638	13.2166	13.0079	13.7277	13.7831	13.8179	12.9784	13.0249	12.9729	13.2936	12.9087	13.4385	13.2973	13.3015	12.9893	13.241	13.1392	13.2349	12.9191	13.5079
203	1769684_at	YBR110W	S. cerevisiae YBR110W /GEN=ALG1 /DB_XREF=GI:6319586 /SEG=NC_001134:+458828,460177 /DEF=Mannosyltransferase, involved in asparagine-linked glycosylation in the endoplasmic reticulum (ER) ; essential for viability, mutation is functionally complemented by human ortholog /NOTE=Alg1p; go_component: integral to membrane [goid GO:0016021] [evidence ISS] [pmid 2182636]; go_function: beta-1,4-mannosyltra…	Mannosyltransferase, involved in asparagine-linked glycosylation in the endoplasmic reticulum (ER); essential for viability, mutation is functionally complemented by human ortholog	ALG1	chr2	0.145416	0.000523965	0.538465	0.916726	0.854648	0.294861	2.22694	14.8687	0.386662	0.168686	0.258588	1.28932	1	10.0938	10.1815	10.0452	10.1521	10.0734	10.3472	10.2315	10.3444	10.1009	9.93723	9.88973	9.86163	10.0701	10.2369	10.4011	10.1625	10.219	10.2136	10.1593	10.1795	10.2918	10.5156	10.4212	10.2869	10.1605	10.1646	9.93351	10.0327	10.2016	10.3274
1373	1771955_at	YBR111C	S. cerevisiae YBR111C /GEN=YSA1 /DB_XREF=GI:6319587 /SEG=NC_001134:-461134,461829 /DEF=Protein with weak homology to D. melanogaster serendipity protein and X. laevis basis fibroblast growth factor /NOTE=Ysa1p; go_component: cytoplasm [goid GO:0005737] [evidence IDA] [pmid 14562095]; go_component: nucleus [goid GO:0005634] [evidence IDA] [pmid 14562095]; go_function: phosphoribosyl-ATP diphosphat…	Nudix hydrolase family member with ADP-ribose pyrophosphatase activity; shown to metabolize O-acetyl-ADP-ribose to AMP and acetylated ribose 5'-phosphate	YSA1	chr2	0.0161784	3.69606e-06	0.450952	0.893086	0.246912	0.010607	6.44651	31.1131	0.582428	0.203674	1.44903	4.40012	1	12.8319	12.9565	12.8736	12.832	12.929	13.3666	13.4384	13.5129	12.927	12.798	12.6464	12.6215	12.9112	13.2039	13.1138	13.2976	12.6719	12.8314	12.7859	13.1271	12.6596	13.3767	13.4736	13.6259	12.6742	13.047	12.5333	12.5284	12.602	13.0612
4905	1778689_at	YBR111W-A	S. cerevisiae YBR111W-A /GEN=SUS1 /DB_XREF=GI:41629677 /SEG=NC_001134:+462095,462535 /DEF=Protein involved in mRNA export coupled transcription activation; component of the SAGA histone acetylase complex /NOTE=Sus1p; go_component: SAGA complex [goid GO:0000124] [evidence IDA] [pmid 14718168]; go_component: nuclear pore [goid GO:0005643] [evidence IDA] [pmid 14718168]; go_function: molecular_funct…	Protein involved in mRNA export coupled transcription activation and elongation; component of both the SAGA histone acetylase complex and TREX-2, and interacts with RNAPII	SUS1	chr2	0.603913	0.474005	0.691038	0.97923	0.998065	0.971312	0.27454	0.524944	0.160853	0.0624648	0.0124249	0.0782651	1	10.2712	10.0379	10.0995	9.75387	10.175	10.1161	10.2451	9.94865	10.1634	10.0984	9.81409	9.9667	10.2931	10.1263	10.0912	10.3741	9.41177	9.46417	9.35272	10.4048	9.45218	9.33002	9.74033	9.84577	9.56693	9.84695	9.60313	9.72589	9.69631	9.79892
677	1770604_at	YBR112C	S. cerevisiae YBR112C /GEN=CYC8 /DB_XREF=GI:6319589 /SEG=NC_001134:-462826,465726 /DEF=General transcriptional co-repressor, acts together with Tup1p; also acts as part of a transcriptional co-activator complex that recruits the SWI/SNF and SAGA complexes to promoters /NOTE=Cyc8p; go_component: nucleus [goid GO:0005634] [evidence IPI] [pmid 1739976]; go_function: general transcriptional repressor…	General transcriptional co-repressor, acts together with Tup1p; also acts as part of a transcriptional co-activator complex that recruits the SWI/SNF and SAGA complexes to promoters; can form the prion [OCT+]	CYC8	chr2	0.0024423	4.79441e-08	0.364681	0.291788	0.265085	1.26165e-05	10.825	50.3042	0.845596	1.29876	1.38519	12.6739	1	10.2299	10.3915	10.5179	10.6491	10.2879	9.85917	9.68569	9.88387	10.2544	10.1811	10.4137	10.3373	10.3773	9.80459	9.50585	9.61543	10.4898	10.4786	10.7572	10.2565	10.4903	10.4422	10.2522	10.3104	10.452	10.2394	10.5968	10.4929	10.4803	10.2159
2333	1773804_at	YBR114W	S. cerevisiae YBR114W /GEN=RAD16 /DB_XREF=GI:6319590 /SEG=NC_001134:+467204,469576 /DEF=Protein that recognizes and binds damaged DNA in an ATP-dependent manner (with Rad7p) during nucleotide excision repair; subunit of Nucleotide Excision Repair Factor 4 (NEF4); member of the SWI/SNF family /NOTE=Rad16p; go_component: nucleotide excision repair factor 4 complex [goid GO:0000113] [evidence IDA] […	Protein that recognizes and binds damaged DNA in an ATP-dependent manner (with Rad7p) during nucleotide excision repair; subunit of Nucleotide Excision Repair Factor 4 (NEF4) and the Elongin-Cullin-Socs (ECS) ligase complex	RAD16	chr2	7.17094e-11	4.19265e-18	0.0905979	0.673119	3.05635e-05	1.87779e-11	90.9187	314.022	3.04473	0.517664	11.3871	43.934	1	9.32611	9.30125	9.46151	9.45109	9.32941	10.0153	10.3781	10.8571	9.34198	10.0311	10.0379	10.0064	9.33548	10.8292	11.2673	11.5266	9.21635	9.11987	9.19541	9.13971	9.17135	10.3996	10.7636	11.2371	9.19074	10.495	9.97064	9.88153	9.25569	10.7767
2976	1775044_at	YBR115C	S. cerevisiae YBR115C /GEN=LYS2 /DB_XREF=GI:6319591 /SEG=NC_001134:-469704,473882 /DEF=A key step in fungal biosynthesis of lysine, enzymatic reduction of alpha-aminoadipate at C6 to the semialdehyde is catalyzed by holo-Lys2p, which is generated from apo-Lys2p by addition of phosphopantetheine by Lys5p. /NOTE=Lys2p; go_component: cytoplasm [goid GO:0005737] [evidence TAS] [pmid 3928261]; go_func…	Alpha aminoadipate reductase, catalyzes the reduction of alpha-aminoadipate to alpha-aminoadipate 6-semialdehyde, which is the fifth step in biosynthesis of lysine; activation requires posttranslational phosphopantetheinylation by Lys5p	LYS2	chr2	0.000260047	0.00324617	0.69879	0.809288	0.154502	0.0742882	16.8563	10.1249	0.152452	0.322147	1.87016	2.53492	1	5.18619	5.05499	5.3296	5.4167	5.29412	4.77949	4.88389	4.79507	5.36729	4.89487	5.09609	4.94615	5.28167	4.66248	4.39677	4.60509	5.48234	5.47077	5.70171	4.98673	5.59271	4.92238	5.49003	5.10562	5.41444	4.85051	4.72968	5.21479	5.49165	4.76595
4608	1778142_at	YBR117C	S. cerevisiae YBR117C /GEN=TKL2 /DB_XREF=GI:6319593 /SEG=NC_001134:-474348,476393 /DEF=transketolase, homologous to tkl1 /NOTE=Tkl2p; go_component: cytoplasm [goid GO:0005737] [evidence IDA] [pmid 14562095]; go_component: nucleus [goid GO:0005634] [evidence IDA] [pmid 14562095]; go_function: transketolase activity [goid GO:0004802] [evidence ISS] [pmid 7916691]; go_process: pentose-phosphate shun…	Transketolase, similar to Tkl1p; catalyzes conversion of xylulose-5-phosphate and ribose-5-phosphate to sedoheptulose-7-phosphate and glyceraldehyde-3-phosphate in the pentose phosphate pathway; needed for synthesis of aromatic amino acids	TKL2	chr2	2.31735e-07	1.66782e-19	0.118827	0.246353	7.888e-05	4.67223e-13	42.7271	391.05	2.56865	1.45107	10.0831	58.2105	1	8.16542	8.55897	8.60246	8.81163	8.24402	11.5311	12.2169	12.7517	8.41819	10.9492	9.44497	9.21326	8.23111	12.6083	12.6193	13.2967	8.42237	8.80207	8.91199	8.39935	8.43028	11.1115	11.9827	12.4491	8.35416	10.9615	9.55068	9.20241	8.3665	12.2819
3818	1776636_s_at	YBR118W	S. cerevisiae YBR118W /GEN=TEF2 /DB_XREF=GI:6319594 /SEG=NC_001134:+477627,479003 /DEF=functions in the binding reaction of aminoacyl-tRNA (AA-tRNA) to ribosomes /NOTE=Tef2p; go_component: ribosome [goid GO:0005840] [evidence TAS] [pmid 9841679]; go_function: translation elongation factor activity [goid GO:0003746] [evidence TAS] [pmid 9841679]; go_process: translational elongation [goid GO:00064…	Translational elongation factor EF-1 alpha; also encoded by TEF2; functions in the binding reaction of aminoacyl-tRNA (AA-tRNA) to ribosomes /// Translational elongation factor EF-1 alpha; also encoded by TEF1; functions in the binding reaction of aminoacyl-tRNA (AA-tRNA) to ribosomes	TEF1 /// TEF2	chr16 /// chr2	0.255688	0.805599	0.081705	0.686115	0.669491	0.975566	1.33951	0.0615815	3.23088	0.49826	0.523122	0.0699468	1	14.5746	14.5602	14.5176	14.5991	14.5414	14.5771	14.6007	14.6139	14.523	14.6449	14.6563	14.6445	14.5249	14.5617	14.5629	14.5296	14.5711	14.5582	14.5304	14.4623	14.6032	14.5873	14.5613	14.5685	14.5756	14.6449	14.6945	14.6238	14.6091	14.5526
5630	1780066_at	YBR119W	S. cerevisiae YBR119W /GEN=MUD1 /DB_XREF=GI:6319595 /SEG=NC_001134:+479294,480279 /DEF=U1 snRNP A protein /NOTE=Mud1p; go_component: snRNP U1 [goid GO:0005685] [evidence IDA] [pmid 11804584]; go_function: RNA binding [goid GO:0003723] [evidence IGI,ISS] [pmid 8449403]; go_process: nuclear mRNA splicing, via spliceosome [goid GO:0000398] [evidence IGI] [pmid 8449403]	U1 snRNP A protein, homolog of human U1-A; involved in nuclear mRNA splicing	MUD1	chr2	0.0063659	0.860547	0.932175	0.973726	0.403964	0.742764	8.52586	0.0313639	0.00735829	0.0735891	1.00342	0.415889	1	9.95116	9.92613	9.96212	9.69607	9.99861	9.82942	9.6346	9.61112	9.97248	10.0044	10.0847	10.1437	10.0425	10.2093	9.99138	9.83276	9.46468	9.59409	9.67493	10.0556	9.68533	9.94729	9.82896	9.97889	9.6308	10.5473	10.0048	9.88214	9.62386	10.2491
3775	1776555_at	YBR120C	S. cerevisiae YBR120C /GEN=CBP6 /DB_XREF=GI:6319596 /SEG=NC_001134:-480391,480879 /DEF=Translational activator of COB mRNA /NOTE=Cbp6p; go_component: mitochondrion [goid GO:0005739] [evidence TAS] [pmid 8811190]; go_function: molecular_function unknown [goid GO:0005554] [evidence TAS] [pmid 8811190]; go_process: protein biosynthesis [goid GO:0006412] [evidence TAS] [pmid 8811190]	Mitochondrial translational activator of the COB mRNA; phosphorylated	CBP6	chr2	0.559819	0.0503613	0.931846	0.859038	0.645694	0.673093	0.347237	4.13525	0.00743018	0.252392	0.559386	0.517704	1	9.74129	9.77576	9.82742	9.77719	9.86613	9.49182	9.29798	9.2134	9.68995	9.91076	9.6988	9.80872	9.86209	9.74623	9.34957	9.2943	9.44265	9.39185	9.42223	10.3826	9.29729	9.56729	9.40428	9.66828	9.45141	10.2617	9.5852	9.48811	9.4569	9.67909
1057	1771353_at	YBR121C	S. cerevisiae YBR121C /GEN=GRS1 /DB_XREF=GI:6319597 /SEG=NC_001134:-481320,483323 /DEF=Cytoplasmic and mitochondrial glycyl-tRNA synthase that ligates glycine to the cognate anticodon bearing tRNA; transcription termination factor that may interact with the 3'-end of pre-mRNA to promote 3'-end formation /NOTE=Grs1p; go_component: cytoplasm [goid GO:0005737] [evidence IMP] [pmid 10874035]; go_comp…	Cytoplasmic and mitochondrial glycyl-tRNA synthase that ligates glycine to the cognate anticodon bearing tRNA; transcription termination factor that may interact with the 3'-end of pre-mRNA to promote 3'-end formation	GRS1	chr2	0.0490191	5.03483e-09	0.0774108	0.46158	0.670807	0.000507769	4.18725	62.5393	3.32916	0.880406	0.521141	7.72962	1	13.3027	13.3026	13.3235	13.2828	13.2898	12.4099	12.4744	12.7753	13.1557	13.1156	13.0998	13.2568	13.1821	12.2609	12.3009	12.3077	13.1345	13.1554	13.1177	12.8859	13.1105	12.5995	12.7359	12.9661	13.17	13.4136	13.1346	13.1968	13.1048	12.3165
3166	1775418_at	YBR122C	S. cerevisiae YBR122C /GEN=MRPL36 /DB_XREF=GI:37362620 /SEG=NC_001134:-483926,484459 /DEF=Mitochondrial ribosomal protein of the large subunit; overproduction suppresses mutations in the COX2 leader peptide-encoding region /NOTE=Mrpl36p; go_component: mitochondrial large ribosomal subunit [goid GO:0005762] [evidence IPI] [pmid 12392552]; go_component: mitochondrial large ribosomal subunit [goid G…	Mitochondrial ribosomal protein of the large subunit; overproduction suppresses mutations in the COX2 leader peptide-encoding region	MRPL36	chr2	0.0963463	0.600306	0.165404	0.723063	0.185156	0.680991	2.93512	0.280072	2.01515	0.444177	1.70747	0.505885	1	11.257	11.2084	11.2364	11.2003	11.0731	11.0902	11.061	10.9866	11.2542	11.3045	11.2041	11.1616	11.1105	11.6189	11.5395	11.1891	11.0269	11.0026	11.1719	11.5592	10.993	11.25	11.1303	11.2376	10.9204	11.5802	11.0978	11.0263	10.889	11.3248
3868	1776731_at	YBR123C	S. cerevisiae YBR123C /GEN=TFC1 /DB_XREF=GI:6319600 /SEG=NC_001134:-484698,486647 /DEF=transcription factor tau (TFIIIC) subunit 95 /NOTE=Tfc1p; go_component: transcription factor TFIIIC complex [goid GO:0000127] [evidence TAS] [pmid 10384303]; go_function: RNA polymerase III transcription factor activity [goid GO:0003709] [evidence TAS] [pmid 10384303]; go_process: transcription initiation from …	One of six subunits of the RNA polymerase III transcription initiation factor complex (TFIIIC); part of the TauA globular domain of TFIIIC that binds DNA at the BoxA promoter sites of tRNA and similar genes; human homolog is TFIIIC-63	TFC1	chr2	3.35973e-08	0.086557	0.000943312	0.0660576	0.00213118	0.480308	52.1211	3.12662	13.2724	2.64295	6.08605	0.84336	1	10.4802	10.5461	10.5975	10.4828	10.3859	10.4256	10.0481	10.2114	10.3833	10.6061	10.6244	10.6621	10.4285	11.0599	11.2089	11.0477	10.4475	10.4646	10.4967	10.6014	10.3547	10.8066	10.5885	10.8171	10.4067	11.2555	10.7902	10.7208	10.389	11.0843
3661	1776326_at	YBR125C	S. cerevisiae YBR125C /GEN=PTC4 /DB_XREF=GI:6319601 /SEG=NC_001134:-487155,488336 /DEF=Phosphatase type Two C /NOTE=Ptc4p; go_component: cytoplasm [goid GO:0005737] [evidence IDA] [pmid 14562095]; go_function: protein phosphatase type 2C activity [goid GO:0015071] [evidence IDA,ISS] [pmid 10580002]; go_process: biological_process unknown [goid GO:0000004] [evidence ND]	Cytoplasmic type 2C protein phosphatase; identified as a high-copy number suppressor of the synthetic lethality of a cnb1 mpk1 double deletion; overexpression decreases high-osmolarity induced Hog1p phosphorylation and kinase activity	PTC4	chr2	8.49342e-12	1.14675e-05	0.000808019	0.194206	1.85944e-05	0.0824974	108.278	26.9257	13.6864	1.66462	12.1013	2.43888	1	9.87322	9.8503	9.90609	9.77892	9.89826	10.0047	10.1291	10.0859	9.97107	10.6649	10.382	10.354	9.88141	11.0692	11.2368	11.2629	10.0659	9.99554	9.93759	9.71688	10.2012	9.38948	9.6437	9.64225	10.0256	10.0794	10.5382	10.6581	10.2367	10.8227
5283	1779408_at	YBR126C	S. cerevisiae YBR126C /GEN=TPS1 /DB_XREF=GI:6319602 /SEG=NC_001134:-488861,490348 /DEF=Probable regulator of glucose influx into the cell & into glycolytic pathway, indirectly regulating glucose-induced signalling (activation & inactivation) & initial step(s) of glucose metabolism. Homologue of E. coli otsA protein /NOTE=Tps1p; go_component: alpha,alpha-trehalose-phosphate synthase complex (UDP-f…	Synthase subunit of trehalose-6-phosphate synthase/phosphatase complex, which synthesizes the storage carbohydrate trehalose; also found in a monomeric form; expression is induced by the stress response and repressed by the Ras-cAMP pathway	TPS1	chr2	0.0024563	4.56528e-14	0.249486	0.353657	0.125314	8.83012e-07	10.8108	162.02	1.37574	1.12479	2.05895	16.9908	1	12.2756	12.325	12.2053	12.3126	12.3358	13.3059	13.2904	13.0757	12.406	12.8937	12.3535	12.122	12.3205	13.6733	13.5764	13.6353	12.1349	12.6411	12.5687	11.9672	12.1686	13.4258	13.2841	13.1056	11.9454	12.9325	12.4597	12.4456	12.1332	13.7062
4227	1777396_at	YBR127C	S. cerevisiae YBR127C /GEN=VMA2 /DB_XREF=GI:6319603 /SEG=NC_001134:-491225,492778 /DEF=vacuolar H-ATPase regulatory subunit (subunit b), 60 kDa subunit of V1 sector /NOTE=Vma2p; go_component: cytoplasm [goid GO:0005737] [evidence IDA] [pmid 11914276]; go_component: hydrogen-transporting ATPase V1 domain [goid GO:0000221] [evidence TAS] [pmid 9442887]; go_function: hydrogen-transporting ATPase act…	Subunit B of the eight-subunit V1 peripheral membrane domain of the vacuolar H+-ATPase (V-ATPase), an electrogenic proton pump found throughout the endomembrane system; contains nucleotide binding sites; also detected in the cytoplasm	VMA2	chr2	0.0483941	0.945042	0.461689	0.65292	0.641338	0.585752	4.212	0.00482706	0.555073	0.548285	0.566118	0.654969	1	13.3369	13.3823	13.4069	13.3221	13.2912	13.7375	13.6535	13.6609	13.4111	13.3467	13.3116	13.2702	13.3886	13.4057	13.1243	12.9676	13.5175	13.6376	13.663	13.0416	13.6436	13.5374	13.4503	12.8987	13.5728	12.6502	13.4268	13.5576	13.5938	13.5321
318	1769900_at	YBR128C	S. cerevisiae YBR128C /GEN=ATG14 /DB_XREF=GI:6319604 /SEG=NC_001134:-493037,494071 /DEF=Required for autophagy /NOTE=Atg14p; go_component: membrane fraction [goid GO:0005624] [evidence IDA] [pmid 9712845]; go_function: molecular_function unknown [goid GO:0005554] [evidence ND]; go_process: autophagy [goid GO:0006914] [evidence IMP] [pmid 8224160]	Autophagy-specific subunit of phosphatidylinositol 3-kinase complex I (with Vps34/15/30p); Atg14p targets complex I to the phagophore assembly site (PAS); required for localizing additional ATG proteins to the PAS; homolog of human Barkor	ATG14	chr2	0.0538205	6.69719e-05	0.662114	0.958938	0.429474	0.0481673	4.00805	20.9806	0.194561	0.100853	0.947126	2.93596	1	6.83091	7.14106	7.21349	7.04137	6.71956	7.88924	7.90045	7.95113	6.92299	7.60366	7.67802	7.44213	6.8755	8.48792	8.46224	8.3042	6.39717	7.21628	7.1459	7.65207	6.53041	8.20267	7.77305	8.63576	6.60626	8.18486	7.29444	7.59773	6.36547	8.33815
2042	1773250_at	YBR129C	S. cerevisiae YBR129C /GEN=OPY1 /DB_XREF=GI:6319605 /SEG=NC_001134:-494309,495295 /DEF=Protein of unknown function, overproduction blocks cell cycle arrest in the presence of mating pheromone /NOTE=Opy1p; go_component: cytoplasm [goid GO:0005737] [evidence IDA] [pmid 14562095]; go_function: molecular_function unknown [goid GO:0005554] [evidence ND]; go_process: conjugation with cellular fusion [g…	Protein of unknown function, overproduction blocks cell cycle arrest in the presence of mating pheromone; the authentic, non-tagged protein is detected in highly purified mitochondria in high-throughput studies	OPY1	chr2	3.72855e-10	0.00485056	0.000231546	0.00654923	0.000271452	0.900362	79.0075	9.16153	17.1948	4.891	8.49198	0.193041	1	9.08816	9.27137	9.18507	9.04601	9.17364	9.06789	8.72056	8.49	8.98611	9.35625	9.25787	9.3268	9.08719	9.60572	9.80602	9.5804	8.69931	8.83027	8.71357	9.38601	8.92096	9.1069	8.9683	8.95	8.89715	9.59835	9.37968	9.06714	8.92357	9.85405
3412	1775861_at	YBR130C	S. cerevisiae YBR130C /GEN=SHE3 /DB_XREF=GI:6319606 /SEG=NC_001134:-495548,496825 /DEF=Protein that acts as an adaptor between Myo4p and the She2p-mRNA complex; part of the mRNA localization machinery that restricts accumulation of certain proteins to the bud; also required for cortical ER inheritance /NOTE=She3p; go_component: actin cap (sensu Fungi) [goid GO:0030478] [evidence IDA] [pmid 106522…	Protein that acts as an adaptor between Myo4p and the She2p-mRNA complex; part of the mRNA localization machinery that restricts accumulation of certain proteins to the bud; also required for cortical ER inheritance	SHE3	chr2	0.000179243	5.08005e-09	0.239824	0.801866	0.0181002	0.000105234	17.9508	62.4872	1.43452	0.332528	3.87048	9.70131	1	11.4845	11.4089	11.2663	11.2181	11.4714	10.8219	10.7637	10.5662	11.5742	10.8697	11.0179	10.9859	11.4598	10.6025	10.8263	10.6078	11.3407	11.1389	11.0849	10.9228	11.1745	10.9942	10.8339	10.6544	11.2668	11.1083	10.8855	10.853	11.3243	10.7237
1111	1771459_at	YBR131W	S. cerevisiae YBR131W /GEN=CCZ1 /DB_XREF=GI:6319607 /SEG=NC_001134:+497119,499233 /DEF=Calcium Caffeine Zinc sensitivity /NOTE=Ccz1p; go_component: late endosome [goid GO:0005770] [evidence TAS] [pmid 11069774]; go_component: membrane [goid GO:0016020] [evidence TAS] [pmid 11069774]; go_component: vacuole [goid GO:0005773] [evidence IDA] [pmid 11590240]; go_function: guanyl-nucleotide exchange fa…	Protein involved in vacuolar assembly, essential for autophagy and the cytoplasm-to-vacuole pathway	CCZ1	chr2	0.0984171	0.000210093	0.357492	0.218588	0.795528	0.110885	2.89745	17.4804	0.871646	1.55845	0.341398	2.16967	1	9.58947	9.76115	9.65326	9.69882	9.77564	9.96338	9.80884	9.70974	9.47278	9.68953	9.67661	9.71698	9.69741	9.80257	10.0735	9.87124	9.37618	9.51854	9.25465	9.58743	9.36461	10.1896	10.204	10.4174	9.3726	10.3546	9.84997	9.50381	9.51538	9.6996
2360	1773859_at	YBR132C	S. cerevisiae YBR132C /GEN=AGP2 /DB_XREF=GI:6319608 /SEG=NC_001134:-499608,501398 /DEF=Plasma membrane carnitine transporter, expression is down-regulated by osmotic stress; also functions as a low-affinity amino acid permease /NOTE=Agp2p; go_component: endoplasmic reticulum membrane [goid GO:0005789] [evidence IDA] [pmid 10545096]; go_component: integral to plasma membrane [goid GO:0005887] [evi…	High affinity polyamine permease, preferentially uses spermidine over putrescine; expression is down-regulated by osmotic stress; plasma membrane carnitine transporter, also functions as a low-affinity amino acid permease	AGP2	chr2	0.206838	0.0618599	0.693787	0.856755	0.538125	0.334832	1.66002	3.74456	0.157844	0.255615	0.736305	1.17442	1	8.56347	8.77985	8.42825	8.3518	8.62408	9.85745	9.45221	9.18619	8.73491	8.57954	8.14174	8.11516	8.47129	9.54857	8.81183	8.57915	8.69735	9.3205	9.52685	7.98568	9.06454	8.9108	8.24	7.72627	8.65444	7.19591	8.42749	8.97845	9.05488	9.03588
5639	1780080_at	YBR133C	S. cerevisiae YBR133C /GEN=HSL7 /DB_XREF=GI:6319610 /SEG=NC_001134:-501760,504243 /DEF=Negative regulator of Swe1 kinase /NOTE=Hsl7p; go_component: bud neck [goid GO:0005935] [evidence IDA] [pmid 10805747]; go_function: protein-arginine N-methyltransferase activity [goid GO:0016274] [evidence IDA,IGI,IMP,IPI,ISS] [pmid 10903903]; go_process: G2/M transition of mitotic cell cycle [goid GO:0000086]…	Protein arginine N-methyltransferase that exhibits septin and Hsl1p-dependent bud neck localization and periodic Hsl1p-dependent phosphorylation; required along with Hsl1p for bud neck recruitment, phosphorylation, and degradation of Swe1p	HSL7	chr2	0.0073057	0.0844232	0.282475	0.85762	0.489233	0.317166	8.20896	3.17163	1.19505	0.254394	0.826144	1.22348	1	10.3255	10.342	10.3487	10.3491	10.0473	10.2974	10.2528	10.2919	10.3593	10.166	10.0712	10.1084	10.2034	10.3795	10.4375	10.3107	10.398	10.3784	10.4622	10.0706	10.278	10.5844	10.4964	10.5735	10.1486	9.99427	10.1012	10.1872	10.2272	10.0809
816	1770871_at	YBR135W	S. cerevisiae YBR135W /GEN=CKS1 /DB_XREF=GI:6319611 /SEG=NC_001134:+504810,505262 /DEF=subunit of the Cdc28 protein kinase /NOTE=Cks1p; go_component: cytoplasm [goid GO:0005737] [evidence IDA] [pmid 14562095]; go_component: nucleus [goid GO:0005634] [evidence IDA] [pmid 14562095]; go_function: protein kinase activator activity [goid GO:0030295] [evidence IDA] [pmid 10913169]; go_process: regulati…	Cyclin-dependent protein kinase regulatory subunit and adaptor; modulates proteolysis of M-phase targets through interactions with the proteasome; role in transcriptional regulation, recruiting proteasomal subunits to target gene promoters	CKS1	chr2	0.132649	0.000264321	0.850733	0.852493	0.861413	0.061955	2.38103	16.8089	0.0359905	0.261625	0.249034	2.70213	1	10.8962	10.8359	10.8663	10.8143	11.0053	10.265	10.3482	10.2159	10.9902	10.7189	10.8194	10.8067	10.9741	10.1177	9.81721	10.2584	11.1186	11.1426	11.1965	11.247	11.254	10.0424	10.2466	10.0087	11.1114	10.1586	10.8499	10.8753	11.1895	10.1709
980	1771196_at	YBR136W	S. cerevisiae YBR136W /GEN=MEC1 /DB_XREF=GI:6319612 /SEG=NC_001134:+505624,512730 /DEF=Central regulator of the Mec1p/Tel1p signaling network; required for mitotic growth, DNA repair and mitotic recombination, regulates phosphorylation of Rad53p, required for dmc1 arrest and meiotic recombination /NOTE=Mec1p; go_component: nucleus [goid GO:0005634] [evidence IC] [pmid 12417725]; go_function: prot…	Genome integrity checkpoint protein and PI kinase superfamily member; signal transducer required for cell cycle arrest and transcriptional responses prompted by damaged or unreplicated DNA; monitors and participates in meiotic recombination	MEC1	chr2	0.56824	2.3587e-08	0.417935	0.83248	0.486085	0.000349575	0.332475	53.9695	0.673414	0.289715	0.832185	8.18064	1	9.9392	10.0159	10.0507	10.0079	9.93759	10.625	10.6704	10.7802	9.92622	9.98092	9.84324	9.93753	9.79312	10.481	10.5004	10.7163	10.0458	10.0324	10.0327	9.55486	9.95238	10.7708	10.8418	10.5513	9.95563	9.70748	9.67214	9.69266	9.84636	10.5773
2099	1773348_at	YBR137W	S. cerevisiae YBR137W /GEN=MEC1 /DB_XREF=GI:6319613 /SEG=NC_001134:+513000,513539 /DEF=Hypothetical ORF /NOTE=Ybr137wp; go_component: cytoplasm [goid GO:0005737] [evidence IDA] [pmid 11266464]; go_function: molecular_function unknown [goid GO:0005554] [evidence ND]; go_process: biological_process unknown [goid GO:0000004] [evidence ND]	---	---	chr2	0.0538048	0.00152584	0.943907	0.96654	0.845524	0.0498235	4.00861	12.0145	0.00502881	0.0872205	0.271426	2.90442	1	11.2714	11.3192	11.363	11.1964	11.1758	11.8833	11.7049	11.4637	11.2548	11.5116	11.4679	11.58	11.2048	12.0526	11.7929	11.729	10.768	11.2967	11.0212	11.4866	10.8694	11.7394	11.491	11.3123	10.9331	11.2481	11.3881	11.3587	10.9307	11.6155
830	1770892_at	YBR138C	S. cerevisiae YBR138C /GEN=MEC1 /DB_XREF=GI:6319614 /SEG=NC_001134:-513718,515292 /DEF=Cytoplasmic protein of unknown function, potentially phosphorylated by Cdc28p /NOTE=Ybr138cp; go_component: cytoplasm [goid GO:0005737] [evidence IDA] [pmid 14562095]; go_function: molecular_function unknown [goid GO:0005554] [evidence ND]; go_process: biological_process unknown [goid GO:0000004] [evidence ND]	---	---	chr2	1.35205e-05	0.00118377	0.000246763	0.0610471	0.058709	0.00205522	26.3416	12.6732	17.0089	2.71578	2.75192	6.12596	1	8.73329	8.97777	9.12382	8.86419	8.71059	9.01848	8.61362	8.4515	8.646	8.92233	8.74331	9.14335	8.65896	9.72633	9.49653	9.18675	8.20647	8.58287	8.55156	9.31866	8.26407	9.02471	8.70483	8.60852	8.47468	9.12801	8.64044	8.97759	8.30384	9.61711
4807	1778498_at	YBR139W	S. cerevisiae YBR139W /GEN=MEC1 /DB_XREF=GI:6319615 /SEG=NC_001134:+515620,517146 /DEF=Hypothetical ORF /NOTE=Ybr139wp; go_component: vacuole (sensu Fungi) [goid GO:0000324] [evidence IDA] [pmid 14562095]; go_function: carboxypeptidase C activity [goid GO:0004186] [evidence ISS] [pmid 10592175]; go_process: biological_process unknown [goid GO:0000004] [evidence ND]	---	---	chr2	0.109819	8.84651e-08	0.579396	0.856517	0.389227	0.000648647	2.70508	47.2683	0.313572	0.255951	1.03745	7.43917	1	12.2836	12.3469	12.4092	12.3307	12.3522	13.2242	12.9961	12.7448	12.3025	12.5175	12.1811	12.2797	12.3782	13.1135	12.707	12.5373	12.1381	12.6218	12.6447	12.1501	12.0032	13.333	13.0238	12.82	12.0374	12.4699	12.1723	12.4087	12.0265	13.1331
2908	1774908_at	YBR140C	S. cerevisiae YBR140C /GEN=IRA1 /DB_XREF=GI:6319616 /SEG=NC_001134:-517306,526584 /DEF=GTPase-activating protein that negatively regulates RAS by converting it from the GTP- to the GDP-bound inactive form, required for reducing cAMP levels under nutrient limiting conditions, mediates membrane association of adenylate cyclase /NOTE=Ira1p; go_component: membrane [goid GO:0016020] [evidence IMP,IPI]…	GTPase-activating protein that negatively regulates RAS by converting it from the GTP- to the GDP-bound inactive form, required for reducing cAMP levels under nutrient limiting conditions, mediates membrane association of adenylate cyclase	IRA1	chr2	0.0884392	1.06274e-06	0.923415	0.913341	0.806376	0.00735707	3.08795	36.0877	0.00938854	0.173782	0.326219	4.77141	1	11.666	11.8441	11.7109	11.8347	11.6341	12.2913	12.2433	12.4042	11.6559	11.9464	11.8732	12.0045	11.6297	12.4758	12.5791	12.6649	11.4752	11.6991	11.6185	11.5035	11.4292	12.4803	12.4692	12.5325	11.5267	11.9865	11.7895	11.6364	11.3927	12.4308
410	1770074_at	YBR141C	S. cerevisiae YBR141C /GEN=IRA1 /DB_XREF=GI:6319617 /SEG=NC_001134:-526981,527994 /DEF=Hypothetical ORF /NOTE=Ybr141cp; go_component: nucleolus [goid GO:0005730] [evidence IDA] [pmid 14562095]; go_function: molecular_function unknown [goid GO:0005554] [evidence ND]; go_process: biological_process unknown [goid GO:0000004] [evidence ND]	---	---	chr2	0.876427	6.70363e-11	0.072429	0.361162	0.988985	7.95874e-08	0.0245704	91.4323	3.45118	1.10569	0.0403447	21.5579	1	9.61771	9.16331	9.26841	9.13378	9.42588	7.55517	8.85936	9.25004	9.60689	9.30652	9.59872	9.67515	9.47908	7.05838	8.51516	8.95941	10.0204	9.29746	9.30498	9.48887	9.97999	7.70392	8.77389	8.98923	9.94389	9.15679	9.53507	9.55396	9.96938	7.87527
294	1769852_at	YBR142W	S. cerevisiae YBR142W /GEN=MAK5 /DB_XREF=GI:6319618 /SEG=NC_001134:+528273,530594 /DEF=Necessary for maintenance of dsRNA killer plasmids. Is predicted to encode an DEAD-box RNA helicase /NOTE=Mak5p; go_component: nucleolus [goid GO:0005730] [evidence IDA] [pmid 13680366]; go_function: ATP-dependent RNA helicase activity [goid GO:0004004] [evidence TAS] [pmid 10690410]; go_process: rRNA processin…	Essential nucleolar protein, putative DEAD-box RNA helicase required for maintenance of M1 dsRNA virus; involved in biogenesis of large (60S) ribosomal subunits	MAK5	chr2	0.155593	3.70317e-11	0.0918754	0.620166	0.525278	5.41078e-10	2.11509	96.0501	3.0197	0.599285	0.75923	33.5139	1	11.3306	11.2833	11.4129	11.3683	11.3	9.23008	10.5161	11.1298	11.2807	11.0722	11.2237	11.4117	11.3193	9.23023	10.0263	10.8359	11.4722	10.9567	10.9789	11.0074	11.3426	9.46446	10.8752	11.3257	11.5068	11.4924	11.2596	10.991	11.3853	8.8902
1020	1771279_at	YBR143C	S. cerevisiae YBR143C /GEN=SUP45 /DB_XREF=GI:6319619 /SEG=NC_001134:-530825,532138 /DEF=Recessive omnipotent suppressor. The wild-type gene functions in termination of translation. /NOTE=Sup45p; go_component: cytosol [goid GO:0005829] [evidence IPI] [pmid 1474892]; go_function: translation release factor activity, codon specific [goid GO:0016149] [evidence IMP,ISS] [pmid 9182990]; go_process: tra…	Polypeptide release factor (eRF1) in translation termination; mutant form acts as a recessive omnipotent suppressor; methylated by Mtq2p-Trm112p in ternary complex eRF1-eRF3-GTP; mutation of methylation site confers resistance to zymocin	SUP45	chr2	0.226508	2.75827e-08	0.894516	0.978784	0.574165	0.00138307	1.52062	53.1467	0.0178625	0.0633943	0.674267	6.56706	1	12.7695	12.8434	12.8004	12.7944	12.8076	11.7382	11.8766	12.1836	12.7498	12.5433	12.607	12.6946	12.8627	11.3892	11.5637	11.8175	12.8063	12.7337	12.6919	12.6897	12.7463	11.5286	11.6758	11.7724	12.9129	12.1501	12.8607	12.6849	12.777	11.4723
5251	1779344_at	YBR145W	S. cerevisiae YBR145W /GEN=ADH5 /DB_XREF=GI:6319621 /SEG=NC_001134:+533718,534773 /DEF=alcohol dehydrogenase isoenzyme V /NOTE=Adh5p; go_component: cytoplasm [goid GO:0005737] [evidence IDA] [pmid 14562095]; go_component: nucleus [goid GO:0005634] [evidence IDA] [pmid 14562095]; go_function: alcohol dehydrogenase activity [goid GO:0004022] [evidence ISS] [pmid 10974568]; go_process: alcohol metab…	Alcohol dehydrogenase isoenzyme V; involved in ethanol production	ADH5	chr2	3.53624e-27	0.0125781	0.129513	0.174685	3.36617e-19	6.43648e-12	1242.42	6.99205	2.42154	1.75977	156.547	47.7395	1	12.1507	12.1206	11.8607	11.7671	12.2645	13.1454	12.3617	11.2507	12.1494	9.56279	9.89138	10.0476	12.2562	10.3248	9.85193	9.28848	11.784	12.1709	12.0607	11.9994	11.8834	13.0675	12.3482	11.0331	11.8286	9.6115	9.7015	10.0506	11.9238	10.2916
2258	1773657_at	YBR146W	S. cerevisiae YBR146W /GEN=MRPS9 /DB_XREF=GI:6319622 /SEG=NC_001134:+535216,536052 /DEF=Mitochondrial ribosomal protein of the small subunit /NOTE=Mrps9p; go_component: mitochondrial small ribosomal subunit [goid GO:0005763] [evidence IDA] [pmid 11278769]; go_component: mitochondrial small ribosomal subunit [goid GO:0005763] [evidence TAS] [pmid 9445368]; go_function: structural constituent of ri…	Mitochondrial ribosomal protein of the small subunit	MRPS9	chr2	0.955425	0.000690909	0.0771505	0.572181	0.757924	0.131338	0.00317365	14.1097	3.33531	0.6776	0.394328	2.01655	1	11.6762	11.6303	11.6675	11.6028	11.6189	11.4054	11.2054	11.1199	11.6153	11.619	11.4524	11.5072	11.5977	11.5625	11.1596	10.9278	11.4965	11.7268	11.5742	11.9338	11.5466	11.4951	11.2053	11.1551	11.5346	11.7703	11.2692	11.2752	11.5142	11.5508
5261	1779364_at	YBR147W	S. cerevisiae YBR147W /GEN=MRPS9 /DB_XREF=GI:6319623 /SEG=NC_001134:+536531,537421 /DEF=Hypothetical ORF /NOTE=Ybr147wp; go_component: cellular_component unknown [goid GO:0008372] [evidence ND]; go_function: molecular_function unknown [goid GO:0005554] [evidence ND]; go_process: biological_process unknown [goid GO:0000004] [evidence ND]	Protein of unknown function; identified in a screen for mutants with decreased levels of rDNA transcription; detected in highly purified mitochondria; null mutant suppresses cdc13-1; similar to a G-protein coupled receptor from S. pombe	RTC2	chr2	8.6466e-08	6.39783e-14	0.706755	0.232047	0.000679287	1.8231e-06	47.3794	157.994	0.144091	1.50481	7.38489	15.743	1	9.43906	9.44118	9.36179	8.79411	9.92425	11.815	10.6304	9.92018	9.48045	8.58188	8.36112	8.49215	9.88446	10.3581	9.80445	9.56971	8.70849	9.84863	9.34932	9.48704	8.86127	11.6953	10.5796	10.0912	8.6925	9.04266	8.33208	8.52387	8.75718	10.3715
4123	1777222_at	YBR148W	S. cerevisiae YBR148W /GEN=YSW1 /DB_XREF=GI:6319624 /SEG=NC_001134:+537832,539661 /DEF=Protein expressed specifically in spores /NOTE=Ysw1p; go_component: cellular_component unknown [goid GO:0008372] [evidence ND]; go_function: molecular_function unknown [goid GO:0005554] [evidence ND]; go_process: biological_process unknown [goid GO:0000004] [evidence ND]	Protein required for normal prospore membrane formation; interacts with Gip1p, which is the meiosis-specific regulatory subunit of the Glc7p protein phosphatase; expressed specifically in spores and localizes to the prospore membrane	YSW1	chr2	0.469038	0.000146763	0.92442	0.215314	0.222916	0.105367	0.536939	18.5502	0.00914286	1.572	1.54085	2.21596	1	6.44986	6.3993	6.47393	6.11184	6.38926	6.75798	6.41666	6.47223	6.43712	6.20201	6.06294	6.27689	6.14228	6.38306	7.05701	6.91838	5.93075	6.40059	6.44634	6.34147	6.24647	7.27769	7.20858	7.26661	6.09736	6.73331	6.52491	6.43657	5.87417	6.54937
65	1769411_at	YBR149W	S. cerevisiae YBR149W /GEN=ARA1 /DB_XREF=GI:6319625 /SEG=NC_001134:+539943,540977 /DEF=Large subunit of NADP+ dependent arabinose dehydrogenase, involved in carbohydrate metabolism; small subunit is unidentified /NOTE=Ara1p; go_component: cytosol [goid GO:0005829] [evidence IDA] [pmid 9920381]; go_function: D-arabinose 1-dehydrogenase [NAD(P)+] activity [goid GO:0045290] [evidence IDA] [pmid 9920…	NADP+ dependent arabinose dehydrogenase, involved in carbohydrate metabolism; purified as homodimer; naturally occurs with a N-terminus degradation product	ARA1	chr2	3.04845e-09	5.30119e-20	0.605412	0.0690348	9.34255e-06	7.64142e-12	65.5077	422.392	0.272262	2.60234	13.127	47.1123	1	12.1032	12.3142	12.3348	12.3743	12.2069	13.1622	13.0597	12.9286	12.133	12.3042	11.8888	11.926	12.182	13.0393	12.6975	12.6605	11.9515	12.3562	12.4241	12.3015	11.9334	13.369	13.2422	13.1232	11.9618	12.385	11.8447	11.8165	11.9067	12.9869
5160	1779157_at	YBR150C	S. cerevisiae YBR150C /GEN=TBS1 /DB_XREF=GI:6319626 /SEG=NC_001134:-541165,544449 /DEF=Probable Zn-finger protein /NOTE=Tbs1p; go_component: cytoplasm [goid GO:0005737] [evidence IDA] [pmid 14562095]; go_component: nucleus [goid GO:0005634] [evidence IDA] [pmid 14562095]; go_function: molecular_function unknown [goid GO:0005554] [evidence ND]; go_process: biological_process unknown [goid GO:00000…	Putative protein of unknown function; the authentic, non-tagged protein is detected in highly purified mitochondria in high-throughput studies	TBS1	chr2	0.00402008	1.58478e-07	0.33929	0.0300408	0.120988	2.98498e-06	9.60837	44.486	0.941024	3.38139	2.09072	14.9258	1	9.7923	10.0859	10.0329	10.0123	10.0329	10.2193	10.5318	10.7494	9.86992	10.3114	10.2006	10.2188	9.91185	10.0927	10.9487	11.2316	9.6579	9.87941	9.87258	10.1963	9.60718	10.7162	11.0755	11.3147	9.50727	11.2427	10.3556	10.1729	9.37015	10.568
1078	1771395_at	YBR151W	S. cerevisiae YBR151W /GEN=APD1 /DB_XREF=GI:6319627 /SEG=NC_001134:+544984,545934 /DEF=Protein of unknown function, required for normal localization of actin patches and for normal tolerance of sodium ions and hydrogen peroxide; localizes to both cytoplasm and nucleus /NOTE=Apd1p; go_component: cytoplasm [goid GO:0005737] [evidence IDA] [pmid 14562095]; go_component: nucleus [goid GO:0005634] [ev…	Protein of unknown function, required for normal localization of actin patches and for normal tolerance of sodium ions and hydrogen peroxide; localizes to both cytoplasm and nucleus	APD1	chr2	4.33819e-07	0.0970238	0.254733	0.86577	0.0023888	0.218707	39.9157	2.9227	1.34501	0.242861	5.96107	1.55796	1	10.9745	11.0631	11.1713	11.0481	11.0626	11.3749	11.2422	11.1178	10.925	10.7308	10.6413	10.6439	11.0263	10.8994	10.5133	10.4924	10.9421	11.0095	11.1053	11.1365	10.9471	11.1264	10.9294	10.6364	10.9413	10.1498	10.4753	10.4105	10.8664	10.8373
5237	1779319_at	YBR152W	S. cerevisiae YBR152W /GEN=SPP381 /DB_XREF=GI:6319628 /SEG=NC_001134:+546332,547207 /DEF=Suppressor of Pre-mRNA Processing mutant /NOTE=Spp381p; go_component: spliceosome complex [goid GO:0005681] [evidence IDA] [pmid 9858581]; go_function: molecular_function unknown [goid GO:0005554] [evidence ND]; go_process: nuclear mRNA splicing, via spliceosome [goid GO:0000398] [evidence IGI] [pmid 9858581]	mRNA splicing factor, component of U4/U6.U5 tri-snRNP; interacts genetically and physically with Prp38p	SPP381	chr2	4.50133e-06	0.0409317	0.0656054	0.759433	0.00326978	0.862404	30.3621	4.53817	3.63457	0.392191	5.62146	0.247631	1	6.74768	6.52862	6.27953	6.4546	6.56226	6.62509	6.41266	6.35747	6.50185	7.39574	7.16654	7.01922	6.63957	7.88956	7.79481	7.89232	7.09248	7.12955	6.53182	5.72826	6.83471	6.42548	6.17491	6.07128	7.10708	7.02972	7.53095	7.46784	7.00587	8.19864
4753	1778392_at	YBR153W	S. cerevisiae YBR153W /GEN=RIB7 /DB_XREF=GI:6319629 /SEG=NC_001134:+547416,548150 /DEF=Protein involved in the biosynthesis of riboflavin, second step in the riboflavin biosynthesis pathway /NOTE=Rib7p; go_component: cellular_component unknown [goid GO:0008372] [evidence ND]; go_function: diaminohydroxyphosphoribosylaminopyrimidine deaminase activity [goid GO:0008835] [evidence IGI,IMP] [pmid 455…	Diaminohydroxyphoshoribosylaminopyrimidine deaminase; catalyzes the second step of the riboflavin biosynthesis pathway	RIB7	chr2	1.09092e-06	1.78572e-08	0.535002	0.553814	0.0032327	5.18912e-05	35.9791	55.4529	0.393333	0.708904	5.63369	10.6498	1	9.67667	9.46283	9.41544	9.55492	9.51099	10.0835	9.88098	9.93762	9.6601	10.0345	9.89172	9.87455	9.58257	10.2958	10.3822	10.3622	9.80192	9.69971	9.66644	9.65264	9.90928	10.0294	10.1301	9.87887	9.80819	9.87656	9.83316	10.0308	9.81319	10.4374
1241	1771706_at	YBR154C	S. cerevisiae YBR154C /GEN=RPB5 /DB_XREF=GI:6319630 /SEG=NC_001134:-548318,548965 /DEF=RNA polymerase subunit, found in RNA polymerase complexes I, II, and III /NOTE=Rpb5p; go_component: DNA-directed RNA polymerase I complex [goid GO:0005736] [evidence TAS] [pmid 9774381]; go_component: DNA-directed RNA polymerase II, core complex [goid GO:0005665] [evidence TAS] [pmid 9774381]; go_component: DNA…	RNA polymerase subunit ABC27, common to RNA polymerases I, II, and III; contacts DNA and affects transactivation	RPB5	chr2	0.792717	2.33243e-11	0.99276	0.786654	0.997133	0.000126492	0.0702194	99.7681	8.36412e-05	0.353836	0.0161909	9.46107	1	12.1335	11.9956	12.1228	12.0469	11.968	10.4455	10.8874	11.2988	12.1322	12.0496	12.1174	12.1541	11.9669	10.7046	10.8346	11.3446	12.1867	12.0382	12.0614	12.1743	12.1526	10.1633	10.3798	10.7816	12.1662	11.5498	11.9657	12.1174	12.1176	10.2582
3008	1775130_at	YBR155W	S. cerevisiae YBR155W /GEN=CNS1 /DB_XREF=GI:6319631 /SEG=NC_001134:+549727,550884 /DEF=cyclophilin seven suppressor /NOTE=Cns1p; go_component: cytoplasm [goid GO:0005737] [evidence IPI] [pmid 9819421]; go_function: chaperone activity [goid GO:0003754] [evidence IPI] [pmid 9819421]; go_process: protein folding [goid GO:0006457] [evidence IGI] [pmid 9819421]	TPR-containing co-chaperone; binds both Hsp82p (Hsp90) and Ssa1p (Hsp70) and stimulates the ATPase activity of SSA1, ts mutants reduce Hsp82p function while over expression suppresses the phenotypes of an HSP82 ts allele and a cpr7 deletion	CNS1	chr2	0.000124081	5.61291e-05	0.326414	0.836073	0.221358	1.95778e-08	19.0597	21.5453	0.993301	0.284684	1.54714	24.5516	1	10.9034	10.7911	10.7365	10.5863	10.8557	9.90933	10.4241	10.8312	10.9279	10.801	10.8614	10.9151	10.8281	10.1117	10.7663	11.1235	11.0397	10.5176	10.489	10.7637	11.1369	9.88579	10.7162	10.7993	11.0982	11.3864	10.908	10.8369	11.1791	9.90644
4208	1777367_at	YBR156C	S. cerevisiae YBR156C /GEN=SLI15 /DB_XREF=GI:6319632 /SEG=NC_001134:-551060,553156 /DEF=Mitotic spindle protein involved in chromosome segregation. /NOTE=Sli15p; go_component: kinetochore microtubule [goid GO:0005828] [evidence IDA] [pmid 11724818]; go_component: spindle microtubule [goid GO:0005876] [evidence IDA] [pmid 11724818]; go_function: protein kinase activator activity [goid GO:0030295] …	Subunit of the conserved chromosomal passenger complex (CPC; Ipl1p-Sli15p-Bir1p-Nbl1p), which regulates kinetochore-microtubule attachments, activation of the spindle tension checkpoint, and mitotic spindle disassembly	SLI15	chr2	2.20853e-12	5.11766e-09	0.0241713	0.112985	0.000225616	0.000272241	120.495	62.4443	5.60075	2.15266	8.72264	8.48838	1	9.54582	9.44408	9.41391	9.4682	9.24817	9.37029	9.33512	9.31502	9.48566	8.94877	9.36336	9.13003	9.32105	8.76355	8.75737	8.70622	9.26694	9.5111	9.52005	9.43792	9.33938	9.44309	9.22177	9.13208	9.40895	8.78581	9.27977	9.08926	9.21247	8.76556
165	1769617_at	YBR157C	S. cerevisiae YBR157C /GEN=ICS2 /DB_XREF=GI:41629678 /SEG=NC_001134:-553499,554266 /DEF=Protein of unknown function; null mutation does not confer any obvious defects in growth, spore germination, viability, or carbohydrate utilization /NOTE=Ics2p; go_component: cellular_component unknown [goid GO:0008372] [evidence ND]; go_function: molecular_function unknown [goid GO:0005554] [evidence ND]; go_…	Protein of unknown function; null mutation does not confer any obvious defects in growth, spore germination, viability, or carbohydrate utilization	ICS2	chr2	1.2284e-08	3.25497e-13	0.342022	0.765509	0.00163865	2.116e-06	57.4884	139.735	0.930283	0.383596	6.37698	15.4934	1	9.31541	9.4224	9.17924	8.91811	9.24228	10.7362	10.9598	11.3092	9.1163	8.49383	8.32876	8.07669	9.25445	9.77245	9.58714	9.9033	8.96941	9.19066	9.28717	9.36757	8.94849	10.3523	10.8251	10.8738	8.89937	8.54864	8.39353	8.07331	8.89907	9.90002
5618	1780046_at	YBR158W	S. cerevisiae YBR158W /GEN=AMN1 /DB_XREF=GI:6319634 /SEG=NC_001134:+556505,558154 /DEF=Involved in daughter cell separation and Chromosome STability /NOTE=Amn1p; go_component: bud [goid GO:0005933] [evidence IDA] [pmid 12628189]; go_component: cytoplasm [goid GO:0005737] [evidence IDA] [pmid 12628189]; go_component: nucleus [goid GO:0005634] [evidence IDA] [pmid 12628189]; go_function: protein bi…	Protein required for daughter cell separation, multiple mitotic checkpoints, and chromosome stability; contains 12 degenerate leucine-rich repeat motifs; expression is induced by the Mitotic Exit Network (MEN)	AMN1	chr2	2.2513e-05	0.430095	0.951816	0.966334	0.0413062	0.933944	24.5723	0.638643	0.00370905	0.0875997	3.07991	0.142151	1	12.5427	12.4857	12.4686	12.4077	12.5074	12.7152	12.5542	12.3172	12.5252	11.8578	11.5921	11.7735	12.4325	12.0435	11.6847	11.6116	12.5658	12.4347	12.305	12.2708	12.5929	12.7132	12.6146	12.1515	12.5836	11.7991	11.6557	11.53	12.6121	12.0711
2967	1775028_at	YBR159W	S. cerevisiae YBR159W /GEN=AMN1 /DB_XREF=GI:6319635 /SEG=NC_001134:+558641,559684 /DEF=microsomal beta-keto-reductase /NOTE=Ybr159wp; go_component: endoplasmic reticulum [goid GO:0005783] [evidence IDA] [pmid 12087109]; go_component: integral to membrane [goid GO:0016021] [evidence ISS] [pmid 11792704]; go_function: ketoreductase activity [goid GO:0045703] [evidence ISS] [pmid 11792704]; go_funct…	Microsomal beta-keto-reductase; contains oleate response element (ORE) sequence in the promoter region; mutants exhibit reduced VLCFA synthesis, accumulate high levels of dihydrosphingosine, phytosphingosine and medium-chain ceramides	IFA38	chr2	6.49835e-05	5.5595e-06	0.100144	0.523911	0.00365566	0.0140009	21.0765	29.568	2.86671	0.761697	5.50223	4.12315	1	12.1026	12.2627	12.3028	12.2629	12.1177	12.2013	12.0217	11.9956	12.1117	12.1385	12.0892	12.0874	12.1319	11.9932	11.6794	11.6389	11.9542	12.2462	12.0797	12.3637	11.8998	12.214	12.0489	12.0388	11.9607	12.2126	11.9606	11.9614	11.9771	11.8709
4996	1778851_at	YBR160W	S. cerevisiae YBR160W /GEN=CDC28 /DB_XREF=GI:6319636 /SEG=NC_001134:+560034,560930 /DEF=Catalytic subunit of the main cell cycle cyclin-dependent kinase (CDK); alternately associates with G1 cyclins (CLNs) and G2/M cyclins (CLBs) which direct the CDK to specific substrates /NOTE=Cdc28p; go_component: cytoplasm [goid GO:0005737] [evidence IDA] [pmid 3312233]; go_component: nucleus [goid GO:0005634…	Catalytic subunit of the main cell cycle cyclin-dependent kinase (CDK); alternately associates with G1 cyclins (CLNs) and G2/M cyclins (CLBs) which direct the CDK to specific substrates	CDC28	chr2	9.03176e-05	3.23856e-09	0.0547065	0.662947	0.124427	0.00127426	20.0393	65.1448	3.97693	0.533012	2.06538	6.65959	1	11.1622	11.1637	11.2051	11.0955	11.1174	10.35	10.2729	10.2821	11.2742	11.4179	11.377	11.3665	11.1126	11.0831	10.8046	10.6283	11.1118	11.2736	11.2669	11.4336	11.042	10.7733	10.3746	10.4636	11.0396	11.7028	11.2903	11.4751	11.109	11.0557
3816	1776634_at	YBR161W	S. cerevisiae YBR161W /GEN=CSH1 /DB_XREF=GI:6319637 /SEG=NC_001134:+561591,562721 /DEF=Probable catalytic subunit of a mannosylinositol phosphorylceramide (MIPC) synthase, forms a complex with probable regulatory subunit Csg2p; function in sphingolipid biosynthesis is overlapping with that of Sur1p /NOTE=Csh1p; go_component: vacuole (sensu Fungi) [goid GO:0000324] [evidence IDA] [pmid 14562095]; …	Probable catalytic subunit of a mannosylinositol phosphorylceramide (MIPC) synthase, forms a complex with probable regulatory subunit Csg2p; function in sphingolipid biosynthesis is overlapping with that of Sur1p	CSH1	chr2	1.11484e-11	1.19677e-11	0.419096	0.585056	1.88603e-05	5.56653e-06	105.933	105.328	0.670028	0.65612	12.0806	13.9277	1	9.8658	9.90373	10.0237	9.88707	9.81025	9.51005	9.27667	9.17856	9.75983	9.274	9.51766	9.42584	9.74554	9.07142	8.77571	8.37976	9.65335	9.84941	9.74121	10.1249	9.71934	9.7536	9.32381	9.55597	9.77517	9.56551	9.3062	9.30988	9.73182	8.98488
930	1771106_at	YBR162C	S. cerevisiae YBR162C /GEN=CSH1 /DB_XREF=GI:6319638 /SEG=NC_001134:-563160,564527 /DEF=Target of SBF /NOTE=Ybr162cp	Covalently-bound cell wall protein of unknown function; identified as a cell cycle regulated SBF target gene; deletion mutants are highly resistant to treatment with beta-1,3-glucanase; has sequence similarity to YJL171C	TOS1	chr2	8.70113e-08	6.57588e-09	0.00200707	0.00833405	0.00144323	4.10425e-06	47.3488	60.9973	11.3164	4.64404	6.51916	14.411	1	12.724	12.7316	12.748	12.6962	12.7352	12.7479	12.4023	12.3016	12.7049	12.1559	12.5169	12.4788	12.8695	11.7108	10.742	10.098	13.1188	13.0878	13.129	12.4209	13.0005	12.2747	11.8902	11.5855	13.1361	11.4862	12.6104	12.7599	12.9993	11.4957
4816	1778512_at	YBR162W-A	S. cerevisiae YBR162W-A /GEN=YSY6 /DB_XREF=GI:6319639 /SEG=NC_001134:+565188,565385 /DEF=Protein that participates in secretory pathway /NOTE=Ysy6p; go_component: endoplasmic reticulum [goid GO:0005783] [evidence IDA] [pmid 14562095]; go_function: molecular_function unknown [goid GO:0005554] [evidence ND]; go_process: protein secretion [goid GO:0009306] [evidence ISS] [pmid 10469658]	Protein whose expression suppresses a secretory pathway mutation in E. coli; has similarity to the mammalian RAMP4 protein involved in secretion	YSY6	chr2	0.0110153	0.0349135	0.389254	0.979664	0.352431	0.383816	7.28428	4.8532	0.761847	0.0615553	1.12794	1.05024	1	12.3131	12.3556	12.2659	12.4064	12.3673	12.3175	12.2898	12.3683	12.3845	12.0755	12.1837	12.1381	12.3532	11.6372	11.9008	12.0657	12.1209	12.0693	12.1404	12.3098	12.225	11.6076	11.6017	11.6999	12.1897	11.6787	11.9169	11.9212	12.2888	11.343
4907	1778692_at	YBR163W	S. cerevisiae YBR163W /GEN=DEM1 /DB_XREF=GI:6319640 /SEG=NC_001134:+565680,567437 /DEF=Protein of unknown function, shows similarity to RNA-processing protein Pta1p /NOTE=Dem1p; go_component: mitochondrion [goid GO:0005739] [evidence IDA] [pmid 14562095]; go_function: molecular_function unknown [goid GO:0005554] [evidence ND]; go_process: biological_process unknown [goid GO:0000004] [evidence ND]	Mitochondrial protein of unknown function; null mutant has defects in cell morphology and in response to air drying; may be regulated by the transcription factor Ace2	DEM1	chr2	8.65956e-05	0.00476752	0.425202	0.503901	0.0816344	0.023263	20.1706	9.20235	0.652449	0.798427	2.4485	3.62671	1	10.1545	10.2095	10.1956	10.0088	10.2126	10.2461	10.0869	10.0145	10.1497	9.91614	10.0235	9.98683	10.2311	9.87558	9.52815	9.50069	10.4007	10.4053	10.27	9.90475	10.4506	10.0943	9.99737	9.64932	10.3097	9.67147	9.97766	10.0908	10.333	9.97254
1898	1772976_at	YBR164C	S. cerevisiae YBR164C /GEN=ARL1 /DB_XREF=GI:6319641 /SEG=NC_001134:-567832,568383 /DEF=Encodes a regulator of membrane traffic. Hydrolyzes GTP; myristylated; in soluble fraction. Part of the carboxypeptidase Y pathway. /NOTE=Arl1p; go_component: soluble fraction [goid GO:0005625] [evidence IDA] [pmid 9388248]; go_function: GTPase activity [goid GO:0003924] [evidence IDA,ISS] [pmid 9388248]; go_pr…	Soluble GTPase with a role in regulation of membrane traffic; regulates potassium influx; G protein of the Ras superfamily, similar to ADP-ribosylation factor	ARL1	chr2	0.57034	6.05852e-10	0.361196	0.727023	0.807267	5.78303e-05	0.328859	75.7285	0.858134	0.438464	0.324974	10.5018	1	11.9515	11.9928	11.9962	11.8876	12.1276	11.3664	11.1368	11.0687	12.0299	11.8437	11.7613	11.8724	12.1524	11.5013	11.247	11.2228	11.8269	11.913	11.8172	12.2527	11.8434	11.3198	11.4028	11.1874	11.8935	12.0997	11.7582	11.8028	11.8773	11.5492
1281	1771787_at	YBR165W	S. cerevisiae YBR165W /GEN=UBS1 /DB_XREF=GI:6319642 /SEG=NC_001134:+568809,569642 /DEF=Ubiquitin-conjugating enzyme suppressor that functions as a general positive regulator of Cdc34p activity; nuclear protein that may represent a link between nucleocytoplasmic transport and ubiquitin ligase activity /NOTE=Ubs1p; go_component: nucleus [goid GO:0005634] [evidence IDA] [pmid 10991951]; go_function:…	Ubiquitin-conjugating enzyme suppressor that functions as a general positive regulator of Cdc34p activity; nuclear protein that may represent a link between nucleocytoplasmic transport and ubiquitin ligase activity	UBS1	chr2	2.83109e-06	0.721382	0.0331174	0.116173	0.0153071	0.839116	32.1441	0.129435	4.95895	2.12746	4.03502	0.28042	1	9.09518	9.09263	9.11042	8.92583	9.25381	8.84551	8.5148	8.48577	8.9786	9.28609	9.28071	9.28102	9.23291	9.40799	9.54852	9.34872	9.01874	8.87377	8.9101	9.51983	9.02268	9.13122	9.06502	8.89835	9.07074	9.83574	9.34537	9.27841	8.88532	9.50629
3455	1775948_at	YBR166C	S. cerevisiae YBR166C /GEN=TYR1 /DB_XREF=GI:6319643 /SEG=NC_001134:-569799,571157 /DEF=Step of tyrosine biosynthesis pathway /NOTE=Tyr1p; go_component: cytoplasm [goid GO:0005737] [evidence IDA] [pmid 14562095]; go_function: prephenate dehydrogenase activity [goid GO:0008977] [evidence ISS] [pmid 2697638]; go_process: tyrosine metabolism [goid GO:0006570] [evidence NAS] [pmid 11752249]	Prephenate dehydrogenase involved in tyrosine biosynthesis, expression is dependent on phenylalanine levels	TYR1	chr2	0.625584	0.427558	0.698915	0.332368	0.966815	0.912039	0.24276	0.64577	0.152319	1.18111	0.0867148	0.175734	1	11.0729	11.1079	11.0339	10.858	11.0515	11.2387	11.0759	10.9868	11.0695	11.0012	10.9128	11.0069	11.0905	11.17	11.1204	10.9105	11.0571	11.0186	10.929	11.3218	10.9563	11.0401	10.9535	10.8373	10.9491	11.185	10.8394	10.8127	10.947	10.9429
2026	1773212_at	YBR167C	S. cerevisiae YBR167C /GEN=POP7 /DB_XREF=GI:6319644 /SEG=NC_001134:-571425,571847 /DEF=Subunit of both RNase MRP, which cleaves pre-rRNA, and nuclear RNase P, which cleaves tRNA precursors to generate mature 5' ends /NOTE=Pop7p; go_component: nucleolar ribonuclease P complex [goid GO:0005655] [evidence IDA] [pmid 9620854]; go_component: ribonuclease MRP complex [goid GO:0000172] [evidence IDA] [p…	Subunit of both RNase MRP, which cleaves pre-rRNA, and nuclear RNase P, which cleaves tRNA precursors to generate mature 5' ends	POP7	chr2	0.0444719	0.832861	0.773167	0.440127	0.661068	0.970198	4.37589	0.0452686	0.0844985	0.924507	0.535863	0.0803882	1	10.4817	10.3505	10.3345	10.1884	10.4716	10.3047	10.0262	10.1024	10.3266	10.3813	10.4078	10.4106	10.5282	10.3804	10.6613	10.6872	10.0057	9.65947	9.72729	10.7975	9.86907	10.3619	10.0684	10.4542	10.0939	10.9239	10.142	10.1001	9.94614	10.2735
1562	1772326_at	YBR168W	S. cerevisiae YBR168W /GEN=PEX32 /DB_XREF=GI:6319645 /SEG=NC_001134:+572328,573569 /DEF=Peroxisomal integral membrane protein, involved in negative regulation of peroxisome size; partially functionally redundant with Pex31p; genetic interactions suggest action at a step downstream of steps mediated by Pex28p and Pex29p /NOTE=Pex32p; go_component: integral to peroxisomal membrane [goid GO:0005779]…	Peroxisomal integral membrane protein, involved in negative regulation of peroxisome size; partially functionally redundant with Pex31p; genetic interactions suggest action at a step downstream of steps mediated by Pex28p and Pex29p	PEX32	chr2	0.294626	0.00441757	0.0425747	0.930884	0.74143	0.235291	1.13528	9.38323	4.461	0.146952	0.417795	1.49234	1	9.64923	9.68142	9.75566	9.59624	9.61337	9.03622	8.77662	8.7688	9.45049	9.4632	9.23137	9.46655	9.71786	9.34389	9.22023	8.84269	9.37206	9.51227	9.39952	9.59554	9.32339	9.18117	9.13727	8.74413	9.42693	9.33718	9.54918	9.3323	9.46012	9.46366
179	1769643_at	YBR169C	S. cerevisiae YBR169C /GEN=SSE2 /DB_XREF=GI:6319646 /SEG=NC_001134:-573872,575953 /DEF=HSP70 family member, highly homologous to Sse1p /NOTE=Sse2p; go_component: cytoplasm [goid GO:0005737] [evidence IDA] [pmid 14562095]; go_function: heat shock protein activity [goid GO:0003773] [evidence ISS] [pmid 8406043]; go_process: protein folding [goid GO:0006457] [evidence ISS] [pmid 8406043]	Member of the heat shock protein 70 (HSP70) family; may be involved in protein folding; localized to the cytoplasm; highly homologous to the heat shock protein Sse1p	SSE2	chr2	0.215846	1.03374e-21	1.32728e-05	0.0196193	0.860963	7.85664e-13	1.59424	548.892	26.4069	3.79186	0.249671	55.9973	1	11.0377	11.1438	11.2403	11.1757	11.0985	13.0218	12.731	12.769	11.0383	11.3933	10.901	10.7059	11.1941	13.2068	13.2333	13.5365	11.1647	11.4607	11.5879	10.8501	11.1227	12.9208	12.6534	12.4194	11.1255	10.7596	11.3218	10.737	11.0819	13.1877
4105	1777186_at	YBR170C	S. cerevisiae YBR170C /GEN=NPL4 /DB_XREF=GI:6319647 /SEG=NC_001134:-576301,578043 /DEF=Endoplasmic reticulum and nuclear membrane protein, forms a complex with Cdc48p and Ufd1p that recognizes ubiquitinated proteins in the endoplasmic reticulum and delivers them to the proteasome for degradation /NOTE=Npl4p; go_component: endoplasmic reticulum [goid GO:0005783] [evidence IDA] [pmid 11740563]; go_…	Endoplasmic reticulum and nuclear membrane protein, forms a complex with Cdc48p and Ufd1p that recognizes ubiquitinated proteins in the endoplasmic reticulum and delivers them to the proteasome for degradation	NPL4	chr2	2.36597e-21	8.19184e-16	0.136719	0.636506	3.13397e-13	2.1346e-08	519.645	217.136	2.33009	0.573621	59.9606	24.3594	1	10.1009	10.1427	10.1526	10.1322	10.0613	11.0625	11.0396	10.9623	10.1158	11.7751	11.5099	11.4384	10.1376	12.6242	12.8048	12.7095	10.1343	10.3273	10.3436	10.0317	10.207	11.0951	11.1234	10.9701	10.1703	11.6181	11.6274	11.8503	10.1755	12.7111
2771	1774666_at	YBR171W	S. cerevisiae YBR171W /GEN=SEC66 /DB_XREF=GI:6319648 /SEG=NC_001134:+578321,578941 /DEF=glycoprotein complexed with Sec62p and Sec63p in the Sec63 complex, an integral endoplasmic reticulum membrane protein complex required for translocation of presecretory proteins /NOTE=Sec66p; go_component: endoplasmic reticulum membrane [goid GO:0005789] [evidence TAS] [pmid 10564637]; go_function: protein tr…	Non-essential subunit of Sec63 complex (Sec63p, Sec62p, Sec66p and Sec72p); with Sec61 complex, Kar2p/BiP and Lhs1p forms a channel competent for SRP-dependent and post-translational SRP-independent protein targeting and import into the ER	SEC66	chr2	2.12289e-05	6.53467e-09	0.0280756	0.407779	0.0343915	0.00332791	24.7732	61.0333	5.29317	0.9948	3.25281	5.60258	1	11.5762	11.6397	11.642	11.5783	11.4769	10.7453	10.8368	10.9963	11.6051	11.9194	11.966	11.9034	11.4191	11.4169	11.3254	11.4011	11.5321	11.5307	11.5592	11.7458	11.4539	10.5487	10.8112	10.6342	11.5762	11.5676	11.7241	11.8117	11.5113	11.1951
1457	1772114_at	YBR172C	S. cerevisiae YBR172C /GEN=SMY2 /DB_XREF=GI:37362621 /SEG=NC_001134:-579107,581329 /DEF=partial suppressor of myo2-66 /NOTE=Smy2p; go_component: cytoplasm [goid GO:0005737] [evidence IDA] [pmid 14562095]; go_function: molecular_function unknown [goid GO:0005554] [evidence ND]; go_process: cytoskeleton organization and biogenesis [goid GO:0007010] [evidence TAS] [pmid 10924454]	Protein of unknown function involved in COPII vesicle formation; interacts with the Sec23p/Sec24p subcomplex; overexpression suppresses the temperature sensitivity of a myo2 mutant; has similarity to S. pombe Mpd2	SMY2	chr2	0.99614	5.03493e-21	0.0517143	0.0394102	0.590985	6.08652e-14	2.37758e-05	494.258	4.08438	3.12412	0.646348	67.6174	1	10.8428	10.6098	10.5848	10.7525	10.7156	8.89284	9.57904	9.91667	10.8733	10.7391	10.7802	10.8329	10.7915	9.00703	9.43332	9.76319	11.0033	10.6796	10.8873	10.3276	11.0045	9.20427	9.76631	10.0551	10.931	10.7585	11.0386	10.9706	10.9929	9.41046
1821	1772837_at	YBR173C	S. cerevisiae YBR173C /GEN=UMP1 /DB_XREF=GI:6319650 /SEG=NC_001134:-581683,582129 /DEF=Involved in ubiquitin-mediated proteolysis /NOTE=Ump1p; go_component: proteasome core complex (sensu Eukarya) [goid GO:0005839] [evidence IGI,IPI] [pmid 9491890]; go_function: chaperone activity [goid GO:0003754] [evidence IPI] [pmid 9491890]; go_function: proteasome activator activity [goid GO:0008538] [eviden…	Short-lived chaperone required for correct maturation of the 20S proteasome; may inhibit premature dimerization of proteasome half-mers; degraded by proteasome upon completion of its assembly	UMP1	chr2	4.66946e-08	0.119782	0.29544	0.921455	0.00394285	0.849371	50.4377	2.5549	1.13139	0.161507	5.42182	0.266018	1	10.9086	10.7488	10.9366	10.8172	10.732	10.9523	11.2453	11.2753	10.9267	12.3582	12.3385	12.3021	10.8848	12.7774	12.806	13.0584	11.0026	10.7669	10.7969	11.2949	11.1563	10.629	10.772	10.8674	10.9881	11.501	12.2932	12.7949	11.1446	12.9228
1266	1771751_at	YBR175W	S. cerevisiae YBR175W /GEN=SWD3 /DB_XREF=GI:6319651 /SEG=NC_001134:+582365,583312 /DEF=Subunit of the COMPASS complex, which methylates histone H3 on lysine 4 and is required in transcriptional silencing near telomeres /NOTE=Swd3p; go_component: COMPASS complex [goid GO:0048188] [evidence IPI] [pmid 11805083]; go_component: nuclear chromatin [goid GO:0000790] [evidence IMP] [pmid 11687631]; go_fu…	Essential subunit of the COMPASS (Set1C) complex, which methylates histone H3 on lysine 4 and is required in transcriptional silencing near telomeres; WD40 beta propeller superfamily member and ortholog of mammalian WDR5	SWD3	chr2	6.09241e-14	0.0104431	0.108711	0.298018	3.77592e-07	0.0521824	158.572	7.40267	2.72275	1.27971	18.5259	2.86133	1	10.1841	10.0915	10.0466	10.0155	10.2602	9.72659	9.74607	9.60192	10.1742	10.7893	10.6419	10.5478	10.2472	10.6078	10.6108	10.6015	9.96059	10.0316	9.87616	10.1663	10.1122	9.82941	10.0715	9.86575	10.0644	11.141	10.5187	10.5319	10.1568	10.6592
5474	1779767_at	YBR176W	S. cerevisiae YBR176W /GEN=ECM31 /DB_XREF=GI:6319653 /SEG=NC_001134:+583677,584615 /DEF=Ketopantoate hydroxymethyltransferase, required for pantothenic acid biosynthesis, converts 2-oxoisovalerate into 2-dehydropantoate /NOTE=Ecm31p; go_component: mitochondrion [goid GO:0005739] [evidence IDA] [pmid 14562095]; go_function: 3-methyl-2-oxobutanoate hydroxymethyltransferase activity [goid GO:0003864…	Ketopantoate hydroxymethyltransferase, required for pantothenic acid biosynthesis, converts 2-oxoisovalerate into 2-dehydropantoate	ECM31	chr2	0.458229	0.00554435	0.495012	0.975222	0.882036	0.201248	0.563775	8.84728	0.476449	0.0706337	0.219647	1.63265	1	9.90371	10.0508	9.94038	9.7973	9.89346	9.94577	9.87998	9.71417	9.97881	10.3238	10.1764	10.0521	9.8912	10.1128	9.72306	9.45217	10.0618	10.184	10.1938	10.1841	10.0307	9.81812	9.82222	9.50622	10.0011	10.0498	10.0751	10.1814	10.0105	10.0476
5229	1779307_at	YBR177C	S. cerevisiae YBR177C /GEN=EHT1 /DB_XREF=GI:6319655 /SEG=NC_001134:-584764,586119 /DEF=alcohol acyl transferase /NOTE=Eht1p; go_component: lipid particle [goid GO:0005811] [evidence IDA] [pmid 10515935]; go_function: serine hydrolase activity [goid GO:0017171] [evidence IDA] [pmid 14645503]; go_process: lipid metabolism [goid GO:0006629] [evidence IMP] [pmid 10515935]	Acyl-coenzymeA:ethanol O-acyltransferase that plays a minor role in medium-chain fatty acid ethyl ester biosynthesis; possesses short-chain esterase activity; localizes to lipid particles and the mitochondrial outer membrane	EHT1	chr2	1.74136e-11	0.109461	0.301453	0.915256	2.08557e-05	0.0397259	102.175	2.71077	1.10311	0.170903	11.9344	3.11661	1	11.4412	11.2636	11.5152	11.6376	11.3111	11.6878	11.633	11.4138	11.4174	10.4517	10.2274	10.4809	11.3801	10.8467	10.3865	10.3958	11.5012	11.3329	11.507	11.1889	11.4646	11.4828	11.4521	10.839	11.42	9.8673	10.4003	10.5804	11.3954	10.9955
3074	1775252_at	YBR179C	S. cerevisiae YBR179C /GEN=FZO1 /DB_XREF=GI:6319656 /SEG=NC_001134:-586504,589071 /DEF=Mitochondrial integral membrane protein involved in mitochondrial fusion and maintenance of the mitochondrial genome; contains N-terminal GTPase domain /NOTE=Fzo1p; go_component: mitochondrial outer membrane [goid GO:0005741] [evidence TAS] [pmid 9891785]; go_function: GTPase activity [goid GO:0003924] [evidenc…	Mitofusin, mitochondrial integral membrane protein involved in mitochondrial fusion and mitochondrial genome maintenance; contains N-terminal GTPase domain; targeted for destruction by cytosolic components of the ubiquitin-proteasome system	FZO1	chr2	4.17778e-06	3.76456e-09	0.115116	0.609777	0.00250716	3.172e-05	30.6451	64.248	2.62336	0.615853	5.90837	11.3346	1	9.60892	9.62184	9.68905	9.61772	9.52477	9.76587	9.88431	9.86325	9.57716	9.91871	9.75626	9.74691	9.49653	10.2254	10.2745	10.1646	9.55171	9.5298	9.56486	9.49724	9.45063	9.99888	10.1632	10.1359	9.55047	10.0759	9.75336	9.74737	9.52423	10.3408
5256	1779354_at	YBR180W	S. cerevisiae YBR180W /GEN=DTR1 /DB_XREF=GI:6319657 /SEG=NC_001134:+589698,591416 /DEF=Multidrug resistance dityrosine transporter of the major facilitator superfamily, essential for spore wall synthesis, facilitates the translocation of bisformyl dityrosine through the prospore membrane /NOTE=Dtr1p; go_component: prospore membrane [goid GO:0005628] [evidence IDA] [pmid 12455697]; go_function: am…	Putative dityrosine transporter, required for spore wall synthesis; expressed during sporulation; member of the major facilitator superfamily (DHA1 family) of multidrug resistance transporters	DTR1	chr2	0.165027	0.387552	0.828918	0.697875	0.935629	0.604647	2.01887	0.767399	0.0474648	0.480881	0.139487	0.624108	1	5.01777	5.12205	4.84731	5.10869	5.19091	4.93576	4.83722	4.70561	5.3364	4.76725	4.78336	4.80266	5.15952	4.90242	4.72387	5.01654	4.81741	4.95758	5.05557	4.54014	5.40453	5.0194	4.97259	5.22441	4.61811	5.30447	5.00782	5.19953	5.04635	4.91259
5035	1778928_s_at	YBR181C	S. cerevisiae YBR181C /GEN=RPS6B /DB_XREF=GI:6319658 /SEG=NC_001134:-591669,592731 /DEF=Protein component of the small (40S) ribosomal subunit; identical to Rps6Ap and has similarity to rat S6 ribosomal protein /NOTE=Rps6bp; go_component: cytoplasm [goid GO:0005737] [evidence IDA] [pmid 11914276]; go_component: cytosolic small ribosomal subunit (sensu Eukarya) [goid GO:0005843] [evidence TAS] [pm…	Protein component of the small (40S) ribosomal subunit; identical to Rps6Bp and has similarity to rat S6 ribosomal protein /// Protein component of the small (40S) ribosomal subunit; identical to Rps6Ap and has similarity to rat S6 ribosomal protein	RPS6A /// RPS6B	chr16 /// chr2	8.35091e-05	3.46328e-25	4.74534e-05	0.0414524	0.0247609	4.93718e-18	20.2842	925.17	22.0882	3.07659	3.56656	130.658	1	14.1175	14.1617	14.0929	14.1658	14.1828	12.6716	13.144	13.6171	14.0699	14.0627	14.1536	14.1423	14.1388	12.4414	12.8574	12.9742	14.0367	14.0375	14.0917	14.1217	14.096	12.843	13.1723	13.482	14.1082	14.0976	14.1002	14.0788	14.094	12.4533
5218	1779277_at	YBR182C	S. cerevisiae YBR182C /GEN=SMP1 /DB_XREF=GI:6319659 /SEG=NC_001134:-593463,594821 /DEF=Second MEF2-like Protein 1Transcription factor of the MADS (Mcm1p, Agamous, Deficiens, SRF) box family; closely related to RLM1 /NOTE=Smp1p; go_component: cytoplasm [goid GO:0005737] [evidence IDA] [pmid 12482976]; go_component: nucleus [goid GO:0005634] [evidence IDA] [pmid 12482976]; go_function: DNA bending …	Putative transcription factor involved in regulating the response to osmotic stress; member of the MADS-box family of transcription factors	SMP1	chr2	8.29727e-06	0.000568044	0.790487	0.23886	0.0742059	0.000274176	28.0915	14.6455	0.0717763	1.47882	2.53594	8.4796	1	9.18522	8.95427	9.16618	9.2345	9.01476	8.94692	8.6777	8.69811	9.1277	8.53034	8.75454	8.79148	9.07774	8.77782	8.15427	7.98514	9.47454	9.24978	9.27539	9.12808	9.63711	9.11341	8.869	8.8431	9.38068	8.50255	8.87661	8.70053	9.56605	8.95068
3247	1775556_at	YBR182C-A	S. cerevisiae YBR182C-A /GEN=SMP1 /DB_XREF=GI:33438768 /SEG=NC_001134:-595318,595512 /DEF=Identified by gene-trapping, microarray-based expression analysis, and genome-wide homology searching /NOTE=Ybr182c-ap; go_component: cellular_component unknown [goid GO:0008372] [evidence ND]; go_function: molecular_function unknown [goid GO:0005554] [evidence ND]; go_process: biological_process unknown [go…	---	---	chr2	1.41944e-05	0.0108016	0.0388026	0.894784	0.0640387	0.0109283	26.1703	7.32769	4.64342	0.201202	2.67158	4.37015	1	4.01783	4.08707	4.09753	4.14191	4.18463	3.92655	3.9328	3.96325	3.80297	3.98255	4.01304	3.92828	4.0206	3.85701	3.90539	3.87813	4.49832	4.19751	4.25853	4.07092	4.44748	3.9718	3.98487	3.79589	3.99593	3.91328	4.00543	3.8087	4.03388	3.86419
1954	1773097_at	YBR183W	S. cerevisiae YBR183W /GEN=YPC1 /DB_XREF=GI:6319660 /SEG=NC_001134:+596072,597022 /DEF=Alkaline ceramidase that also has reverse (CoA-independent) ceramide synthase activity, catalyzes both breakdown and synthesis of phytoceramide; overexpression confers fumonisin B1 resistance /NOTE=Ypc1p; go_component: endoplasmic reticulum [goid GO:0005783] [evidence IDA] [pmid 10900202]; go_function: ceramida…	Alkaline ceramidase that also has reverse (CoA-independent) ceramide synthase activity, catalyzes both breakdown and synthesis of phytoceramide; overexpression confers fumonisin B1 resistance	YPC1	chr2	1.32025e-14	0.539146	0.00151579	0.0687234	3.42558e-07	0.398455	177.575	0.385359	12.0315	2.6065	18.7071	1.01601	1	10.3591	10.5956	10.5532	10.461	10.6374	10.4506	10.1025	9.69147	10.3587	9.14898	9.06371	9.0601	10.5634	9.55099	9.17009	8.97461	10.0538	10.5302	10.5462	10.6795	9.9674	10.4205	10.3969	9.98462	9.91755	9.59188	8.93973	8.90544	9.99517	9.51823
3346	1775738_at	YBR184W	S. cerevisiae YBR184W /GEN=YPC1 /DB_XREF=GI:6319661 /SEG=NC_001134:+597320,598891 /DEF=Hypothetical ORF /NOTE=Ybr184wp; go_component: cellular_component unknown [goid GO:0008372] [evidence ND]; go_function: molecular_function unknown [goid GO:0005554] [evidence ND]; go_process: biological_process unknown [goid GO:0000004] [evidence ND]	---	---	chr2	0.440117	5.54728e-09	0.240989	0.110235	0.0668215	0.000615359	0.611108	61.9766	1.42728	2.175	2.63235	7.50131	1	7.25769	7.94957	7.57994	7.57604	7.13931	6.30556	6.84579	6.67314	7.25728	7.41581	7.33575	7.1359	7.33641	7.0203	6.86119	6.87586	6.77217	7.29851	7.24014	7.7519	6.85426	6.466	6.88251	6.82486	7.07431	7.94845	7.41449	7.01257	6.79972	6.41947
5062	1778979_at	YBR185C	S. cerevisiae YBR185C /GEN=MBA1 /DB_XREF=GI:6319662 /SEG=NC_001134:-599080,599916 /DEF=involved in assembly of mitochondrial respiratory complexes /NOTE=Mba1p; go_component: mitochondrial inner membrane [goid GO:0005743] [evidence IDA] [pmid 11381092]; go_function: molecular_function unknown [goid GO:0005554] [evidence ND]; go_process: aerobic respiration [goid GO:0009060] [evidence IMP] [pmid 86…	Protein involved in assembly of mitochondrial respiratory complexes; may act as a receptor for proteins destined for export from the mitochondrial matrix to the inner membrane	MBA1	chr2	0.00474518	1.1877e-11	0.0556359	0.484559	0.00229984	7.09064e-06	9.21346	105.393	3.94488	0.835126	6.00255	13.5503	1	10.4198	10.5228	10.6162	10.5048	10.5063	9.79373	9.86725	9.85501	10.4139	10.7463	10.5464	10.5297	10.536	10.5247	9.95296	9.76248	10.2867	10.5188	10.4104	10.8004	10.1856	9.6449	10.0139	9.90661	10.3284	10.8508	10.5803	10.4028	10.4066	10.2844
365	1769993_at	YBR186W	S. cerevisiae YBR186W /GEN=PCH2 /DB_XREF=GI:9755327 /SEG=NC_001134:+600510,602317 /DEF=Pachytene CHeckpoint /NOTE=Pch2p; go_component: nucleolus [goid GO:0005730] [evidence TAS] [pmid 11029058]; go_function: molecular_function unknown [goid GO:0005554] [evidence ND]; go_process: regulation of meiosis [goid GO:0040020] [evidence TAS] [pmid 11029058]	Nucleolar component of the pachytene checkpoint, which prevents chromosome segregation when recombination and chromosome synapsis are defective; also represses meiotic interhomolog recombination in the rDNA	PCH2	chr2	9.85956e-14	3.61444e-10	7.04343e-08	9.97571e-05	1.39804e-06	4.23644e-05	152.957	79.2209	48.3842	9.77161	16.1935	10.9295	1	4.69962	4.95675	4.8491	4.80138	4.90913	5.3009	4.94388	5.08466	5.06308	5.76144	5.36767	5.33559	4.81681	8.05935	7.13879	6.93917	4.94638	4.79333	4.94156	4.96429	4.75329	5.23758	5.08914	4.76017	4.91792	5.59371	5.54138	5.7303	4.81075	7.82496
5470	1779760_at	YBR187W	S. cerevisiae YBR187W /GEN=PCH2 /DB_XREF=GI:6319664 /SEG=NC_001134:+602591,603433 /DEF=Hypothetical ORF /NOTE=Ybr187wp; go_component: vacuole (sensu Fungi) [goid GO:0000324] [evidence IDA] [pmid 14562095]; go_function: molecular_function unknown [goid GO:0005554] [evidence ND]; go_process: biological_process unknown [goid GO:0000004] [evidence ND]	Putative protein of unknown function; expression is reduced in a gcr1 null mutant; GFP-fusion protein localizes to the vacuole; expression pattern and physical interactions suggest a possible role in ribosome biogenesis	GDT1	chr2	9.38979e-14	4.41409e-19	0.000203746	0.000352503	3.66498e-08	6.40129e-11	153.519	366.142	17.5709	8.17045	23.1809	39.8764	1	11.8753	11.908	11.7787	11.7492	11.862	11.0886	11.2239	11.4055	11.8722	11.3468	11.5139	11.468	11.8668	10.8017	10.6453	10.3786	12.0229	11.8494	11.7508	11.7549	12.0484	11.1875	11.3619	11.4122	11.9515	11.6136	11.4549	11.4523	12.0818	10.7649
4323	1777604_at	YBR188C	S. cerevisiae YBR188C /GEN=NTC20 /DB_XREF=GI:6319665 /SEG=NC_001134:-603642,604064 /DEF=Member of a complex, including Prp19p, that binds to the spliceosome; required for pre-mRNA splicing /NOTE=Ntc20p; go_component: spliceosome complex [goid GO:0005681] [evidence IDA,IGI] [pmid 11018040]; go_function: pre-mRNA splicing factor activity [goid GO:0008248] [evidence IMP] [pmid 12384582]; go_process:…	Member of a complex, including Prp19p, that binds to the spliceosome; required for pre-mRNA splicing	NTC20	chr2	0.628254	0.0613654	0.978978	0.979896	0.992547	0.58441	0.239014	3.75963	0.00070526	0.0610676	0.0309044	0.657189	1	9.38772	9.32867	9.40762	9.35156	9.34229	9.65555	9.76171	9.61914	9.41525	9.42375	9.56167	9.54987	9.36487	9.60561	9.99053	9.97659	9.40086	9.41614	9.39984	9.87572	9.36267	9.92083	10.073	10.2669	9.36465	9.79722	9.51193	9.56457	9.42872	9.7475
3504	1776025_at	YBR189W	S. cerevisiae YBR189W /GEN=RPS9B /DB_XREF=GI:6319666 /SEG=NC_001134:+604465,605465 /DEF=Protein component of the small (40S) ribosomal subunit; nearly identical to Rps9Bp and has similarity to E. coli S4 and rat S9 ribosomal proteins /NOTE=Rps9bp; go_component: cytosolic small ribosomal subunit (sensu Eukarya) [goid GO:0005843] [evidence TAS] [pmid 9559554]; go_function: structural constituent of…	Protein component of the small (40S) ribosomal subunit; nearly identical to Rps9Ap and has similarity to E. coli S4 and rat S9 ribosomal proteins	RPS9B	chr2	5.97192e-08	7.6944e-26	1.48175e-05	0.000527191	0.000188404	3.77864e-17	49.2022	1019.43	26.0195	7.68482	8.9499	113.737	1	13.7521	13.7771	13.8115	13.8077	13.6479	10.7436	11.4886	12.4623	13.8053	13.4378	13.6715	13.7676	13.6639	10.2186	10.3388	10.4306	13.732	13.6483	13.7109	13.8795	13.7148	10.7062	11.3682	12.0568	13.7543	13.4466	13.544	13.6421	13.7527	9.95026
4783	1778451_s_at	YBR191W	S. cerevisiae YBR191W /GEN=RPL21A /DB_XREF=GI:6319668 /SEG=NC_001134:+606227,607097 /DEF=Protein component of the large (60S) ribosomal subunit, nearly identical to Rpl21Bp and has similarity to rat L21 ribosomal protein /NOTE=Rpl21ap; go_component: cytosolic large ribosomal subunit (sensu Eukarya) [goid GO:0005842] [evidence TAS] [pmid 9559554]; go_function: structural constituent of ribosome [g…	Protein component of the large (60S) ribosomal subunit, nearly identical to Rpl21Bp and has similarity to rat L21 ribosomal protein /// Protein component of the large (60S) ribosomal subunit, nearly identical to Rpl21Ap and has similarity to rat L21 ribosomal protein	RPL21A /// RPL21B	chr16 /// chr2	0.00180694	8.73791e-15	0.0102681	0.175139	0.166389	1.24996e-08	11.5823	183.023	7.44029	1.75743	1.8035	25.5658	1	14.1142	14.0703	14.1179	14.1412	14.1127	12.3298	13.1572	13.5059	14.066	14.0169	14.0665	14.0976	14.0918	12.0569	12.4361	12.4835	14.0343	13.9646	14.018	14.1546	14.0734	12.0603	12.7472	13.2408	14.0515	13.8285	14.0055	13.9914	14.0951	11.6173
5483	1779787_at	YBR191W	S. cerevisiae YBR191W /GEN=RPL21A /DB_XREF=GI:6319668 /SEG=NC_001134:+606227,607097 /DEF=Protein component of the large (60S) ribosomal subunit, nearly identical to Rpl21Bp and has similarity to rat L21 ribosomal protein /NOTE=Rpl21ap; go_component: cytosolic large ribosomal subunit (sensu Eukarya) [goid GO:0005842] [evidence TAS] [pmid 9559554]; go_function: structural constituent of ribosome [g…	Protein component of the large (60S) ribosomal subunit, nearly identical to Rpl21Bp and has similarity to rat L21 ribosomal protein	RPL21A	chr2	0.00117352	2.72446e-17	0.0267724	0.268025	0.21462	2.62128e-10	12.6959	275.94	5.39033	1.37526	1.5749	35.5799	1	13.0672	13.0862	13.0731	13.1523	13.1391	10.3101	11.2707	11.9936	12.9118	12.8359	12.9095	13.0774	12.9428	9.67881	9.89191	10.1282	12.9135	12.8206	12.8468	13.088	12.9309	9.93037	10.5663	10.9035	12.953	12.3853	12.8232	12.8865	12.9484	9.36988
5043	1778943_at	YBR192W	S. cerevisiae YBR192W /GEN=RIM2 /DB_XREF=GI:6319669 /SEG=NC_001134:+607609,608742 /DEF=Protein of the mitochondrial carrier (MCF) family that is required for respiration /NOTE=Rim2p; go_component: mitochondrion [goid GO:0005739] [evidence IDA] [pmid 7891656]; go_function: transporter activity [goid GO:0005215] [evidence ISS] [pmid 7891656]; go_process: mitochondrial genome maintenance [goid GO:00…	Mitochondrial pyrimidine nucleotide transporter; imports pyrimidine nucleoside triphosphates and exports pyrimidine nucleoside monophosphates; member of the mitochondrial carrier family	RIM2	chr2	0.916398	2.731e-14	0.187217	0.669764	0.267488	1.41652e-07	0.0111945	168.316	1.81632	0.522711	1.37707	20.401	1	9.10083	9.05335	9.09267	9.07569	9.18509	7.88781	8.07913	8.1967	9.1049	9.04281	9.04212	9.05907	9.34784	8.29054	8.09146	8.08057	9.32045	9.34112	9.30224	9.44359	9.29398	8.32772	8.56019	8.65861	9.31723	9.30099	9.22052	9.07804	9.30151	8.4843
5153	1779148_at	YBR193C	S. cerevisiae YBR193C /GEN=MED8 /DB_XREF=GI:6319670 /SEG=NC_001134:-609039,609710 /DEF=Member of RNA Polymerase II transcriptional regulation mediator /NOTE=Med8p; go_component: mediator complex [goid GO:0000119] [evidence IDA] [pmid 9420330]; go_function: RNA polymerase II transcription mediator activity [goid GO:0016455] [evidence IDA] [pmid 9420330]; go_process: transcription from Pol II promo…	Subunit of the RNA polymerase II mediator complex; associates with core polymerase subunits to form the RNA polymerase II holoenzyme; essential for transcriptional regulation	MED8	chr2	0.00125797	0.009347	0.504582	0.722536	0.114934	0.203942	12.5143	7.65044	0.455501	0.444938	2.13717	1.62071	1	9.26015	9.33342	9.28296	9.13013	9.37052	9.70557	9.3773	9.2155	9.30766	9.70243	9.60324	9.5697	9.22689	10.2343	9.7434	9.67001	9.13952	9.32396	9.47257	9.73191	9.38275	9.76785	9.5456	9.06576	9.12727	9.43288	9.67888	9.45544	9.26619	10.1155
117	1769523_at	YBR194W	S. cerevisiae YBR194W /GEN=MED8 /DB_XREF=GI:6319671 /SEG=NC_001134:+609995,610366 /DEF=Synthetic with Old Yellow Enzyme /NOTE=Ybr194wp	Protein proposed to be associated with the nuclear pore complex; null mutant is viable, displays elevated frequency of mitochondrial genome loss and is sensitive to freeze-thaw stress	AIM4	chr2	0.000916849	0.416388	0.95085	0.97561	0.279915	0.970697	13.3481	0.67795	0.0038595	0.0698588	1.33619	0.0794407	1	9.75851	9.75964	9.6936	9.53387	9.8	9.57581	9.36651	9.29113	9.8295	10.2021	10.3718	10.3121	9.84622	10.2712	10.3258	10.3451	9.43922	9.75485	9.56813	10.2072	9.48054	9.74599	9.79537	10.1472	9.49152	10.7788	10.176	10.399	9.43294	10.0759
3367	1775771_at	YBR195C	S. cerevisiae YBR195C /GEN=MSI1 /DB_XREF=GI:6319672 /SEG=NC_001134:-610571,611839 /DEF=chromatin assembly complex, subunit 3: Encodes the smallest (p50) subunit of the yeast Chromatin Assembly Factor-I (CAF-I) involved in DNA-replication-linked nucleosome assembly. Homologous to the small subunit of the Human CAF-I. /NOTE=Msi1p; go_component: chromatin assembly complex [goid GO:0005678] [evidence…	Subunit of chromatin assembly factor I (CAF-1), negative regulator of the RAS/cAMP pathway via sequestration of Npr1p kinase; localizes to the nucleus and cytoplasm; homologous to human retinoblastoma binding proteins RbAp48 and RbAp46	MSI1	chr2	0.00443912	7.89169e-06	0.160693	0.384095	0.0720301	0.0653224	9.37165	28.2742	2.06224	1.04958	2.56327	2.65327	1	10.0315	10.0495	9.98052	10.2716	9.9589	9.80386	9.72898	9.90994	10.0522	10.2786	10.3317	10.3375	9.95888	9.92382	10.1742	9.88583	10.0291	10.0512	10.0468	10.2102	10.0816	9.93518	9.77195	10.1596	10.028	10.6189	10.1806	10.3369	10.0265	9.88035
5479	1779775_at	YBR196C	S. cerevisiae YBR196C /GEN=PGI1 /DB_XREF=GI:6319673 /SEG=NC_001134:-612193,613857 /DEF=Phosphoglucoisomerase /NOTE=Pgi1p; go_component: cytosol [goid GO:0005829] [evidence TAS]; go_function: glucose-6-phosphate isomerase activity [goid GO:0004347] [evidence IMP] [pmid 3007940]; go_process: gluconeogenesis [goid GO:0006094] [evidence TAS]; go_process: glycolysis [goid GO:0006096] [evidence IMP] [p…	Glycolytic enzyme phosphoglucose isomerase, catalyzes the interconversion of glucose-6-phosphate and fructose-6-phosphate; required for cell cycle progression and completion of the gluconeogenic events of sporulation	PGI1	chr2	0.000430719	0.282349	0.00171746	0.24976	0.0822352	0.582026	15.4152	1.19569	11.7115	1.43873	2.44179	0.661142	1	13.8423	13.9035	13.9211	13.8831	13.8285	13.9429	13.995	13.9885	13.8413	13.887	13.8088	13.8432	13.8445	13.6779	13.565	13.5801	13.8644	13.8677	13.8575	13.6532	13.8066	13.9359	14.0259	14.0746	13.8405	13.966	13.7868	13.7473	13.8101	13.563
5379	1779577_at	YBR196C-A	S. cerevisiae YBR196C-A /GEN=PGI1 /DB_XREF=GI:33438769 /SEG=NC_001134:-613981,614130 /DEF=Identified by fungal homology and RT-PCR /NOTE=Ybr196c-ap; go_component: cellular_component unknown [goid GO:0008372] [evidence ND]; go_function: molecular_function unknown [goid GO:0005554] [evidence ND]; go_process: biological_process unknown [goid GO:0000004] [evidence ND]	---	---	chr2	0.364781	0.000101264	0.795092	0.87123	0.944981	0.0101854	0.845242	19.6841	0.0685814	0.235102	0.124432	4.44092	1	6.03649	5.81471	6.09292	5.82602	6.23465	4.96463	4.93073	5.4348	5.7464	5.61629	5.2361	5.79438	5.84477	4.70807	4.76702	4.64694	6.26316	5.34892	5.40539	5.67413	6.106	4.47681	4.49963	4.9237	6.34903	5.70386	5.43414	5.10905	6.25072	4.58973
2774	1774669_at	YBR196C-B	S. cerevisiae YBR196C-B /GEN=PGI1 /DB_XREF=GI:33438770 /SEG=NC_001134:-614483,614587 /DEF=Identified by expression profiling and mass spectrometry /NOTE=Ybr196c-bp; go_component: cellular_component unknown [goid GO:0008372] [evidence ND]; go_function: molecular_function unknown [goid GO:0005554] [evidence ND]; go_process: biological_process unknown [goid GO:0000004] [evidence ND]	---	---	chr2	0.521993	2.92708e-06	0.765098	0.722958	0.914777	0.238219	0.419122	32.0142	0.0908112	0.444328	0.171625	1.48123	1	5.16033	4.90102	4.80992	4.61308	4.8384	4.12178	4.6819	4.52128	5.18064	4.79307	4.72503	4.83361	5.19836	4.24385	4.21384	4.41203	5.60313	5.14541	4.9924	4.51752	5.75929	4.34634	4.38516	4.4189	5.67756	4.7269	5.06364	4.82335	5.32808	4.38254
732	1770716_at	YBR197C	S. cerevisiae YBR197C /GEN=PGI1 /DB_XREF=GI:6319674 /SEG=NC_001134:-615160,615813 /DEF=Hypothetical ORF /NOTE=Ybr197cp; go_component: cytoplasm [goid GO:0005737] [evidence IDA] [pmid 14562095]; go_component: nucleus [goid GO:0005634] [evidence IDA] [pmid 14562095]; go_function: molecular_function unknown [goid GO:0005554] [evidence ND]; go_process: biological_process unknown [goid GO:0000004] [ev…	---	---	chr2	0.832584	0.551451	0.231744	0.951541	0.774284	0.486501	0.0454208	0.36234	1.48603	0.113544	0.371221	0.831385	1	8.52984	8.20208	8.35456	8.3242	8.49806	8.4414	8.39556	8.29891	8.65407	8.47766	8.53245	8.4444	8.54459	8.48722	8.46779	8.48453	9.15214	8.69363	8.6733	8.66862	9.01631	8.34298	8.28227	8.12874	8.94289	7.70699	8.53217	8.57236	9.00084	8.54395
2057	1773276_at	YBR198C	S. cerevisiae YBR198C /GEN=TAF5 /DB_XREF=GI:6319675 /SEG=NC_001134:-616084,618480 /DEF=Subunit (90 kDa) of TFIID and SAGA complexes, involved in RNA polymerase II transcription initiation and in chromatin modification /NOTE=Taf5p; go_component: SAGA complex [goid GO:0000124] [evidence IDA] [pmid 9674426]; go_component: transcription factor TFIID complex [goid GO:0005669] [evidence TAS] [pmid 9118…	Subunit (90 kDa) of TFIID and SAGA complexes, involved in RNA polymerase II transcription initiation and in chromatin modification	TAF5	chr2	1.43081e-07	0.400115	0.00667359	0.313788	0.0529965	0.442443	44.9664	0.727246	8.41684	1.23316	2.84693	0.919655	1	10.8294	10.8144	10.8415	10.9391	10.8666	10.7065	10.7334	10.8445	11.0007	11.106	11.2372	11.2762	10.8475	11.3683	11.4617	11.5027	11.1491	11.0064	11.094	10.8381	11.0862	10.919	10.8829	10.8783	11.2291	10.9862	11.1529	11.1206	11.2222	11.4737
2284	1773693_at	YBR199W	S. cerevisiae YBR199W /GEN=KTR4 /DB_XREF=GI:6319676 /SEG=NC_001134:+618866,620260 /DEF=Putative alpha-1,2-mannosyltransferase /NOTE=Ktr4p; go_component: Golgi apparatus [goid GO:0005794] [evidence ISS] [pmid 9878809]; go_function: mannosyltransferase activity [goid GO:0000030] [evidence ISS] [pmid 9878809]; go_process: N-linked glycosylation [goid GO:0006487] [evidence ISS] [pmid 9878809]	Putative mannosyltransferase involved in protein glycosylation; member of the KRE2/MNT1 mannosyltransferase family	KTR4	chr2	0.23455	4.50891e-11	0.156674	0.816237	0.459525	0.000133796	1.46789	94.4992	2.10371	0.312433	0.884551	9.3883	1	11.7216	11.8079	11.8519	11.707	11.8251	12.2378	12.2553	12.2554	11.7514	11.7418	11.5964	11.5594	11.8727	12.1881	12.2502	12.2019	11.6302	11.8825	11.8186	11.6795	11.5737	12.1285	12.1383	11.9302	11.6274	11.7001	11.4691	11.7562	11.6068	12.2105
3065	1775234_at	YBR200W	S. cerevisiae YBR200W /GEN=BEM1 /DB_XREF=GI:6319677 /SEG=NC_001134:+620829,622484 /DEF=SH3-domain protein that binds Cdc24p, Ste5p and Ste20p, and the Rsr1p/Bud2p/Bup5p GTPase /NOTE=Bem1p; go_component: bud neck [goid GO:0005935] [evidence IDA] [pmid 11927541]; go_component: bud tip [goid GO:0005934] [evidence IDA] [pmid 11927541]; go_component: incipient bud site [goid GO:0000131] [evidence IDA]…	Protein containing SH3-domains, involved in establishing cell polarity and morphogenesis; functions as a scaffold protein for complexes that include Cdc24p, Ste5p, Ste20p, and Rsr1p	BEM1	chr2	0.0441598	0.0317215	0.435728	0.990463	0.532026	0.452427	4.38961	5.04558	0.623043	0.0365599	0.747132	0.898994	1	9.88913	9.79515	9.781	9.70951	9.66445	10.1512	10.0172	9.93106	9.83319	9.99552	9.82549	9.92964	9.7024	10.4195	10.1121	10.063	9.97119	9.87362	9.89445	9.57004	9.89286	9.99694	9.92106	9.51905	10.0513	9.74831	10.2721	10.1151	9.925	10.5405
2926	1774942_at	YBR200W-A	S. cerevisiae YBR200W-A /GEN=BEM1 /DB_XREF=GI:33438771 /SEG=NC_001134:+622940,623104 /DEF=Identified by fungal homology and RT-PCR /NOTE=Ybr200w-ap; go_component: cellular_component unknown [goid GO:0008372] [evidence ND]; go_function: molecular_function unknown [goid GO:0005554] [evidence ND]; go_process: biological_process unknown [goid GO:0000004] [evidence ND]	---	---	chr2	0.0366093	0.000296804	0.487602	0.531774	0.970524	0.591994	4.75872	16.4739	0.49315	0.747581	0.0797691	0.644694	1	5.46374	5.414	5.06246	5.38976	5.23786	4.72614	4.71437	4.48147	5.20874	4.90998	5.21332	5.00673	4.75495	4.428	5.01901	5.0888	5.04834	4.93284	4.75001	4.8668	4.83866	4.56326	4.75886	4.92755	4.97798	4.98889	4.77579	4.83097	4.79993	4.37732
3285	1775633_at	YBR201W	S. cerevisiae YBR201W /GEN=DER1 /DB_XREF=GI:6319678 /SEG=NC_001134:+623534,624169 /DEF=Endoplasmic reticulum membrane protein, required for the protein degradation process associated with the ER, involved in the retrograde transport of misfolded or unassembled proteins /NOTE=Der1p; go_component: endoplasmic reticulum membrane [goid GO:0005789] [evidence IDA] [pmid 8631297]; go_function: molecular…	Endoplasmic reticulum membrane protein, required for ER-associated protein degradation of misfolded or unassembled proteins; N- and C- termini protrude into the cytoplasm, has similarity to Dfm1p	DER1	chr2	0.171334	0.383294	0.964004	0.965423	0.872536	0.949039	1.95812	0.781442	0.00206882	0.089269	0.23324	0.117733	1	9.85389	9.80986	9.92585	9.73229	10.0494	10.1901	10.1384	10.0199	9.86217	10.0465	10.093	10.171	10.012	10.3519	10.2201	10.3329	9.56333	9.89387	9.73394	10.6228	9.59285	9.80394	9.96909	9.95475	9.56411	10.0339	10.0262	10.1096	9.62833	10.0256
2241	1773633_at	YBR202W	S. cerevisiae YBR202W /GEN=CDC47 /DB_XREF=GI:6319679 /SEG=NC_001134:+625729,628266 /DEF=Component of the hexameric MCM complex, which is important for priming origins of DNA replication in G1 and becomes an active ATP-dependent helicase that promotes DNA melting and elongation when activated by Cdc7p-Dbf4p in S-phase /NOTE=Cdc47p; go_component: cytoplasm [goid GO:0005737] [evidence IDA] [pmid 107…	Component of the hexameric MCM complex, which is important for priming origins of DNA replication in G1 and becomes an active ATP-dependent helicase that promotes DNA melting and elongation when activated by Cdc7p-Dbf4p in S-phase	MCM7	chr2	0.892195	1.92578e-07	0.585329	0.836357	0.793429	0.0123219	0.0186624	43.5786	0.303815	0.284286	0.344339	4.2501	1	10.9651	10.8055	11.0301	10.9731	10.8446	10.1569	10.3103	10.3171	10.9754	11.1171	10.6519	10.9528	10.8079	10.3953	9.94	10.0266	11.2268	11.0455	11.142	10.7679	11.1528	10.2392	9.976	9.99892	11.2304	10.4217	10.9915	11.2028	11.232	10.5926
2422	1773976_at	YBR203W	S. cerevisiae YBR203W /GEN=COS111 /DB_XREF=GI:6319680 /SEG=NC_001134:+629125,631899 /DEF=Protein required for wild-type resistance to the antifungal drug ciclopirox olamine; not related to the COS family of subtelomerically-encoded proteins /NOTE=Cos111p; go_component: cellular_component unknown [goid GO:0008372] [evidence ND]; go_function: molecular_function unknown [goid GO:0005554] [evidence N…	Protein required for resistance to the antifungal drug ciclopirox olamine; not related to the subtelomerically-encoded COS family; the authentic, non-tagged protein is detected in highly purified mitochondria in high-throughput studies	COS111	chr2	0.0093052	0.294893	0.894523	0.636052	0.269503	0.711349	7.6605	1.134	0.0178601	0.574327	1.37031	0.461164	1	8.10067	8.24324	8.36976	8.47639	8.26859	8.44187	8.86148	9.71947	8.08169	7.98953	7.77269	8.14807	8.34436	8.21265	7.94979	7.77701	8.28512	8.45686	8.61792	8.24098	8.15219	8.16856	8.29079	8.56305	8.25249	7.30232	7.96659	8.19147	8.10102	8.32302
4626	1778174_at	YBR204C	S. cerevisiae YBR204C /GEN=COS111 /DB_XREF=GI:6319681 /SEG=NC_001134:-632211,633338 /DEF=Hypothetical ORF /NOTE=Ybr204cp; go_component: lipid particle [goid GO:0005811] [evidence IDA] [pmid 10077615]; go_function: serine hydrolase activity [goid GO:0017171] [evidence IDA] [pmid 14645503]; go_process: biological_process unknown [goid GO:0000004] [evidence ND]	---	---	chr2	0.443612	1.67208e-06	0.36126	0.819237	0.928666	0.010702	0.601734	34.2329	0.857901	0.30824	0.150407	4.39116	1	9.67585	9.70276	9.68912	9.51852	9.45046	10.6134	10.4103	10.2131	9.62819	9.86465	9.57597	9.4332	9.52514	10.6868	10.5577	10.3377	9.45495	9.65384	9.75381	9.46084	9.62084	10.0929	9.91023	9.80422	9.50229	9.55133	9.64761	9.62762	9.49186	10.8391
3359	1775759_at	YBR205W	S. cerevisiae YBR205W /GEN=KTR3 /DB_XREF=GI:6319682 /SEG=NC_001134:+633579,634793 /DEF=Putative alpha-1,2-mannosyltransferase /NOTE=Ktr3p; go_component: membrane fraction [goid GO:0005624] [evidence ISS] [pmid 9182588]; go_function: mannosyltransferase activity [goid GO:0000030] [evidence IMP,ISS] [pmid 9182588]; go_process: N-linked glycosylation [goid GO:0006487] [evidence IMP] [pmid 9182588]; …	Putative alpha-1,2-mannosyltransferase involved in O- and N-linked protein glycosylation; member of the KRE2/MNT1 mannosyltransferase family	KTR3	chr2	0.00380216	0.152878	0.98773	0.923848	0.140208	0.514224	9.7422	2.14406	0.000240232	0.157844	1.9576	0.779328	1	11.3874	11.3171	11.4232	11.4286	11.3127	11.2034	11.4511	11.3633	11.4031	11.251	11.1309	11.1376	11.3169	10.8909	11.04	11.0635	11.2715	11.3331	11.3532	11.1432	11.4234	11.1699	11.2431	10.9402	11.3293	10.7224	11.0284	10.9421	11.3354	10.8384
2711	1774527_at	YBR207W	S. cerevisiae YBR207W /GEN=FTH1 /DB_XREF=GI:6319684 /SEG=NC_001134:+635103,636500 /DEF=Putative high affinity iron transporter involved in transport of intravacuolar stores of iron; forms complex with Fet5p; expression is regulated by iron; proposed to play indirect role in endocytosis /NOTE=Fth1p; go_component: vacuolar membrane (sensu Fungi) [goid GO:0000329] [evidence IDA] [pmid 14562095]; go_…	Putative high affinity iron transporter involved in transport of intravacuolar stores of iron; forms complex with Fet5p; expression is regulated by iron; proposed to play indirect role in endocytosis	FTH1	chr2	2.09498e-07	4.24684e-05	0.0152692	0.0670457	0.00308727	0.0142046	43.19	22.4503	6.57082	2.62926	5.68314	4.10885	1	11.1623	11.1414	11.2273	11.3725	11.1022	11.2882	11.2362	11.0037	11.1664	11.5226	11.4223	11.3274	11.0703	11.907	11.8915	11.8522	11.1161	11.3465	11.3034	11.1726	11.1284	11.7541	11.643	11.597	11.0772	11.7878	11.4418	11.4394	11.1326	11.8168
4999	1778857_at	YBR208C	S. cerevisiae YBR208C /GEN=DUR1,2 /DB_XREF=GI:6319685 /SEG=NC_001134:-636660,642167 /DEF=Urea amidolyase, contains both urea carboxylase and allophanate hydrolase activities, degrades urea to CO2 and NH3; expression sensitive to nitrogen catabolite repression and induced by allophanate, an intermediate in allantoin degradation /NOTE=Dur1,2p; go_component: cytoplasm [goid GO:0005737] [evidence IDA…	Urea amidolyase, contains both urea carboxylase and allophanate hydrolase activities, degrades urea to CO2 and NH3; expression sensitive to nitrogen catabolite repression and induced by allophanate, an intermediate in allantoin degradation	DUR1,2	chr2	1.99285e-13	4.25574e-18	0.226519	0.00022933	3.48749e-08	5.62991e-11	145.047	313.7	1.52054	8.70217	23.2875	40.2868	1	10.3986	10.3368	10.3549	10.4337	10.3882	11.9606	11.6832	12.0742	10.4536	8.91606	8.91246	9.2082	10.3942	11.9122	10.8323	10.037	10.3316	10.5651	10.5883	10.2483	10.3063	12.3841	12.0921	12.4817	10.2974	9.42102	9.05055	9.15991	10.3776	12.1023
3083	1775269_at	YBR210W	S. cerevisiae YBR210W /GEN=ERV15 /DB_XREF=GI:6319687 /SEG=NC_001134:+645507,645935 /DEF=Protein of unknown function, has similarity to Erv14p /NOTE=Erv15p; go_component: integral to membrane [goid GO:0016021] [evidence ISS] [pmid 12524434]; go_function: molecular_function unknown [goid GO:0005554] [evidence ND]; go_process: axial budding [goid GO:0007120] [evidence ISS] [pmid 9732282]	Protein involved in export of proteins from the endoplasmic reticulum, has similarity to Erv14p	ERV15	chr2	0.183875	0.906798	0.964448	0.355383	0.775476	0.917742	1.84492	0.0139263	0.00201802	1.12036	0.369544	0.16715	1	11.2578	11.3364	11.3205	11.1468	11.3925	11.4333	11.2164	10.92	11.242	11.0622	11.0644	11.0326	11.3742	10.9605	11.0601	11.1404	10.9798	10.9975	10.7673	11.6069	10.835	11.1139	11.0799	10.7528	10.8798	10.9399	10.8167	10.7257	10.8049	10.656
3646	1776297_at	YBR211C	S. cerevisiae YBR211C /GEN=AME1 /DB_XREF=GI:6319688 /SEG=NC_001134:-646115,647089 /DEF=associated with microtubules and essential /NOTE=Ame1p; go_component: COMA complex [goid GO:0000817] [evidence IDA] [pmid 14633972]; go_component: kinetochore [goid GO:0000776] [evidence IDA] [pmid 14633972]; go_component: spindle pole body [goid GO:0005816] [evidence NAS] [pmid 8990184]; go_function: molecular…	Essential kinetochore protein associated with microtubules and spindle pole bodies; component of the kinetochore sub-complex COMA (Ctf19p, Okp1p, Mcm21p, Ame1p); involved in spindle checkpoint maintenance	AME1	chr2	0.000714243	0.000809174	0.0665376	0.0686216	0.17552	0.56759	14.0195	13.6826	3.60828	2.60786	1.75548	0.685351	1	8.68193	8.62629	8.73478	8.40929	9.02014	8.91669	8.34408	8.23676	8.64237	8.71256	8.65626	8.65565	8.90637	9.27601	9.24487	9.42265	8.48057	8.50854	8.3523	8.86826	8.51854	9.06012	8.84546	8.89803	8.45983	9.27755	8.45992	8.44975	8.4319	9.11434
4692	1778280_at	YBR212W	S. cerevisiae YBR212W /GEN=NGR1 /DB_XREF=GI:6319689 /SEG=NC_001134:+647843,649861 /DEF=negative growth regulatory protein /NOTE=Ngr1p; go_component: cytoplasm [goid GO:0005737] [evidence IDA] [pmid 14562095]; go_function: RNA binding [goid GO:0003723] [evidence IDA] [pmid 8325883]; go_function: single-stranded DNA binding [goid GO:0003697] [evidence IDA] [pmid 8325883]; go_process: regulation of …	RNA binding protein that negatively regulates growth rate; interacts with the 3' UTR of the mitochondrial porin (POR1) mRNA and enhances its degradation; overexpression impairs mitochondrial function; expressed in stationary phase	NGR1	chr2	3.14201e-06	7.18907e-10	0.509161	0.907714	0.010064	0.000682577	31.739	74.5965	0.445719	0.182183	4.45299	7.37922	1	9.44286	9.39187	9.4252	9.42278	9.53536	10.5008	10.417	10.1795	9.54314	10.4253	10.134	10.0001	9.60267	10.8888	10.6718	10.7524	9.81178	9.8382	9.80183	9.34535	9.56277	10.72	10.5211	10.2731	9.78411	10.3257	10.5685	10.4036	9.52257	11.5168
1886	1772959_at	YBR213W	S. cerevisiae YBR213W /GEN=MET8 /DB_XREF=GI:6319690 /SEG=NC_001134:+650325,651149 /DEF=Bifunctional dehydrogenase and ferrochelatase, involved in the biosynthesis of siroheme; also involved in the expression of PAPS reductase and sulfite reductase /NOTE=Met8p; go_component: cellular_component unknown [goid GO:0008372] [evidence ND]; go_function: ferrochelatase activity [goid GO:0004325] [evidence…	Bifunctional dehydrogenase and ferrochelatase, involved in the biosynthesis of siroheme, a prosthetic group used by sulfite reductase; required for sulfate assimilation and methionine biosynthesis	MET8	chr2	0.804756	2.62509e-06	0.00553751	0.0367255	0.461778	4.72181e-09	0.0621284	32.4394	8.85017	3.19068	0.880007	27.866	1	10.2497	10.1256	10.4901	10.5496	10.4296	9.85577	11.036	10.9502	10.337	10.0843	10.1618	10.3091	10.3756	9.62304	10.9089	11.4319	10.7417	10.2142	10.328	10.7721	10.7695	9.80781	10.9304	10.8909	10.6959	10.0485	10.0485	10.2655	10.7221	9.90391
2916	1774926_at	YBR214W	S. cerevisiae YBR214W /GEN=SDS24 /DB_XREF=GI:6319691 /SEG=NC_001134:+651372,652955 /DEF=Similar to S. pombe SDS23, suppresses DIS2, localized to the nucleus /NOTE=Sds24p; go_component: cytoplasm [goid GO:0005737] [evidence IDA] [pmid 14562095]; go_function: molecular_function unknown [goid GO:0005554] [evidence ND]; go_process: DNA metabolism [goid GO:0006259] [evidence IGI] [pmid 10051619]; go_p…	One of two S. cerevisiae homologs (Sds23p and Sds24p) of the S. pombe Sds23 protein, which is implicated in APC/cyclosome regulation; involved in cell separation during budding; may play an indirect role in fluid-phase endocytosis	SDS24	chr2	0.830158	1.35485e-14	0.187033	0.962193	0.418064	0.00012186	0.0467682	177.238	1.81788	0.0950992	0.971919	9.50957	1	9.04572	9.21462	9.40252	9.31359	9.45131	10.9748	10.8651	10.7182	9.09388	9.94411	9.5048	9.48166	9.38605	10.7391	10.3059	10.6395	8.94339	9.69332	9.74708	9.17697	9.21956	10.6203	10.4236	10.2405	8.87583	9.30607	9.73313	9.81534	9.11125	11.2408
331	1769925_at	YBR215W	S. cerevisiae YBR215W /GEN=HPC2 /DB_XREF=GI:6319692 /SEG=NC_001134:+653403,655274 /DEF=Highly charged, basic protein required for normal cell-cycle regulation of histone gene transcription; mutants display strong synthetic defects with subunits of FACT, a complex that allows RNA Pol II to elongate through nucleosomes /NOTE=Hpc2p; go_component: nucleus [goid GO:0005634] [evidence IC] [pmid 1252433…	Subunit of the HIR complex, a nucleosome assembly complex involved in regulation of histone gene transcription; mutants display synthetic defects with subunits of FACT, a complex that allows passage of RNA Pol II through nucleosomes	HPC2	chr2	2.88186e-05	0.00410965	0.00628583	0.376791	0.0333404	0.0980714	23.7363	9.55561	8.55516	1.0671	3.28225	2.28116	1	9.74724	9.71617	9.89884	9.86971	9.62465	9.9195	9.77521	9.80297	9.71492	9.83687	9.90575	10.0293	9.6976	10.3802	10.4324	10.5031	10.1293	9.83569	9.91607	9.63768	9.94082	10.1883	9.77571	9.87151	9.96937	9.97539	10.1377	10.0544	9.86608	10.5621
5001	1778861_at	YBR216C	S. cerevisiae YBR216C /GEN=YBP1 /DB_XREF=GI:6319693 /SEG=NC_001134:-655533,657557 /DEF=Required for the oxidative stress response to peroxides, including H2O2-induced expression of TRX2, H2O2-induced oxidation of Yap1p, and subsequent nuclear accumulation of Yap1p /NOTE=Ybp1p; go_component: cytoplasm [goid GO:0005737] [evidence IDA] [pmid 14562095]; go_function: molecular_function unknown [goid G…	Protein required for oxidation of specific cysteine residues of the transcription factor Yap1p, resulting in the nuclear localization of Yap1p in response to stress	YBP1	chr2	0.00690864	0.0304484	0.334619	0.958272	0.293252	0.606225	8.33716	5.12831	0.959669	0.102016	1.29425	0.621563	1	9.06189	9.28105	9.27275	9.03968	9.18944	9.64982	9.15904	9.03602	8.99428	9.54164	9.23716	9.39866	9.1623	10.0706	9.67324	9.3681	9.10878	9.29324	9.27743	8.96886	8.90703	9.67281	9.37142	9.03103	9.1196	9.54548	9.64216	9.37953	8.97351	10.1047
653	1770559_at	YBR217W	S. cerevisiae YBR217W /GEN=ATG12 /DB_XREF=GI:6319694 /SEG=NC_001134:+657789,658349 /DEF=Protein that becomes conjugated to Atg5p by the E1 enzyme Atg7p, a step that is essential for autophagy /NOTE=Atg12p; go_component: membrane fraction [goid GO:0005624] [evidence IDA] [pmid 10233148]; go_function: molecular_function unknown [goid GO:0005554] [evidence ND]; go_process: autophagy [goid GO:0006914…	Conserved ubiquitin-like modifier involved in autophagy and the Cvt pathway; conjugated to Atg5p to form a complex involved in Atg8p lipidation; Atg12p-Atg5p also forms a complex with Atg16p that is required for autophagosome formation	ATG12	chr2	0.00428029	0.0213844	0.593144	0.756661	0.515474	0.652713	9.45843	5.85559	0.29127	0.396119	0.777038	0.548601	1	8.78487	8.70972	8.76972	8.77149	8.83088	9.03842	8.96301	8.9209	8.80449	8.94353	8.97789	9.10255	8.84762	9.33586	9.43957	9.61679	8.45284	8.64202	8.54257	9.21894	8.72628	8.92689	8.82722	8.98262	8.63206	8.92069	8.95798	8.81979	8.72919	8.97383
[truncated: 5,293 more rows]
[truncated: 18 more columns]
