# Supplementary material for: Synergistic effects of TOR and proteasome pathways on the yeast transcriptome and cell growth
Source: Open Biol. 2013 May;3(5):120137. doi: 10.1098/rsob.120137 (PMC3866871; doi:10.1098/rsob.120137)
Supplement: Supplementary File 2 [file rsob120137-s2.xlsx]

## Sheet: class 3(Rap-MG-)
Rap-MG132-	Gene Title	Gene Symbol	MG132 Down/Rap Down	p-value(MG132 treatment)	p-value(Rapa treatment)	p-value(MG132 treatment * Rapa treatment)	p-value(MG132 treatment * Rapa treatment * Time)	p-value(MG132 treatment * Time)	p-value(Rapa treatment * Time)	mean DMSO v0	mean DMSO v1	mean DMSO v2	mean DMSO v3	mean DMSO Rap0	mean DMSO Rap1	mean DMSO Rap2	mean DMSO Rap3	mean MG132 v0	mean MG132 v1	mean MG132 v2	mean MG132 v3	mean MG132 Rap0	mean MG132 Rap1	mean MG132 Rap2	mean MG132 Rap3
YAR015W	N-succinyl-5-aminoimidazole-4-carboxamide ribotide (SAICAR) synthetase, required for 'de novo' purine nucleotide biosynthesis; red pigment accumulates in mutant cells deprived of adenine	ADE1	16	4.45962e-12	1.07022e-16	0.00495674	0.0784739	2.75345e-06	7.20463e-09	13.2218	13.1137	13.0887	13.1041	13.1862	11.9473	12.0509	12.133	13.2414	12.1001	12.5139	12.7546	13.2305	10.7821	10.9511	10.9231
YAR073W	Nonfunctional protein with homology to IMP dehydrogenase; probable pseudogene, located close to the telomere; is not expressed at detectable levels; YAR073W and YAR075W comprise a continuous reading frame in some strains of S. cerevisiae /// Inosine monophosphate dehydrogenase, catalyzes the first step of GMP biosynthesis, expression is induced by mycophenolic acid resulting in resistance to the …	IMD1 /// IMD2	19	0.0023143	1.35773e-09	0.434723	0.496936	0.310011	0.000411364	9.40779	9.18905	9.21759	8.6974	9.42224	7.43879	7.63915	6.90152	9.46643	8.24453	8.31238	8.20712	9.34078	7.35148	7.11466	6.19343
YBL002W	Histone H2B, core histone protein required for chromatin assembly and chromosome function; nearly identical to HTB1; Rad6p-Bre1p-Lge1p mediated ubiquitination regulates transcriptional activation, meiotic DSB formation and H3 methylation	HTB2	21	6.87428e-11	1.05542e-12	9.58629e-06	3.8135e-05	1.845e-05	8.39778e-08	12.9294	13.054	13.0716	13.1141	12.9209	12.4402	12.4767	12.5415	12.9237	12.2391	12.8861	12.8471	12.9317	11.6951	11.0249	10.3466
YBL009W	Protein kinase; accumulation and phosphorylation are periodic during the cell cycle; phosphorylated in response to DNA damage; contains characteristic motifs for degradation via the APC pathway; similar to Alk1p and to mammalian haspins	ALK2	23	8.10051e-15	3.38779e-22	0.000466985	0.00195317	3.71338e-08	9.19567e-14	9.78905	9.77643	9.82385	9.80566	9.8244	8.70692	8.77504	9.06942	9.85124	9.00511	9.5155	9.48751	9.78815	8.04114	8.05812	8.076
YBL029W	---	---	29	0.000927554	1.18804e-05	0.0120509	0.390289	0.258582	0.0662497	9.57545	9.55368	9.71915	9.92935	9.45572	8.14516	8.3634	8.16392	9.55161	8.35515	8.46343	8.66404	9.37274	8.31461	8.05536	7.79986
YBL031W	Mitotic spindle protein that interacts with components of the Dam1 (DASH) complex, its effector Sli15p, and microtubule-associated protein Bim1p; also localizes to nuclear microtubules and to the bud neck in a ring-shaped structure	SHE1	30	2.61645e-09	6.63801e-17	0.00348541	7.51929e-05	0.00161085	1.20743e-11	8.31443	8.43045	8.33085	8.33947	8.42188	7.41623	7.3442	7.35019	8.25808	7.55291	8.12793	8.3641	8.39543	6.94494	6.48715	6.18819
YBL042C	High affinity uridine permease, localizes to the plasma membrane; also mediates low but significant transport of the cytotoxic nucleoside analog 5-fluorouridine; not involved in uracil transport	FUI1	33	1.55578e-06	2.07392e-07	0.240788	0.851233	0.0057973	0.00204687	12.5809	12.4483	12.3046	12.2232	12.5958	11.4745	11.4438	11.7416	12.6279	11.6215	11.6462	11.6594	12.6916	10.2697	10.5398	10.7303
YBR021W	Uracil permease, localized to the plasma membrane; expression is tightly regulated by uracil levels and environmental cues	FUR4	48	0.00156457	5.92219e-19	0.000253714	0.0927151	0.0603028	1.09168e-10	10.5328	10.403	10.4375	10.0668	10.4348	7.14258	6.93063	7.40059	10.5704	8.94887	9.34873	9.44259	10.5392	7.08184	7.17145	7.3879
YBR028C	---	---	50	2.16133e-07	6.54889e-15	0.00174643	0.255128	0.00181911	8.66221e-07	10.5711	10.5501	10.4773	10.3537	10.4833	9.65942	9.41504	9.33112	10.5603	9.81383	9.83995	9.94952	10.5017	9.33893	9.29822	9.18617
YBR048W	Protein component of the small (40S) ribosomal subunit; identical to Rps11Ap and has similarity to E. coli S17 and rat S11 ribosomal proteins	RPS11B	57	3.35421e-06	1.42935e-20	0.0339433	0.207778	0.00554495	5.74551e-12	12.6976	12.6202	12.4863	12.5922	12.6236	9.73329	9.88481	10.5717	12.795	11.8827	12.1695	12.212	12.7072	8.94706	8.93836	9.13878
YBR162C	Covalently-bound cell wall protein of unknown function; identified as a cell cycle regulated SBF target gene; deletion mutants are highly resistant to treatment with beta-1,3-glucanase; has sequence similarity to YJL171C	TOS1	83	8.70113e-08	6.57588e-09	0.00200707	0.00833405	0.00144323	4.10425e-06	12.7052	12.7201	12.7286	12.4905	12.7421	12.3743	11.9852	11.8011	12.7818	11.7167	12.3562	12.412	12.8103	11.4237	10.6475	10.0081
YBR182C	Putative transcription factor involved in regulating the response to osmotic stress; member of the MADS-box family of transcription factors	SMP1	89	8.29727e-06	0.000568044	0.790487	0.23886	0.0742059	0.000274176	9.20231	9.08396	9.19433	9.30847	9.19118	8.96781	8.69833	8.6756	9.11947	8.40812	8.69879	8.85463	9.12899	8.79961	8.24431	7.81632
YBR249C	3-deoxy-D-arabino-heptulosonate-7-phosphate (DAHP) synthase, catalyzes the first step in aromatic amino acid biosynthesis and is feedback-inhibited by tyrosine or high concentrations of phenylalanine or tryptophan	ARO4	107	1.44202e-21	2.32239e-27	5.76119e-15	4.85201e-08	3.83467e-13	6.2602e-19	13.2613	13.1852	13.1645	13.0683	13.2568	12.1994	12.1289	11.7533	13.2284	12.5375	12.679	12.8009	13.252	10.2905	10.2172	9.97157
YBR252W	dUTPase, catalyzes hydrolysis of dUTP to dUMP and PPi, thereby preventing incorporation of uracil into DNA during replication; critical for the maintenance of genetic stability	DUT1	109	0.00322185	4.4908e-09	0.333763	0.572584	0.23146	0.000833135	12.2309	12.1566	12.0257	12.2187	12.23	10.8914	10.997	11.149	12.2795	11.5291	11.844	11.9155	12.28	10.4606	10.2799	10.2355
YCL018W	Beta-isopropylmalate dehydrogenase (IMDH), catalyzes the third step in the leucine biosynthesis pathway	LEU2	117	0.00247983	5.89287e-06	0.691603	0.80074	0.292981	0.113706	6.84702	6.79305	6.85812	7.21513	6.73243	5.9514	6.26233	6.09834	6.8961	6.22645	6.44576	6.45479	6.60634	5.80496	5.78876	5.52144
YCL030C	Multifunctional enzyme containing phosphoribosyl-ATP pyrophosphatase, phosphoribosyl-AMP cyclohydrolase, and histidinol dehydrogenase activities; catalyzes the second, third, ninth and tenth steps in histidine biosynthesis	HIS4	121	1.63396e-15	1.80435e-17	1.32214e-08	0.00187226	2.272e-09	3.49787e-13	13.8567	13.8653	13.8342	13.7322	13.8765	13.7955	13.2045	12.4587	13.8934	12.9818	13.3962	13.5839	13.8852	12.0183	11.6979	11.1251
YCL036W	Protein of unknown function, identified as a high-copy suppressor of a dbp5 mutation	GFD2	123	3.07629e-06	1.87852e-20	0.0464407	7.87609e-05	0.00480601	4.63972e-12	10.6094	10.1897	10.2739	10.128	10.5371	7.24713	8.09892	9.13497	10.6493	9.40151	9.87554	10.1256	10.549	7.21793	7.32842	7.44
YCL037C	Cytoplasmic RNA-binding protein that associates with translating ribosomes; involved in heme regulation of Hap1p as a component of the HMC complex, also involved in the organization of actin filaments; contains a La motif	SRO9	124	0.00276012	4.09169e-17	0.934962	0.00763812	0.155603	1.28271e-09	9.2557	9.18203	9.37997	9.15019	9.31746	6.07259	6.99319	7.54939	9.33921	8.21042	8.75358	9.24308	9.32322	6.33836	6.30416	6.61562
YCL066W	Silenced copy of ALPHA1 at HML, encoding a transcriptional coactivator involved in the regulation of mating-type alpha-specific gene expression /// Transcriptional co-activator involved in regulation of mating-type-specific gene expression; targets the transcription factor Mcm1p to the promoters of alpha-specific genes; one of two genes encoded by the MATalpha mating type cassette	HMLALPHA1 /// MATALPHA1	128	1.34713e-10	1.29629e-07	0.420846	0.668091	6.72496e-05	0.0270393	11.5048	11.5246	11.5036	11.6395	11.4228	11.0858	11.0308	11.0128	11.5284	10.7876	10.7003	10.8399	11.4316	9.9438	10.1751	10.2391
YCR034W	Fatty acid elongase, involved in sphingolipid biosynthesis; acts on fatty acids of up to 24 carbons in length; mutations have regulatory effects on 1,3-beta-glucan synthase, vacuolar ATPase, and the secretory pathway	FEN1	134	1.14462e-09	1.04461e-25	0.00018546	9.29425e-05	6.18097e-05	1.45459e-16	11.9669	11.9787	11.8555	11.876	11.8967	9.78859	10.0111	10.2707	11.9945	11.3411	11.7083	11.7503	11.9494	9.31497	9.14543	8.91297
YCR043C	---	---	136	4.50795e-08	2.61576e-10	0.0694032	0.605872	0.00159526	1.49679e-05	11.4928	11.4335	11.3678	11.6119	11.5561	10.9501	10.5498	10.5931	11.5166	10.8762	10.9497	10.9101	11.5975	9.94631	9.59264	9.67249
YDL105W	Nuclear protein that plays a role in the function of the Smc5p-Rhc18p complex	NSE4	166	0.000132529	4.17583e-10	0.436533	0.0683337	0.504374	0.000370575	7.50764	7.35042	7.32499	7.30689	7.52718	6.45927	6.57128	6.85746	7.44161	6.75776	7.07172	7.30346	7.3635	6.30475	6.14581	6.27996
YDL127W	Cyclin, interacts with cyclin-dependent kinase Pho85p; member of the Pcl1,2-like subfamily, involved in the regulation of polarized growth and morphogenesis and progression through the cell cycle; localizes to sites of polarized cell growth	PCL2	172	7.48399e-16	5.82633e-18	0.0101427	0.116995	6.09237e-07	1.69613e-08	9.21554	9.02248	8.97581	9.2046	8.91881	8.32599	8.21993	7.92738	9.0453	8.28734	8.35347	8.26636	8.79161	7.46937	6.97321	6.57353
YDL198C	Mitochondrial GTP/GDP transporter, essential for mitochondrial genome maintenance; has a role in mitochondrial iron transport; member of the mitochondrial carrier family	GGC1	189	3.4282e-19	1.34168e-16	1.06178e-08	0.00204191	1.03558e-11	1.07456e-18	13.1184	13.0671	13.0257	12.9585	13.1932	13.4746	12.6697	11.8296	13.1607	12.4429	12.473	12.6449	13.1784	12.2176	11.6742	10.7526
YDL211C	---	---	195	1.19787e-09	3.12352e-12	0.0859162	0.644038	0.000413802	1.65435e-06	9.42154	9.64027	9.42959	9.72907	9.50439	8.88927	8.55433	8.68178	9.46353	8.84112	8.96748	9.03989	9.45649	8.00517	7.55511	7.69072
YDL227C	Site-specific endonuclease required for gene conversion at the MAT locus (homothallic switching) through the generation of a ds DNA break; expression restricted to mother cells in late G1 as controlled by Swi4p-Swi6p, Swi5p and Ash1p	HO	198	7.2927e-18	1.1872e-27	1.47496e-07	0.000522438	4.54961e-11	1.34434e-19	10.7564	11.0576	10.987	11.0552	10.6815	9.7599	8.53653	8.76447	10.7289	9.86919	10.3984	10.6666	10.6719	7.75068	7.35983	7.02044
YDR019C	T subunit of the mitochondrial glycine decarboxylase complex, required for the catabolism of glycine to 5,10-methylene-THF; expression is regulated by levels of levels of 5,10-methylene-THF in the cytoplasm	GCV1	203	4.79631e-11	2.67654e-14	0.437684	0.259101	3.84623e-05	7.08739e-07	12.2554	12.3739	12.3684	12.2312	12.1879	11.1468	11.2555	11.4046	12.2169	11.3162	11.5758	11.7574	12.2177	10.1686	10.4719	10.3575
YDR035W	3-deoxy-D-arabino-heptulosonate-7-phosphate (DAHP) synthase, catalyzes the first step in aromatic amino acid biosynthesis and is feedback-inhibited by phenylalanine or high concentration of tyrosine or tryptophan	ARO3	208	4.24109e-08	8.53983e-07	0.0116536	0.451088	0.000790524	1.97913e-05	13.318	13.242	13.1665	12.9787	13.3221	13.4054	12.8324	12.2199	13.2914	12.6211	12.727	12.8544	13.2928	12.2416	12.0412	11.5396
YDR073W	Subunit of the SWI/SNF chromatin remodeling complex involved in transcriptional regulation; interacts with a highly conserved 40-residue sequence of Snf2p	SNF11	216	3.16642e-08	2.41283e-08	0.330003	0.843777	0.00436438	0.000639894	10.1923	10.1681	10.1453	10.1055	10.2805	9.35376	9.55928	9.53536	10.1973	9.5067	9.48218	9.57165	10.2222	8.69075	8.73085	8.64532
YDR089W	---	---	219	3.66849e-09	6.49234e-08	0.203371	0.288366	0.000817423	0.000564545	11.1755	11.4377	11.3246	11.2107	11.1598	10.8085	10.4497	10.3676	11.182	10.2731	10.4482	10.5854	11.1319	10.2579	9.83504	9.64174
YDR110W	Nucleolar protein that binds the rDNA replication fork barrier (RFB) site; required for replication fork blocking, recombinational hotspot activity, condensin recruitment to RFB and rDNA repeat segregation; related to retroviral integrases	FOB1	223	0.000789704	7.31665e-09	0.196177	0.0868016	0.187164	0.00197553	9.92614	9.73335	9.66905	9.65118	9.90855	8.84094	9.181	9.16809	9.93289	9.11278	9.58015	9.65762	9.90067	8.58277	8.56743	8.58148
YDR123C	Component of the heteromeric Ino2p/Ino4p basic helix-loop-helix transcription activator that binds inositol/choline-responsive elements (ICREs), required for derepression of phospholipid biosynthetic genes in response to inositol depletion	INO2	229	1.30068e-09	7.58397e-05	0.407559	0.289157	0.000196828	0.00253031	9.46075	9.16586	9.30855	9.56088	9.54896	9.11294	8.80418	8.66925	9.52591	8.41937	8.54694	8.66242	9.52719	8.20568	8.24331	8.24253
YDR384C	Plasma membrane protein, regulation pattern suggests a possible role in export of ammonia from the cell; phosphorylated in mitochondria; member of the TC 9.B.33 YaaH family of putative transporters	ATO3	264	4.28017e-12	9.73111e-10	0.0639773	0.160672	1.62832e-05	0.000799911	11.4842	10.8461	10.6727	10.198	11.4505	10.1478	10.2339	9.88547	11.4326	9.94318	9.97754	9.87642	11.4072	9.32253	9.12835	9.02625
YDR399W	Dimeric hypoxanthine-guanine phosphoribosyltransferase, catalyzes the formation of both inosine monophosphate and guanosine monophosphate; mutations in the human homolog HPRT1 can cause Lesch-Nyhan syndrome and Kelley-Seegmiller syndrome	HPT1	267	1.1328e-13	3.52062e-21	3.80228e-08	0.000621476	2.24965e-07	2.39397e-13	12.6716	12.5262	12.4588	12.5358	12.7226	11.227	11.2826	11.5925	12.7132	11.8469	12.1461	12.3592	12.7665	9.85899	9.8989	10.0189
YDR408C	Phosphoribosyl-glycinamide transformylase, catalyzes a step in the 'de novo' purine nucleotide biosynthetic pathway	ADE8	270	2.31731e-07	1.7319e-14	0.506206	0.861814	0.00265185	1.73774e-07	12.7199	12.5692	12.5245	12.5254	12.7103	11.5408	11.3741	11.2468	12.715	11.7261	11.9549	12.1404	12.6901	10.8955	10.9902	10.83
YDR428C	Formylkynurenine formamidase, involved in the de novo biosynthesis of NAD from tryptophan via kynurenine	BNA7	274	0.000469911	0.000969421	0.00244011	0.20789	0.0241562	0.628977	10.333	10.2309	10.121	10.389	10.2084	9.36916	9.41871	9.70872	10.3326	9.60912	9.28219	9.39146	10.1845	9.68938	9.41076	9.21347
YDR451C	One of two homeobox transcriptional repressors (see also Yox1p), that bind to Mcm1p and to early cell cycle box (ECB) elements of cell cycle regulated genes, thereby restricting ECB-mediated transcription to the M/G1 interval	YHP1	281	6.59687e-17	3.17242e-08	0.967626	0.79831	6.61744e-09	8.27367e-09	9.83685	10.2122	10.2169	10.4217	9.84612	10.3981	9.57156	8.89343	9.79428	8.64083	8.77689	9.08794	9.755	8.65638	8.16731	7.76514
YDR497C	Myo-inositol transporter with strong similarity to the minor myo-inositol transporter Itr2p, member of the sugar transporter superfamily; expression is repressed by inositol and choline via Opi1p and derepressed via Ino2p and Ino4p	ITR1	288	3.39692e-07	2.19249e-06	0.520163	0.903655	0.0115643	0.0178555	13.5116	13.4404	13.5298	13.5633	13.4812	13.069	12.9868	12.9502	13.4979	12.8888	12.8826	13.0209	13.4661	12.3775	12.3527	12.1391
YDR502C	S-adenosylmethionine synthetase, catalyzes transfer of the adenosyl group of ATP to the sulfur atom of methionine; one of two differentially regulated isozymes (Sam1p and Sam2p)	SAM2	291	1.71692e-16	0.000291706	0.989172	0.517354	2.78818e-09	0.0163725	13.5315	13.5456	13.555	13.7357	13.5553	12.9301	13.5414	13.3886	13.5732	12.0597	12.3624	12.7146	13.5609	11.7446	12.2062	12.2395
YDR528W	Protein involved in regulation of cell wall composition and integrity and response to osmotic stress; overproduction suppresses a lysis sensitive PKC mutation; similar to Lre1p, which functions antagonistically to protein kinase A	HLR1	295	2.81214e-09	9.41546e-13	5.67631e-08	0.00928183	3.16727e-05	1.58655e-05	8.28766	8.68832	8.51498	8.91503	8.14513	7.62478	7.24002	7.3299	8.23411	7.32752	7.56252	7.92898	8.1804	7.14607	7.29026	7.4817
YDR538W	Phenylacrylic acid decarboxylase, confers resistance to cinnamic acid, decarboxylates aromatic carboxylic acids to the corresponding vinyl derivatives; homolog of E. coli UbiX	PAD1	297	3.79356e-12	4.34422e-07	0.00882297	0.0197292	1.14989e-06	3.79904e-08	9.76318	9.83344	9.95628	9.89861	9.82548	9.75214	9.37417	9.23107	9.88061	9.19675	9.18275	9.30586	9.79328	9.51455	9.02349	8.74315
YEL040W	Cell wall protein that functions in the transfer of chitin to beta(1-6)glucan; putative chitin transglycosidase; glycosylphosphatidylinositol (GPI)-anchored protein localized to the bud neck; has a role in cell wall maintenance	UTR2	306	2.79975e-12	6.83966e-23	0.00253851	0.0578666	1.90478e-05	9.72015e-15	12.8149	12.4482	12.4065	12.3205	12.8291	10.2753	9.88802	9.97609	12.7746	11.4683	11.5509	11.8078	12.798	8.99354	8.48702	8.24237
YEL065W	Ferrioxamine B transporter, member of the ARN family of transporters that specifically recognize siderophore-iron chelates; transcription is induced during iron deprivation and diauxic shift; potentially phosphorylated by Cdc28p	SIT1	313	0.00360079	0.00398914	0.0015031	0.0982917	0.205768	0.000449381	9.87353	10.1032	10.5447	10.9496	9.86016	9.68854	9.56728	9.63899	9.80459	9.14307	9.78011	10.0109	9.75257	10.0941	9.86445	9.17997
YER026C	Phosphatidylserine synthase, functions in phospholipid biosynthesis; catalyzes the reaction CDP-diaclyglycerol + L-serine = CMP + L-1-phosphatidylserine, transcriptionally repressed by myo-inositol and choline	CHO1	319	0.00211268	2.18344e-06	0.00168152	0.248727	0.0235694	0.000618058	11.4133	11.4026	11.4373	11.8244	11.3537	10.9052	10.8011	10.5707	11.4889	10.9892	10.8262	10.9692	11.4244	11.0958	10.6971	10.4361
YER069W	Protein that is processed in the mitochondrion to yield acetylglutamate kinase and N-acetyl-gamma-glutamyl-phosphate reductase, which catalyze the 2nd and 3rd steps in arginine biosynthesis; enzymes form a complex with Arg2p	ARG5,6	329	1.76758e-17	3.4492e-14	0.000237958	0.147518	1.09356e-10	9.85772e-08	13.5491	13.5345	13.4587	13.3177	13.5103	13.1467	12.6656	12.1746	13.5193	11.9042	12.4036	12.5867	13.4738	10.7435	10.8057	10.7873
YER070W	One of two large regulatory subunits of ribonucleotide-diphosphate reductase; the RNR complex catalyzes rate-limiting step in dNTP synthesis, regulated by DNA replication and DNA damage checkpoint pathways via localization of small subunits	RNR1	330	8.04909e-09	2.56879e-16	0.000157117	0.00772163	0.00240399	7.67166e-09	12.1578	12.2331	12.2868	12.1228	12.0808	10.9208	10.8188	10.9094	12.0907	11.4424	12.1098	11.8881	12.0476	9.87401	9.32506	9.0641
YER110C	Karyopherin beta, mediates nuclear import of ribosomal proteins prior to assembly into ribosomes and import of histones H3 and H4; localizes to the nuclear pore, nucleus, and cytoplasm; exhibits genetic interactions with RAI1	KAP123	337	0.000407334	5.24374e-09	0.0325928	0.377788	0.144495	0.000118841	12.1578	12.0575	12.0275	11.8372	12.202	10.4035	11.1642	11.5246	12.1844	11.3994	11.8647	11.7887	12.1974	9.52041	10.1775	10.3567
YER145C	High affinity iron permease involved in the transport of iron across the plasma membrane; forms complex with Fet3p; expression is regulated by iron	FTR1	345	8.30604e-15	1.74537e-14	0.378759	0.546947	7.12061e-10	1.97811e-10	10.9204	10.8213	11.1656	11.5716	10.9096	10.6589	10.7672	10.6578	11.0285	10.3844	10.7326	10.804	10.9675	10.1323	10.1744	9.9742
YFL045C	Phosphomannomutase, involved in synthesis of GDP-mannose and dolichol-phosphate-mannose; required for folding and glycosylation of secretory proteins in the ER lumen	SEC53	359	1.92565e-07	1.1147e-09	5.37675e-14	7.29773e-07	2.66303e-05	0.00161542	13.4378	13.4786	13.4785	13.5675	13.3829	12.7371	12.5073	12.7182	13.452	12.5679	12.8118	12.7453	13.4215	12.7235	12.9549	12.995
YFR035C	---	---	371	0.00726044	0.000486036	0.0538454	0.817984	0.0694746	0.573545	5.86653	5.87419	5.80539	6.35017	5.57415	5.07879	5.32307	5.62512	5.66898	5.58372	5.48181	5.26263	5.53297	5.19074	5.32485	5.21489
YGL007C-A	---	---	375	1.80131e-06	0.000101714	0.555897	0.870095	0.055007	0.15533	9.22164	9.23496	9.23509	9.2444	9.23711	8.64833	8.66033	8.56983	9.23857	8.30015	8.40249	8.51535	9.02819	7.84711	7.76336	7.43304
YGL009C	Isopropylmalate isomerase, catalyzes the second step in the leucine biosynthesis pathway	LEU1	376	1.66719e-06	1.70765e-09	0.764241	0.343724	0.0174823	8.31897e-05	13.1592	13.1275	12.9535	12.6462	13.2545	11.6486	11.7266	11.9922	13.1555	12.0089	12.1909	12.2687	13.2396	11.0246	10.7961	11.0524
YGL077C	Choline/ethanolamine transporter; involved in the uptake of nitrogen mustard and the uptake of glycine betaine during hypersaline stress; co-regulated with phospholipid biosynthetic genes and negatively regulated by choline and myo-inositol	HNM1	390	4.553e-07	6.81109e-07	0.699428	0.565088	0.00473875	0.00597047	12.206	12.1153	12.0884	12.0598	12.16	11.2648	11.0275	11.0682	12.2674	10.8501	11.037	11.2947	12.2405	10.3708	9.83803	9.65301
YGL089C	Mating pheromone alpha-factor, made by alpha cells; interacts with mating type a cells to induce cell cycle arrest and other responses leading to mating; also encoded by MF(ALPHA)1, which is more highly expressed than MF(ALPHA)2	MF(ALPHA)2	392	2.60151e-21	1.92613e-11	0.0166942	0.334231	4.08388e-13	9.44943e-07	13.3253	13.0925	13.1344	13.1452	13.3693	12.191	11.2304	10.9271	13.3735	9.94888	9.78188	9.60813	13.3726	9.41076	8.66468	8.28226
YGL101W	---	---	395	0.000909485	6.4615e-14	0.880807	0.748308	0.17026	3.01083e-07	9.83853	9.87348	9.7111	10.0127	9.76244	8.83512	8.21749	7.96251	9.84072	9.32261	9.54516	9.41194	9.76137	8.23554	7.72818	7.62367
YGL162W	Transcription factor of the Zn[II]2Cys6 family involved in sterol uptake; involved in induction of hypoxic gene expression	SUT1	404	1.64963e-06	3.01196e-08	0.544283	0.896945	0.00175412	0.000437098	10.0929	9.82638	9.81457	9.74461	10.1418	8.86702	9.24383	9.00278	10.1441	9.09042	9.11768	9.29953	10.2025	8.30109	8.49906	8.7723
YGL225W	Golgi GDP-mannose transporter; regulates Golgi function and glycosylation in Golgi	VRG4	416	1.05981e-05	4.66835e-08	0.577606	0.432861	0.032009	0.00288679	12.2891	12.3414	12.3285	12.3031	12.2826	11.3286	11.4485	11.5615	12.3023	11.3551	11.8124	11.9132	12.3022	10.7133	10.6343	10.6378
YGL234W	Bifunctional enzyme of the 'de novo' purine nucleotide biosynthetic pathway, contains aminoimidazole ribotide synthetase and glycinamide ribotide synthetase activities	ADE5,7	419	0.00464653	1.30413e-11	0.966439	0.362363	0.250334	1.0051e-05	13.4858	13.3283	13.4047	13.1916	13.4911	11.8653	12.3223	12.5395	13.4947	12.7193	13.0634	13.1923	13.5052	11.6085	12.0413	12.0959
YGR040W	Mitogen-activated protein kinase (MAPK) involved in signal transduction pathways that control filamentous growth and pheromone response; the KSS1 gene is nonfunctional in S288C strains and functional in W303 strains	KSS1	431	7.40139e-06	2.28384e-05	0.321686	0.203918	0.0451176	0.0103713	9.07539	8.87905	8.81378	8.79217	9.03716	8.15463	8.10249	8.00063	9.0418	7.81332	7.9861	8.30645	9.03883	7.91942	7.50146	7.18789
YGR061C	Formylglycinamidine-ribonucleotide (FGAM)-synthetase, catalyzes a step in the 'de novo' purine nucleotide biosynthetic pathway	ADE6	434	2.78867e-09	2.75653e-14	0.00167186	0.0421481	0.000579959	3.97308e-07	13.2859	13.1454	13.2086	12.999	13.2746	12.0647	12.2449	12.38	13.2869	12.4425	12.7721	12.8208	13.2838	11.1217	11.2425	11.0745
YGR108W	B-type cyclin involved in cell cycle progression; activates Cdc28p to promote the transition from G2 to M phase; accumulates during G2 and M, then targeted via a destruction box motif for ubiquitin-mediated degradation by the proteasome	CLB1	450	1.85639e-15	1.67602e-13	0.0490157	0.436213	1.16043e-07	7.81379e-10	11.6182	11.6972	11.7507	11.7358	11.692	11.3046	10.8766	10.4828	11.5733	10.6821	10.622	10.9477	11.6312	10.1737	9.43225	9.14849
YGR109C	B-type cyclin involved in DNA replication during S phase; activates Cdc28p to promote initiation of DNA synthesis; functions in formation of mitotic spindles along with Clb3p and Clb4p; most abundant during late G1	CLB6	451	6.03812e-11	3.50829e-21	0.977869	0.953393	5.21626e-05	4.03602e-12	9.27418	9.78768	9.64817	9.80175	9.2004	7.87401	7.35492	7.49193	9.31052	8.71018	8.85652	8.8168	9.12772	6.84334	6.67755	6.47126
YGR177C	Alcohol acetyltransferase, may play a role in steroid detoxification; forms volatile esters during fermentation, which is important in brewing	ATF2	469	1.83626e-07	1.15402e-12	0.229253	0.724684	0.00544482	4.39071e-07	9.43366	9.14105	9.07208	8.86651	9.63709	7.4646	7.25619	6.98633	9.47239	8.16628	7.69517	7.93181	9.57109	6.80189	6.44167	6.29688
YGR221C	Protein involved in localization of Cdc24p to the site of bud growth; may act as a membrane anchor; localizes to the bud neck and bud tip; potentially phosphorylated by Cdc28p	TOS2	478	1.29315e-08	1.70618e-09	0.251178	0.900505	0.00353761	0.00183721	8.80918	8.75067	8.79039	8.67865	8.70765	8.31557	8.0452	7.82625	8.77683	8.08983	8.21619	8.035	8.63292	7.36891	7.38977	6.89357
YGR224W	Plasma membrane transporter of the major facilitator superfamily, involved in resistance to azole drugs such as ketoconazole and fluconazole	AZR1	479	0.00666849	0.000306325	0.439823	0.480098	0.210221	0.488798	5.21205	5.03136	5.29894	4.80671	5.11689	4.54367	4.65796	4.61931	5.22831	4.66019	4.65802	4.7262	4.9509	4.52905	4.34286	4.4958
YHL011C	5-phospho-ribosyl-1(alpha)-pyrophosphate synthetase, synthesizes PRPP, which is required for nucleotide, histidine, and tryptophan biosynthesis; one of five related enzymes, which are active as heteromultimeric complexes	PRS3	494	8.9325e-08	7.95182e-15	0.306976	0.186206	0.0017206	4.64292e-09	12.6238	12.4318	12.4069	12.4193	12.5919	11.0843	11.5959	12.0399	12.6261	11.8384	12.0845	12.1371	12.6561	10.6647	11.0027	11.3671
YHL040C	Transporter, member of the ARN family of transporters that specifically recognize siderophore-iron chelates; responsible for uptake of iron bound to ferrirubin, ferrirhodin, and related siderophores	ARN1	502	0.000254621	0.00367501	0.00686548	0.293016	0.15198	0.0144767	9.86623	10.1798	10.7944	11.382	9.92189	9.76875	9.75179	10.0076	9.84161	9.32061	9.7072	10.1302	9.79986	9.74504	9.7621	9.58011
YHR031C	DNA helicase involved in rDNA replication and Ty1 transposition; relieves replication fork pauses at telomeric regions; structurally and functionally related to Pif1p	RRM3	511	1.23271e-08	2.54151e-10	0.00657008	0.0106677	0.00165743	0.000651759	9.33592	9.34539	9.38581	9.21553	9.25321	8.42987	8.92256	9.04541	9.31985	8.60147	9.03008	9.08727	9.25686	7.84183	7.81301	7.94759
YHR061C	Protein of unknown function involved in initiation of budding and cellular polarization, interacts with Cdc42p via the Cdc42/Rac-interactive binding (CRIB) domain	GIC1	520	2.71867e-16	1.34551e-18	0.00262336	0.024037	2.84801e-09	7.95357e-12	8.80239	8.69934	8.681	8.68015	8.67933	8.00014	7.52879	7.31716	8.78499	7.48066	7.93312	8.00885	8.76353	6.65092	6.17818	5.84081
YHR092C	High-affinity glucose transporter of the major facilitator superfamily, expression is induced by low levels of glucose and repressed by high levels of glucose	HXT4	533	3.489e-08	8.19937e-08	0.000418471	0.0180222	0.00142419	2.49038e-09	12.315	12.0798	12.2301	12.1399	12.4007	10.0693	12.0219	13.011	12.3056	11.4912	11.9366	11.6401	12.4032	9.13364	9.87085	11.3537
YHR098C	Member of the Sec24p family; forms a complex, with Sec23p, that is involved in sorting of Pma1p into COPII vesicles; peripheral ER membrane protein; potential Cdc28p substrate	SFB3	534	0.00041814	0.000167679	0.907344	0.710032	0.160865	0.109227	11.1035	11.1742	11.1845	11.1211	11.137	10.5677	10.6642	10.7491	11.1351	10.5058	10.7634	10.8282	11.1192	10.2131	10.1541	10.198
YHR128W	Uracil phosphoribosyltransferase, synthesizes UMP from uracil; involved in the pyrimidine salvage pathway	FUR1	536	1.0377e-14	2.17204e-20	0.0120504	3.51393e-05	6.66483e-08	4.46363e-12	12.4733	12.2742	12.2997	12.2986	12.4656	10.5932	11.2562	11.5235	12.4348	11.4396	11.717	11.7118	12.4139	10.2336	10.2141	9.92575
YHR142W	Protein of unknown function, involved in chitin biosynthesis by regulating Chs3p export from the ER	CHS7	539	1.45576e-13	1.14976e-15	0.426232	0.00140447	7.56809e-08	5.18844e-08	11.2977	11.146	11.1338	11.1762	11.255	10.2946	10.4575	10.7568	11.2863	10.5262	10.5864	10.672	11.3058	10.0936	10.0231	9.86732
YHR153C	Meiosis-specific protein involved in synaptonemal complex assembly; implicated in regulation of crossover formation; required for sporulation	SPO16	544	1.15399e-05	4.1952e-08	0.00145285	0.501213	0.00339722	0.0107423	8.15737	8.29191	8.11886	8.34177	7.95755	7.08721	7.20174	7.48686	8.0276	7.50286	7.58556	7.20136	8.06852	7.17188	7.0828	6.90114
YHR172W	Component of the microtubule-nucleating Tub4p (gamma-tubulin) complex; interacts with Spc110p at the spindle pole body (SPB) inner plaque and with Spc72p at the SPB outer plaque	SPC97	547	1.30969e-05	2.14846e-11	0.134029	0.0628006	0.0306226	2.21282e-05	9.05915	9.18513	9.15512	9.09924	9.00256	8.37312	8.28917	8.2372	9.10898	8.38092	8.95835	8.94683	8.99168	7.96255	7.51464	7.38864
YHR208W	Mitochondrial branched-chain amino acid aminotransferase, homolog of murine ECA39; highly expressed during logarithmic phase and repressed during stationary phase	BAT1	554	9.08078e-23	2.08927e-30	9.29587e-06	1.26065e-06	2.88723e-14	1.26871e-21	13.442	13.3209	13.2395	13.1401	13.4171	11.6575	11.5776	11.7639	13.4074	12.2187	12.4317	12.6722	13.4418	10.6092	10.3584	10.3323
YHR216W	Inosine monophosphate dehydrogenase, catalyzes the first step of GMP biosynthesis, expression is induced by mycophenolic acid resulting in resistance to the drug, expression is repressed by nutrient limitation	IMD2	557	3.14586e-05	1.33568e-12	0.743951	0.0865726	0.0226759	2.8315e-06	9.50488	9.41899	9.25229	8.83152	9.49917	7.48632	7.84422	7.61885	9.51861	8.66671	8.34624	8.43036	9.5525	7.39377	7.27037	6.44684
YIL009W	Long chain fatty acyl-CoA synthetase, has a preference for C16 and C18 fatty acids; green fluorescent protein (GFP)-fusion protein localizes to the cell periphery	FAA3	558	0.00619166	9.34211e-08	0.160008	0.51697	0.287478	0.000875031	10.3917	10.5577	10.5328	10.3118	10.449	9.53134	9.33482	9.22272	10.4281	9.71811	9.9608	9.97171	10.4848	9.4517	9.07218	8.94329
YIL116W	Histidinol-phosphate aminotransferase, catalyzes the seventh step in histidine biosynthesis; responsive to general control of amino acid biosynthesis; mutations cause histidine auxotrophy and sensitivity to Cu, Co, and Ni salts	HIS5	579	2.20348e-18	0.00093914	0.040244	0.232479	1.25164e-12	3.14161e-10	12.628	12.6345	12.5271	12.5309	12.5356	12.8828	12.384	11.8286	12.6373	11.6352	11.714	11.919	12.5992	11.8481	11.8632	11.4153
YIL121W	Multidrug transporter of the major facilitator superfamily, required for resistance to quinidine, barban, cisplatin, and bleomycin; may have a role in potassium uptake	QDR2	580	4.07574e-12	0.00054483	0.226115	0.605956	1.4673e-05	0.00665581	11.3264	11.3594	11.3348	10.9443	11.3497	11.3263	10.5036	10.0233	11.2826	8.96869	8.98053	9.32675	11.3211	8.83799	7.73107	7.23829
YIL123W	Protein of the SUN family (Sim1p, Uth1p, Nca3p, Sun4p) that may participate in DNA replication, promoter contains SCB regulation box at -300 bp indicating that expression may be cell cycle-regulated	SIM1	581	1.13489e-06	8.95678e-06	0.00525475	0.098529	0.0109398	0.00089764	12.5643	12.6974	12.8573	12.5349	12.7076	12.455	12.1849	12.0041	12.5875	11.5258	12.4711	12.361	12.7209	10.9833	10.5755	9.93877
YIL131C	Forkhead family transcription factor with a minor role in the expression of G2/M phase genes; negatively regulates transcriptional elongation; positive role in chromatin silencing at HML and HMR; regulates donor preference during switching	FKH1	583	1.03874e-07	1.9099e-12	0.0920446	0.428007	0.00323936	6.31664e-06	9.70157	9.80329	9.68479	9.87859	9.65902	8.96538	8.98179	9.00015	9.67814	9.21008	9.38008	9.45514	9.713	8.25578	8.19252	8.18099
YIL132C	Protein involved in a Rad51p-, Rad54p-dependent pathway for homologous recombination repair, required for accurate chromosome segregation during meiosis	CSM2	584	0.00582956	5.00684e-05	0.0880624	0.86336	0.691696	0.073874	8.5789	8.39002	8.49058	8.67345	8.50476	7.63053	7.5153	7.53704	8.42288	7.69606	7.9413	7.91694	8.41383	7.47346	7.4368	7.31694
YIL158W	Putative protein of unknown function; overexpression causes a cell cycle delay or arrest; green fluorescent protein (GFP)-fusion protein localizes to the vacuole; null mutant displays elevated frequency of mitochondrial genome loss	AIM20	590	6.62594e-06	2.03196e-13	0.239299	0.818302	0.0399287	1.03231e-06	11.1732	11.1845	11.1113	11.3125	11.1915	9.71258	9.91287	9.68865	11.1405	10.6693	10.5228	10.8001	11.1492	8.97026	8.78926	9.00162
YIR013C	Protein containing GATA family zinc finger motifs	GAT4	594	0.000638254	0.000324776	0.418873	0.382841	0.303328	0.155293	5.58366	5.41263	5.55478	5.93708	5.59757	4.96133	5.2886	5.01445	5.57397	5.09555	5.12704	5.14658	5.44849	4.77187	4.79672	4.84951
YJL074C	Subunit of the multiprotein cohesin complex required for sister chromatid cohesion in mitotic cells; also required, with Rec8p, for cohesion and recombination during meiosis; phylogenetically conserved SMC chromosomal ATPase family member	SMC3	611	3.97215e-09	9.59156e-09	0.226108	0.433902	0.000991902	0.00288817	10.1742	10.2589	10.2229	10.2003	10.0386	9.68283	9.63196	9.90176	10.103	9.58915	9.86461	9.61791	10.074	9.00262	8.87025	9.01279
YJL088W	Ornithine carbamoyltransferase (carbamoylphosphate:L-ornithine carbamoyltransferase), catalyzes the sixth step in the biosynthesis of the arginine precursor ornithine	ARG3	614	1.04884e-21	3.8423e-13	0.0968025	0.752076	2.7845e-13	1.15362e-07	12.1831	12.1654	12.2053	12.3632	12.2334	11.4812	11.3239	11.0218	12.1446	9.90274	10.1521	10.5386	12.2088	8.89588	8.86894	8.93367
YJL118W	---	---	619	4.06695e-06	9.98e-08	0.0796475	0.76524	0.0315382	0.00183165	9.52295	9.52065	9.74419	9.83571	9.5469	8.97444	8.79423	8.87179	9.50349	8.9253	9.21115	9.17198	9.5384	7.81184	7.67334	7.59594
YJL157C	Cyclin-dependent kinase inhibitor that mediates cell cycle arrest in response to pheromone; also forms a complex with Cdc24p, Ste4p, and Ste18p that may specify the direction of polarized growth during mating; potential Cdc28p substrate	FAR1	629	1.53305e-09	1.61066e-05	0.253852	0.60033	0.000273434	0.0827354	11.7752	11.8335	11.9156	11.7539	11.7451	11.1356	11.2603	11.2502	11.8419	10.6152	10.568	10.7842	11.7388	9.97185	9.62459	9.4656
YJL168C	Histone methyltransferase with a role in transcriptional elongation, methylates a lysine residue of histone H3; associates with the C-terminal domain of Rpo21p; histone methylation activity is regulated by phosphorylation status of Rpo21p	SET2	631	2.02837e-07	5.56096e-18	3.65637e-07	0.00546229	0.00841766	3.09791e-08	10.0345	10.174	10.1613	10.3291	9.93357	9.15163	9.09939	9.26457	10.0021	9.62188	9.66927	9.64539	9.88711	9.27047	9.10796	9.15565
YJL181W	---	---	634	5.94795e-08	5.17623e-15	0.306185	0.108371	0.00224221	5.54761e-07	9.94998	10.406	10.4192	10.3474	9.92728	9.31488	9.17052	9.36517	10.0168	9.72927	9.72598	9.83357	9.86736	9.13952	8.76683	8.65622
YJL187C	Protein kinase that regulates the G2/M transition by inhibition of Cdc28p kinase activity; localizes to the nucleus and to the daughter side of the mother-bud neck; homolog of S. pombe Wee1p; potential Cdc28p substrate	SWE1	637	1.50955e-09	3.60216e-11	0.106372	0.0296	0.00332256	3.27979e-06	9.56351	9.73351	9.66561	9.6197	9.52712	9.22398	8.88566	9.08062	9.4543	8.97186	9.36194	9.26233	9.43919	8.72438	8.23915	8.02234
YJL196C	Elongase I, medium-chain acyl elongase, catalyzes carboxy-terminal elongation of unsaturated C12-C16 fatty acyl-CoAs to C16-C18 fatty acids	ELO1	644	8.64322e-10	2.30254e-06	0.0863112	0.668522	0.000280325	4.43652e-05	12.6207	12.8242	12.7432	12.5709	12.6178	12.6983	12.0527	11.937	12.6046	12.0154	12.0799	12.0591	12.5956	12.1461	11.696	11.553
YJL200C	Putative mitochondrial aconitase isozyme; similarity to Aco1p, an aconitase required for the TCA cycle; expression induced during growth on glucose, by amino acid starvation via Gcn4p, and repressed on ethanol	ACO2	646	0.00356282	6.52289e-07	0.426291	0.523554	0.000683673	0.00280797	11.3381	11.0568	10.9188	10.6661	11.3804	10.3981	10.4442	10.1047	11.389	10.4555	10.6185	10.5814	11.3445	9.72326	10.3663	10.3394
YJR010W	ATP sulfurylase, catalyzes the primary step of intracellular sulfate activation, essential for assimilatory reduction of sulfate to sulfide, involved in methionine metabolism	MET3	657	1.11512e-14	2.21461e-16	0.00124469	0.158385	1.62384e-08	2.10581e-15	13.2049	13.2348	13.142	13.119	13.1907	11.5082	12.8877	13.0316	13.2444	12.4055	12.6136	12.7097	13.2308	10.426	11.8295	12.1643
YJR016C	Dihydroxyacid dehydratase, catalyzes third step in the common pathway leading to biosynthesis of branched-chain amino acids	ILV3	659	1.16998e-18	2.9904e-20	1.92761e-12	3.07289e-06	7.10655e-11	9.97778e-13	13.5983	13.5072	13.5205	13.3337	13.623	13.021	12.7121	12.5274	13.5785	12.7071	12.9663	13.1422	13.6032	10.7422	10.8786	10.4716
YJR047C	Translation elongation factor eIF-5A, previously thought to function in translation initiation; similar to and functionally redundant with Hyp2p; undergoes an essential hypusination modification; expressed under anaerobic conditions	ANB1	664	2.01912e-07	0.000271587	0.00140525	0.000622705	0.000524463	0.00747482	9.05097	8.82346	8.67386	8.73862	9.04569	7.78914	8.7922	9.4313	9.00882	8.22792	8.42114	8.43986	9.12641	7.53545	7.07529	7.43904
YJR112W	Essential component of the MIND kinetochore complex (Mtw1p Including Nnf1p-Nsl1p-Dsn1p) which joins kinetochore subunits contacting DNA to those contacting microtubules; required for accurate chromosome segregation	NNF1	676	2.2358e-08	3.24584e-08	0.00167207	0.262342	0.0045738	0.00829261	10.4111	10.3701	10.368	10.5251	10.2787	10.0206	9.74585	9.86176	10.3373	9.69777	9.83636	9.97323	10.2306	8.28382	8.13453	8.23573
YJR133W	Xanthine-guanine phosphoribosyl transferase, required for xanthine utilization and for optimal utilization of guanine	XPT1	681	0.000200185	0.00222343	0.818083	0.99145	0.0322389	0.118141	12.2221	12.2279	12.2581	12.5795	12.2189	12.0026	11.9267	11.888	12.2323	11.9958	11.7075	11.7938	12.1891	11.8131	11.418	11.2211
YJR143C	Protein O-mannosyltransferase, transfers mannose residues from dolichyl phosphate-D-mannose to protein serine/threonine residues; appears to form homodimers in vivo and does not complex with other Pmt proteins; target for new antifungals	PMT4	682	0.00302089	3.32631e-08	0.383866	0.599679	0.263709	0.00309634	11.5219	11.6063	11.6004	11.3918	11.5105	10.3654	10.3467	10.4359	11.5855	10.8153	11.2545	11.1947	11.5261	9.82991	9.5629	9.5049
YJR147W	Protein with similarity to heat shock transcription factors; overexpression suppresses the pseudohyphal filamentation defect of a diploid mep1 mep2 homozygous null mutant	HMS2	683	2.37674e-07	1.15651e-09	0.0833462	0.0843982	0.016503	5.51442e-06	8.67181	8.14533	8.50561	7.86007	8.97034	6.41079	6.98346	6.61275	8.60843	6.60314	7.27962	7.278	8.85777	6.07334	6.273	5.82716
YKL001C	Adenylylsulfate kinase, required for sulfate assimilation and involved in methionine metabolism	MET14	685	8.40827e-16	5.652e-13	0.0126718	0.234523	7.59387e-09	1.35092e-12	13.3037	13.3013	13.2171	13.2366	13.2797	11.8691	13.0996	13.174	13.2865	12.2808	12.5678	12.7106	13.2628	10.6868	11.9177	12.3742
YKL029C	Mitochondrial malic enzyme, catalyzes the oxidative decarboxylation of malate to pyruvate, which is a key intermediate in sugar metabolism and a precursor for synthesis of several amino acids	MAE1	695	3.07791e-05	9.76607e-05	0.58457	0.0602164	0.0296527	0.000666976	12.4935	12.1307	12.2235	11.8185	12.7187	11.2644	11.2634	10.9391	12.4788	10.4589	11.3784	11.6713	12.7403	10.792	10.5282	9.99398
YKL096W	Cell wall mannoprotein, linked to a beta-1,3- and beta-1,6-glucan heteropolymer through a phosphodiester bond; involved in cell wall organization; required for propionic acid resistance	CWP1	702	2.7941e-09	2.40434e-15	0.000168358	0.100199	1.69479e-05	1.27959e-07	11.9541	12.1195	11.9757	11.9016	11.8818	9.73381	9.70958	9.53608	11.9474	11.1629	10.3412	9.73671	11.896	9.75917	8.94825	8.77067
YKL120W	Mitochondrial inner membrane transporter, transports oxaloacetate, sulfate, thiosulfate, and isopropylmalate; member of the mitochondrial carrier family	OAC1	707	1.92094e-24	3.32181e-22	5.27318e-08	0.000217444	9.19601e-17	1.89799e-12	12.4823	12.4545	12.3637	12.32	12.3582	11.4221	11.6107	11.6393	12.5224	11.0722	11.1983	11.5689	12.4421	9.59768	9.72255	9.89101
YKL144C	RNA polymerase III subunit C25, required for transcription initiation; forms a heterodimer with Rpc17p; paralog of Rpb7p	RPC25	713	5.25767e-06	1.02634e-07	0.0488895	0.417175	0.0310096	0.00229654	11.4232	11.2189	11.1954	11.5263	11.4541	10.2925	10.6854	10.7043	11.3726	10.6489	10.8506	10.9013	11.4299	9.51917	9.43064	9.256
YKL165C	Protein involved in glycosylphosphatidylinositol (GPI) anchor synthesis; multimembrane-spanning protein that localizes to the endoplasmic reticulum; highly conserved among eukaryotes	MCD4	716	6.99023e-16	2.96314e-22	0.000366483	0.00124553	1.59695e-08	3.99236e-13	10.581	10.5782	10.559	10.5313	10.4995	9.62846	9.57861	9.73946	10.5568	9.94342	10.1942	10.0681	10.5029	9.01964	8.73389	8.60937
YKL178C	Receptor for a factor pheromone, transcribed in alpha cells and required for mating by alpha cells, couples to MAP kinase cascade to mediate pheromone response; ligand bound receptors are endocytosed and recycled to the plasma membrane; GPC	STE3	719	1.67087e-19	1.82904e-11	0.150722	0.302437	2.09584e-11	1.13839e-06	12.2858	12.2254	12.1534	12.0911	12.3242	11.4674	11.29	10.9984	12.2647	10.189	10.2204	10.3976	12.3476	9.47768	9.0351	8.62087
YKR004C	Non-essential protein of unknown function	ECM9	726	2.60311e-16	1.63971e-06	0.0440521	0.00560307	6.99461e-08	1.58573e-07	9.17851	9.17047	9.26114	9.59238	9.19518	9.65328	8.90552	8.72587	9.04728	8.46551	8.50633	8.63741	9.16049	8.14952	7.9134	7.90499
YKR080W	NAD-dependent 5,10-methylenetetrahydrafolate dehydrogenase, plays a catalytic role in oxidation of cytoplasmic one-carbon units; expression is regulated by Bas1p and Bas2p, repressed by adenine, and may be induced by inositol and choline	MTD1	735	1.14132e-05	5.06377e-18	0.00319527	0.209451	0.0126442	2.17147e-10	11.9605	11.7839	11.7862	11.8075	11.9793	10.3135	10.3331	10.1982	11.9999	10.9721	11.1999	11.3474	11.9935	10.1239	10.2005	10.0713
YKR092C	Nucleolar, serine-rich protein with a role in preribosome assembly or transport; may function as a chaperone of small nucleolar ribonucleoprotein particles (snoRNPs); immunologically and structurally to rat Nopp140	SRP40	740	1.42714e-12	4.25756e-16	7.57585e-10	0.000564639	4.84399e-07	4.25381e-09	11.2514	10.8521	10.9563	10.7622	11.3561	10.302	9.99275	9.92343	11.302	10.2282	10.6563	10.7493	11.3136	7.46343	7.72279	8.1971
YLL062C	S-methylmethionine-homocysteine methyltransferase, functions along with Sam4p in the conversion of S-adenosylmethionine (AdoMet) to methionine to control the methionine/AdoMet ratio	MHT1	753	2.25976e-10	6.92115e-07	0.000954326	0.119246	4.50409e-05	1.10879e-14	10.495	10.3365	10.4147	10.4942	10.3835	8.89782	10.2832	10.6243	10.4589	9.89494	9.75046	9.62084	10.3018	8.86304	9.94516	10.2164
YLR037C	Cell wall mannoprotein with similarity to Tir1p, Tir2p, Tir3p, and Tir4p; expressed under anaerobic conditions, completely repressed during aerobic growth	DAN2	766	7.10966e-05	3.24362e-05	0.0468925	0.544777	0.204865	0.0861547	9.86009	9.823	9.97499	9.69917	9.97742	10.2591	10.1947	10.0873	9.87663	9.69724	9.67333	9.69048	9.84853	9.98898	9.86051	9.7049
YLR040C	---	---	767	1.45059e-17	2.5912e-16	0.00267613	0.0719612	5.29194e-10	1.00315e-10	12.9213	12.6969	12.7003	12.6966	12.8978	12.1668	11.7687	11.4791	12.9398	11.5849	11.6541	11.7699	12.9161	10.9067	10.2065	9.76178
YLR042C	---	---	768	4.38622e-14	6.39417e-06	0.301618	0.9641	2.54243e-07	0.0178229	9.93512	10.0053	9.95738	9.89756	9.99034	8.9481	9.1594	9.37344	10.0032	7.94269	8.0018	7.58298	9.99285	6.6163	6.86538	6.60746
YLR058C	Cytosolic serine hydroxymethyltransferase, converts serine to glycine plus 5,10 methylenetetrahydrofolate; major isoform involved in generating precursors for purine, pyrimidine, amino acid, and lipid biosynthesis	SHM2	774	1.97274e-09	1.23409e-23	0.130988	0.00836187	0.00052402	2.48228e-15	13.7848	13.6586	13.7106	13.6317	13.8001	11.6899	12.0718	12.1639	13.722	12.7794	13.3919	13.5637	13.7636	11.1433	11.434	11.4418
YLR073C	Protein that inhibits Doa4p deubiquitinating activity; contributes to ubiquitin homeostasis by regulating the conversion of free ubiquitin chains to ubiquitin monomers by Doa4p; GFP-fusion protein localizes to endosomes	RFU1	781	3.15833e-07	5.54227e-17	0.0132086	0.00377884	0.0051657	5.48714e-10	10.3302	9.80298	9.78585	9.70547	10.3737	7.77368	8.48234	8.77228	10.3316	8.99525	9.36516	9.74961	10.4283	7.19395	7.53348	7.43186
YLR083C	Protein with a role in cellular adhesion and filamentous growth; similar to Tmn2p and Tmn3p; member of Transmembrane Nine family of proteins with 9 transmembrane segments; 24kDa cleavage product found in endosome-enriched membrane fractions	EMP70	785	2.27731e-06	2.23115e-09	0.0780569	0.362604	0.0212702	0.000292993	12.0367	12.0509	12.0147	11.8552	12.1009	10.8531	11.08	11.1826	12.0395	11.0974	11.539	11.5985	12.0667	9.92467	9.91693	10.0634
YLR130C	Low-affinity zinc transporter of the plasma membrane; transcription is induced under low-zinc conditions by the Zap1p transcription factor	ZRT2	791	0.0001102	8.1864e-05	0.0173438	0.244238	0.0487352	0.0117283	10.7121	10.8592	10.9542	11.1715	10.8112	10.0625	10.3369	10.5859	10.7461	10.1492	10.2835	10.6457	10.8598	10.0821	10.1481	10.1927
YLR183C	Forkhead Associated domain containing protein and putative transcription factor found associated with chromatin; target of SBF transcription factor; expression is periodic and peaks in G1; similar to PLM2	TOS4	804	5.28096e-15	4.68587e-22	1.56429e-06	0.000182195	1.35131e-08	5.29679e-14	9.30238	9.54757	9.48173	9.41301	9.34206	8.23018	8.12406	8.36045	9.35455	8.81656	9.06919	8.90021	9.33633	7.35855	6.86435	6.50944
YLR264C-A	---	---	819	0.00648957	0.000291393	0.285091	0.673221	0.342458	0.00757918	10.9913	11.0595	10.993	11.1502	11.1766	9.66619	10.6446	10.6784	10.998	10.7648	10.7196	10.4686	11.1997	8.99198	9.31283	9.93778
YLR264W	Protein component of the small (40S) ribosomal subunit; nearly identical to Rps28Ap and has similarity to rat S28 ribosomal protein	RPS28B	820	0.00270005	2.49667e-14	0.86296	0.049121	0.330835	2.02376e-07	13.3344	13.1949	13.1296	13.263	13.3625	10.6733	11.2193	11.7107	13.318	12.1423	12.857	13.0576	13.3538	10.7278	10.6985	10.7958
YLR359W	Adenylosuccinate lyase, catalyzes two steps in the 'de novo' purine nucleotide biosynthetic pathway; expression is repressed by adenine and activated by Bas1p and Pho2p; mutations in human ortholog ADSL cause adenylosuccinase deficiency	ADE13	838	2.53391e-11	1.85015e-16	0.0398373	0.385845	1.25314e-05	1.13932e-08	13.0262	12.9531	12.9067	12.8268	13.0216	11.9141	11.8465	11.8711	13.0359	12.0534	12.297	12.5418	12.9971	10.8969	10.9748	11.0207
YLR372W	Elongase, involved in fatty acid and sphingolipid biosynthesis; synthesizes very long chain 20-26-carbon fatty acids from C18-CoA primers; involved in regulation of sphingolipid biosynthesis	SUR4	841	2.36834e-15	7.63424e-24	3.23251e-08	2.44578e-05	2.28291e-08	3.97732e-15	12.8932	12.8929	12.8803	12.865	12.8586	11.2509	11.4035	11.7601	12.8896	12.2117	12.4443	12.5263	12.8873	10.1414	9.94782	9.79964
YLR413W	---	---	852	3.17443e-09	1.57344e-22	0.000573926	5.00572e-05	0.000567497	2.341e-14	11.9687	11.3444	11.2359	10.6001	11.9742	7.73734	8.30989	9.14753	12.0019	10.045	10.7977	10.6953	11.9734	6.94803	6.79959	6.94706
YLR448W	Protein component of the large (60S) ribosomal subunit, has similarity to Rpl6Ap and to rat L6 ribosomal protein; binds to 5.8S rRNA	RPL6B	858	1.29042e-06	1.69893e-21	0.00589072	0.0165509	0.0134257	1.95806e-13	13.5728	13.4677	13.4309	13.5593	13.5926	10.5988	11.2062	11.591	13.5374	12.8131	13.2571	13.3754	13.6127	10.0254	10.1393	10.0957
YML018C	---	---	864	1.76073e-10	1.5038e-05	0.203652	0.66198	0.000477618	2.60345e-05	11.2094	10.9795	10.9433	10.9289	11.3264	9.97857	10.8088	10.9358	11.1874	10.189	10.2514	10.334	11.2287	9.23994	9.75142	10.0391
YML027W	Homeodomain-containing transcriptional repressor, binds to Mcm1p and to early cell cycle boxes (ECBs) in the promoters of cell cycle-regulated genes expressed in M/G1 phase; expression is cell cycle-regulated; potential Cdc28p substrate	YOX1	872	1.76476e-12	1.35892e-20	1.6887e-05	0.0139406	1.52497e-05	3.29794e-13	10.4796	10.8463	11.0195	11.1204	10.3878	9.85323	9.45805	9.14416	10.3727	9.99691	10.7328	10.6725	10.3672	8.29804	7.95561	7.69083
YML123C	High-affinity inorganic phosphate (Pi) transporter and low-affinity manganese transporter; regulated by Pho4p and Spt7p; mutation confers resistance to arsenate; exit from the ER during maturation requires Pho86p	PHO84	893	1.69621e-09	5.67856e-05	0.820001	0.349188	0.000286508	0.00119107	10.3612	10.2998	10.2598	9.98304	10.4309	9.27511	9.55721	9.51374	10.434	9.40105	8.89914	8.26981	10.4382	7.71158	8.11197	8.3941
YMR006C	Phospholipase B (lysophospholipase) involved in phospholipid metabolism; displays transacylase activity in vitro; overproduction confers resistance to lysophosphatidylcholine	PLB2	898	4.76358e-12	1.68817e-09	0.206548	0.000171189	3.95937e-06	8.49495e-05	9.92433	9.939	9.91753	9.81101	10.0099	8.3848	8.85085	9.67098	9.96308	8.1988	8.91712	8.94839	10.0172	7.81612	7.31999	7.21664
YMR013W-A	---	---	901	9.59536e-08	5.44595e-14	0.0250086	0.710077	0.00389938	2.95075e-08	8.62711	8.36589	8.32769	8.56906	8.80359	7.22915	6.82951	7.47439	8.65256	7.7313	7.85778	8.09663	8.76662	6.01789	5.90895	6.46821
YMR058W	Ferro-O2-oxidoreductase required for high-affinity iron uptake and involved in mediating resistance to copper ion toxicity, belongs to class of integral membrane multicopper oxidases	FET3	907	1.29947e-08	1.42164e-11	0.557016	0.970229	0.00143447	9.8774e-06	11.8919	11.8338	12.1863	12.3655	11.8808	10.7484	10.7523	10.6914	11.8803	10.5336	11.2636	11.4206	11.8519	9.70131	9.94671	9.85655
YMR078C	Subunit of a complex with Ctf8p that shares some subunits with Replication Factor C and is required for sister chromatid cohesion; may have overlapping functions with Rad24p in the DNA damage replication checkpoint	CTF18	909	8.53035e-13	2.94118e-15	0.000142924	0.0112339	3.21354e-07	2.16354e-07	9.11324	9.33469	9.1483	9.08342	8.99563	8.32979	8.26348	8.65876	9.14975	8.56213	8.7064	8.49804	9.12103	7.21227	7.0209	6.97868
YMR120C	Enzyme of 'de novo' purine biosynthesis containing both 5-aminoimidazole-4-carboxamide ribonucleotide transformylase and inosine monophosphate cyclohydrolase activities, isozyme of Ade16p; ade16 ade17 mutants require adenine and histidine	ADE17	915	2.75754e-15	3.5148e-29	0.258758	4.52045e-07	5.98384e-08	2.34315e-20	13.5562	13.5383	13.5636	13.5043	13.5439	11.1299	11.7161	12.0922	13.544	12.489	13.0406	13.2343	13.5518	10.7518	10.9777	11.0173
YMR189W	P subunit of the mitochondrial glycine decarboxylase complex, required for the catabolism of glycine to 5,10-methylene-THF; expression is regulated by levels of 5,10-methylene-THF in the cytoplasm	GCV2	930	7.63946e-12	1.88777e-15	0.927354	0.0530859	3.48442e-05	2.99604e-08	12.4972	12.4348	12.4989	12.3253	12.4852	11.36	11.4069	11.5163	12.4522	11.4647	11.7728	11.8886	12.4767	10.7432	10.7492	10.5828
YMR199W	G1 cyclin involved in regulation of the cell cycle; activates Cdc28p kinase to promote the G1 to S phase transition; late G1 specific expression depends on transcription factor complexes, MBF (Swi6p-Mbp1p) and SBF (Swi6p-Swi4p)	CLN1	933	1.68977e-11	5.9126e-10	2.19985e-06	0.0081011	4.89016e-06	6.87886e-08	10.4381	10.6828	10.6035	10.7699	10.429	10.8911	10.2732	10.1109	10.4702	10.0651	10.438	10.3543	10.4429	9.58898	9.12052	8.30701
YMR215W	Putative 1,3-beta-glucanosyltransferase, has similarity to Gas1p; localizes to the cell wall	GAS3	935	1.36661e-18	1.39809e-16	5.62144e-08	6.60283e-05	7.43079e-11	1.03774e-10	11.6547	11.8857	11.7962	11.751	11.7328	11.1996	10.9957	10.9857	11.6729	10.4881	11.0479	11.0201	11.7577	9.37403	8.84353	8.54422
YMR230W-A	---	---	941	0.00617602	3.70706e-08	0.0182982	0.247802	0.371345	0.000559833	6.6405	6.38051	6.10268	6.29223	6.69725	4.49677	4.46627	4.63149	6.64093	5.7452	5.2789	4.87986	6.66529	4.25719	4.45021	4.68322
YMR266W	Membrane protein of unknown function; overexpression suppresses NaCl sensitivity of sro7 mutant	RSN1	951	9.11252e-13	1.3052e-10	0.00268785	0.0592952	6.71259e-06	0.000105813	12.0626	11.8827	11.9292	11.8746	12.0667	11.2666	11.4345	11.5742	12.0183	11.2602	11.2939	11.2892	12.0094	10.5422	10.2197	10.1683
YMR305C	Cell wall protein with similarity to glucanases; may play a role in conjugation during mating based on mutant phenotype and its regulation by Ste12p	SCW10	962	6.28806e-11	1.2941e-15	4.30222e-08	0.000346247	3.47163e-06	2.40913e-10	12.8002	12.87	12.8375	12.8222	12.7834	12.622	12.0908	11.9446	12.8581	12.1655	12.87	12.8063	12.8301	11.1995	10.9392	10.1838
YNL090W	Non-essential small GTPase of the Rho/Rac subfamily of Ras-like proteins, involved in the establishment of cell polarity and in microtubule assembly	RHO2	984	3.99216e-07	2.62999e-11	0.409651	0.983507	0.00197001	3.03816e-06	11.1057	11.119	11.0587	11.2222	11.1641	10.2469	10.2041	10.2234	11.1336	10.4941	10.5369	10.5633	11.2651	9.79635	9.72671	9.68623
YNL096C	Protein component of the small (40S) ribosomal subunit, nearly identical to Rps7Ap; interacts with Kti11p; deletion causes hypersensitivity to zymocin; has similarity to rat S7 and Xenopus S8 ribosomal proteins	RPS7B	985	6.60627e-09	3.30881e-22	0.00407322	0.0394347	0.00153344	4.11608e-14	13.2262	13.1714	13.144	13.1782	13.2615	11.0893	11.3462	11.496	13.1988	12.531	12.8783	12.8846	13.2537	10.4097	10.3731	10.3181
YNL102W	Catalytic subunit of the DNA polymerase I alpha-primase complex, required for the initiation of DNA replication during mitotic DNA synthesis and premeiotic DNA synthesis	POL1	987	1.22866e-13	6.04269e-17	0.000229771	2.67243e-05	6.04726e-08	3.00485e-09	10.9252	11.0122	10.9906	10.8698	10.9015	10.1359	10.2427	10.6057	10.9569	10.3336	10.6909	10.5241	10.941	9.64494	9.44079	9.24532
YNL141W	Adenine deaminase (adenine aminohydrolase), converts adenine to hypoxanthine; involved in purine salvage; transcriptionally regulated by nutrient levels and growth phase; Aah1p degraded upon entry into quiescence via SCF and the proteasome	AAH1	999	2.66228e-21	9.32284e-19	1.45537e-10	1.48824e-08	3.99491e-13	6.62466e-12	12.3354	11.8363	11.961	12.0118	12.3222	9.86694	11.3575	12.1698	12.2797	10.3822	10.9347	11.0733	12.2979	8.18155	8.35981	8.6216
YNL169C	Phosphatidylserine decarboxylase of the mitochondrial inner membrane, converts phosphatidylserine to phosphatidylethanolamine	PSD1	1005	1.0456e-12	6.9411e-12	0.0418347	0.54501	1.67444e-05	5.85854e-07	11.2914	11.2176	11.2779	11.4235	11.3506	10.3863	10.1302	9.81651	11.2276	10.0897	10.0564	10.0829	11.3007	9.45461	9.33837	9.02197
YNL246W	NAP family histone chaperone; binds to histones and Rtt109p, stimulating histone acetyltransferase activity; possesses nucleosome assembly activity in vitro; proposed role in vacuolar protein sorting and in double-strand break repair	VPS75	1021	0.00044364	2.82766e-13	0.567291	0.83654	0.041187	5.07491e-07	10.1702	10.3289	10.3286	10.4371	10.2218	8.84026	8.93571	8.68368	10.2187	9.9268	9.73123	9.73551	10.2166	8.741	8.58504	7.91132
YNL289W	Cyclin, interacts with cyclin-dependent kinase Pho85p; member of the Pcl1,2-like subfamily, involved in the regulation of polarized growth and morphogenesis and progression through the cell cycle; localizes to sites of polarized cell growth	PCL1	1029	3.45111e-10	2.24708e-18	1.24628e-07	0.000185939	0.000118863	3.55906e-12	10.2971	10.5998	10.6443	10.8734	10.1686	9.89707	9.24087	9.17522	10.2481	9.93405	10.7187	10.7637	10.1681	8.50303	7.6069	6.7728
YNL300W	Glycosylphosphatidylinositol-dependent cell wall protein, expression is periodic and decreases in respone to ergosterol perturbation or upon entry into stationary phase; depletion increases resistance to lactic acid	TOS6	1033	4.51829e-13	8.11688e-19	1.90405e-11	7.99783e-08	2.06045e-07	7.72876e-14	12.8909	12.8837	13.0293	12.958	12.8684	12.5535	12.0277	11.9423	12.9156	12.1671	13.2062	13.0352	12.882	11.0817	10.3861	9.09941
YNR009W	Transcriptional co-repressor of MBF (MCB binding factor)-regulated gene expression; Nrm1p associates stably with promoters via MBF to repress transcription upon exit from G1 phase	NRM1	1042	4.26238e-13	2.43179e-13	0.154555	0.795901	3.19686e-06	2.37032e-08	10.11	10.3679	10.3284	10.4557	10.1089	9.8943	8.95655	8.59643	10.0749	9.05646	9.27382	9.24044	10.0566	8.06251	7.67008	7.12105
YNR075C-A	---	---	1060	0.00767236	0.000393704	0.99006	0.941147	0.691009	0.379687	7.24266	7.18978	7.34353	7.49326	7.15345	6.27404	6.93895	6.64787	7.11242	6.83238	6.8225	6.87891	6.83142	6.15518	6.27471	6.14425
YOL007C	Protein of unknown function; green fluorescent protein (GFP)- fusion protein localizes to the mother side of the bud neck and the vacuole; YOL007C is not an essential gene	CSI2	1061	2.11611e-13	1.11846e-19	8.0166e-06	0.000308314	4.61005e-07	1.47839e-13	10.1321	10.1681	10.1076	10.1727	10.0705	9.5268	8.96986	8.88311	10.0946	9.27267	9.95798	9.83061	10.0441	8.48498	8.01388	7.22529
YOL058W	Arginosuccinate synthetase, catalyzes the formation of L-argininosuccinate from citrulline and L-aspartate in the arginine biosynthesis pathway; potential Cdc28p substrate	ARG1	1072	2.02781e-23	6.65789e-16	1.203e-09	2.868e-05	1.00815e-14	1.07902e-13	14.1172	14.1118	14.0403	14.0445	14.0999	14.1876	13.7639	13.0921	14.0853	12.7462	13.0024	13.1516	14.0957	12.1731	11.6836	10.7773
YOL140W	Acetylornithine aminotransferase, catalyzes the fourth step in the biosynthesis of the arginine precursor ornithine	ARG8	1087	1.04993e-08	1.00183e-11	0.571601	0.947148	0.000393562	3.03524e-05	11.9342	11.8191	11.7823	11.7562	11.894	10.5784	10.6037	10.3044	11.9597	10.5063	10.8658	11.1291	11.9048	9.2891	9.47574	9.42213
YOR047C	Protein involved in control of glucose-regulated gene expression; interacts with protein kinase Snf1p, glucose sensors Snf3p and Rgt2p, and TATA-binding protein Spt15p; acts as a regulator of the transcription factor Rgt1p	STD1	1102	0.00100302	1.97696e-05	0.168922	0.613155	0.126032	0.0825487	11.1503	11.0464	11.0458	10.9005	11.0736	10.4471	10.5606	10.5013	11.0583	10.3825	10.7267	10.7513	11.0888	10.2365	10.329	10.3896
YOR049C	Suppressor of sphingoid long chain base (LCB) sensitivity of an LCB-lyase mutation; putative integral membrane transporter or flippase that may transport LCBs from the cytoplasmic side toward the extracytoplasmic side of the membrane	RSB1	1103	0.000224457	1.22295e-05	0.00824194	0.142244	0.582247	0.0177427	6.20062	6.78026	6.97509	7.23038	6.20523	5.78977	5.84856	5.79656	5.94124	6.27406	5.89241	5.98071	6.04779	5.38428	5.75507	5.85739
YOR073W	Component of the spindle checkpoint, involved in sensing lack of tension on mitotic chromosomes; protects centromeric Rec8p at meiosis I; required for accurate chromosomal segregation at meiosis II and for mitotic chromosome stability	SGO1	1108	5.83915e-07	1.69778e-15	0.977248	0.222958	0.0103456	9.11764e-09	9.96779	10.2448	10.2869	10.2675	10.0595	9.00617	9.00379	9.1789	10.0047	9.41141	9.89814	9.93353	9.99872	8.61259	8.51568	8.58808
YOR074C	Thymidylate synthase, required for de novo biosynthesis of pyrimidine deoxyribonucleotides; expression is induced at G1/S	CDC21	1109	5.12062e-07	9.79598e-14	0.010335	0.112298	0.00020385	1.7641e-05	10.8663	10.9488	10.9269	11.1326	10.698	10.1131	10.0643	10.4114	10.8751	10.6807	10.8681	10.5021	10.7065	9.78882	9.23365	9.14721
YOR092W	Non-essential protein of unknown function; involved in signal transduction and the genotoxic response; induced rapidly in response to treatment with 8-methoxypsoralen and UVA irradiation	ECM3	1112	2.38764e-06	4.43753e-06	0.938064	0.77597	0.0192306	0.00304482	10.8001	10.8919	10.9086	10.8344	10.9355	10.4522	10.3406	10.1299	10.8268	10.4364	10.3596	10.1736	10.9248	9.82739	9.71312	9.70864
YOR108W	Alpha-isopropylmalate synthase II (2-isopropylmalate synthase), catalyzes the first step in the leucine biosynthesis pathway; the minor isozyme, responsible for the residual alpha-IPMS activity detected in a leu4 null mutant	LEU9	1119	3.00473e-07	4.23306e-22	0.0204854	0.344974	0.00298106	2.46065e-14	11.6925	11.6396	11.581	11.2465	11.8038	9.21712	8.99279	9.12773	11.7445	11.1757	10.9748	10.9679	11.8276	8.00008	8.20905	8.23001
YOR114W	---	---	1120	1.15534e-07	0.000349305	0.497948	0.79618	0.00128577	0.000138507	8.45831	8.57477	8.596	8.64792	8.40598	8.76633	8.10913	7.68321	8.45065	7.75992	7.98976	7.98581	8.43718	7.85923	7.64635	7.31496
YOR222W	Mitochondrial inner membrane transporter, exports 2-oxoadipate and 2-oxoglutarate from the mitochondrial matrix to the cytosol for use in lysine and glutamate biosynthesis and in lysine catabolism	ODC2	1140	2.3645e-17	1.04374e-28	0.0178002	0.495868	1.40264e-13	1.33322e-21	12.913	12.8763	12.778	12.7988	12.9219	11.5738	10.8376	10.447	12.9499	11.512	11.9886	12.3597	12.9735	10.5057	10.2655	10.1454
YOR226C	Conserved protein of the mitochondrial matrix, required for synthesis of mitochondrial and cytosolic iron-sulfur proteins, performs a scaffolding function in mitochondria during Fe/S cluster assembly; isu1 isu2 double mutant is inviable	ISU2	1142	3.14964e-11	1.44234e-07	0.471191	0.499188	2.58656e-05	0.0168754	12.0735	11.8995	11.8235	11.7783	11.9939	10.7112	10.9279	11.1934	12.1133	10.4596	10.4565	10.6273	12.0177	9.79645	9.82843	9.80498
YOR253W	Subunit of the N-terminal acetyltransferase NatA (Nat1p, Ard1p, Nat5p); N-terminally acetylates many proteins, which influences multiple processes such as the cell cycle, heat-shock resistance, mating, sporulation, and telomeric silencing	NAT5	1149	0.00198832	5.0005e-05	0.810607	0.572807	0.243439	0.0840804	10.6562	10.4366	10.3689	10.3295	10.6506	9.37101	9.55233	9.73794	10.6771	9.55149	9.66031	10.0849	10.6727	9.01569	9.02195	9.02748
YOR273C	Polyamine transport protein, recognizes spermine, putrescine, and spermidine; localizes to the plasma membrane; member of the major facilitator superfamily	TPO4	1155	1.26715e-10	0.000584038	6.39925e-07	0.00824061	0.000379362	0.000878039	9.49021	10.2709	10.3572	10.2102	9.68454	10.468	10.0955	9.61924	9.42642	9.45025	9.27443	9.15773	9.62718	10.3086	9.76715	9.55498
YOR313C	Protein whose expression is induced during sporulation; not required for sporulation; heterologous expression in E. coli induces the SOS response that senses DNA damage	SPS4	1169	2.15342e-14	1.51557e-06	0.945731	0.119355	1.18853e-06	0.0069539	6.20992	6.48871	6.47001	6.70679	6.40779	6.20775	5.89154	5.98316	6.35075	5.405	5.30392	5.71502	6.12773	4.9892	5.10101	5.13888
YOR315W	Nuclear protein, putative transcription factor required for growth of superficial pseudohyphae (which do not invade the agar substrate) but not for invasive pseudohyphal growth; may act together with Phd1p; potential Cdc28p substrate	SFG1	1170	2.15133e-15	9.48572e-12	0.923844	0.589868	1.36873e-08	2.80819e-05	10.3791	10.5013	10.5018	10.4857	10.3032	8.91162	9.32561	9.07557	10.4065	8.47933	8.30088	8.82408	10.3971	7.28152	6.98298	7.01739
YPL152W-A	---	---	1211	0.00032854	8.57198e-06	0.480966	0.88448	0.386213	0.0207853	6.71013	6.77851	6.88881	6.9249	6.74164	5.89519	6.28387	6.03448	6.55171	6.28168	6.32097	6.296	6.59091	5.78756	5.71752	5.56489
YPL241C	GTPase-activating protein (GAP) for Cin4p; tubulin folding factor C involved in beta-tubulin (Tub2p) folding; mutants display increased chromosome loss and benomyl sensitivity; deletion complemented by human GAP, retinitis pigmentosa 2	CIN2	1229	6.52259e-16	7.91703e-15	0.00347172	0.224198	4.00357e-08	1.49049e-09	9.54403	9.53317	9.45634	9.52634	9.64336	9.00173	8.64146	8.5592	9.52298	8.54487	8.81113	8.69517	9.60322	7.75515	7.3531	7.30737
YPL245W	---	---	1230	2.17353e-07	3.41445e-16	0.0267841	0.246683	0.00859262	2.67383e-09	10.0054	9.89106	9.88287	9.92303	10.0851	8.53625	8.77485	8.67562	10.0325	9.18963	9.2993	9.34094	10.0422	8.36597	8.49481	8.29081
YPL267W	Pseudosubstrate inhibitor of the anaphase-promoting complex/cyclosome (APC/C), that suppresses APC/C [Cdh1]-mediated proteolysis of mitotic cyclins; associates with Cdh1p, Bmh1p and Bmh2p; cell cycle regulated protein	ACM1	1236	2.20005e-06	9.0399e-10	0.0421549	0.459152	0.0255723	0.0017586	10.2936	10.5118	10.5154	10.6997	10.0591	9.85406	9.53122	9.75799	10.2187	9.802	10.2927	10.1127	10.0336	8.83363	8.48646	8.39971
YPR009W	Putative transcription factor; multicopy suppressor of mutations that cause low activity of the cAMP/protein kinase A pathway; highly similar to Sut1p	SUT2	1239	4.74372e-12	1.21357e-11	0.00585173	0.0213713	1.90467e-06	1.06526e-06	10.3629	10.2432	10.2544	10.3581	10.5032	9.47779	9.6869	9.91756	10.4328	9.57279	9.66656	9.82535	10.5013	8.89644	8.63531	8.51072
YPR138C	Ammonium permease of high capacity and low affinity; belongs to a ubiquitous family of cytoplasmic membrane proteins that transport only ammonium (NH4+); expression is under the nitrogen catabolite repression regulation ammonia permease	MEP3	1255	6.23937e-08	7.49106e-05	0.191015	0.0157842	0.00184226	0.0438112	11.3646	11.4434	11.4542	11.334	11.3249	10.4041	10.7381	10.8568	11.3562	10.0031	10.3198	10.6947	11.4134	10.216	9.91215	9.59287

## Sheet: Class 2(Rap+MG-)
Rap+MG132-	Gene Title	Gene Symbol	v0h_mean	v1h_mean	v2h_mean	v3h_mean	Rap0h_mean	Rap1h_mean	Rap2h_mean	Rap3h_mean	MG0h_mean	MG1h_mean	MG2h_mean	MG3h_mean	MG+Rap0h_mean	MG+Rap1h_mean	MG+Rap2h_mean	MG+Rap3h_mean
YAL037C-A	---	---	6.13947	6.32388	6.06062	6.69309	6.30728	7.68377	7.04308	6.99477	6.16952	6.16064	6.22701	6.08635	6.14702	6.76222	6.45569	6.45774
YAL060W	NAD-dependent (R,R)-butanediol dehydrogenase, catalyzes oxidation of (R,R)-2,3-butanediol to (3R)-acetoin, oxidation of meso-butanediol to (3S)-acetoin, and reduction of acetoin; enhances use of 2,3-butanediol as an aerobic carbon source	BDH1	12.4274	12.4041	12.2954	12.2	12.4578	13.169	12.987	12.7863	12.4545	11.8809	11.4911	11.4198	12.4759	12.861	12.636	12.516
YAR028W	---	---	10.7121	10.7788	10.88	10.8991	10.7462	11.7736	11.8705	11.6748	10.7328	9.58792	9.66183	9.84075	10.7334	10.6714	10.1602	9.95911
YAR029W	---	---	7.65252	7.72772	7.73511	7.77082	7.77628	8.61536	8.96754	8.87653	7.61344	6.79683	6.51039	6.60785	7.83383	6.65127	7.07095	7.3452
YBL049W	Protein of unknown function, has homology to kinase Snf7p; not required for growth on nonfermentable carbon sources; essential for viability in stationary phase	MOH1	7.80853	7.79193	7.7707	7.70797	7.76601	11.282	11.2037	11.3769	7.80449	7.6543	7.26229	6.9946	7.63899	10.4299	10.5415	10.6516
YBR007C	Deletion suppressor of mpt5 mutation	DSF2	10.7157	10.6678	10.6572	10.6767	10.6432	11.3851	11.0002	10.9202	10.6956	10.0308	10.2741	10.3209	10.7277	10.7874	10.6372	10.3655
YBR066C	Transcriptional repressor that mediates glucose repression and negatively regulates filamentous growth; has similarity to Nrg1p	NRG2	9.79642	9.68864	9.62088	9.67814	9.85569	10.1549	10.4663	10.5081	9.78343	8.78631	8.91758	9.13768	9.84593	8.65042	8.87244	9.36438
YBR147W	Protein of unknown function; identified in a screen for mutants with decreased levels of rDNA transcription; detected in highly purified mitochondria; null mutant suppresses cdc13-1; similar to a G-protein coupled receptor from S. pombe	RTC2	9.22692	9.59676	9.41432	9.22152	9.4846	11.7211	10.5635	9.97575	9.22994	8.68234	8.44239	8.55161	9.41539	10.3249	9.97418	9.74402
YBR157C	Protein of unknown function; null mutation does not confer any obvious defects in growth, spore germination, viability, or carbohydrate utilization	ICS2	9.28596	9.41707	9.38223	9.25198	9.28096	10.7942	11.0401	11.2664	9.18924	8.70283	8.56794	8.26628	9.29326	9.98242	9.79401	9.93999
YBR208C	Urea amidolyase, contains both urea carboxylase and allophanate hydrolase activities, degrades urea to CO2 and NH3; expression sensitive to nitrogen catabolite repression and induced by allophanate, an intermediate in allantoin degradation	DUR1,2	10.3649	10.31	10.3668	10.2815	10.3587	11.9702	11.7056	12.137	10.3584	9.02093	8.96094	9.07673	10.3801	11.8082	10.8022	10.0005
YBR294W	High affinity sulfate permease; sulfate uptake is mediated by specific sulfate transporters Sul1p and Sul2p, which control the concentration of endogenous activated sulfate intermediates	SUL1	11.5572	10.9227	10.6264	10.3798	11.5688	11.2628	12.2886	12.2115	11.5471	8.05568	8.1656	8.2918	11.5703	8.96875	10.8955	11.1162
YCL027W	Membrane protein localized to the shmoo tip, required for cell fusion; expression regulated by mating pheromone; proposed to coordinate signaling, fusion, and polarization events required for fusion; potential Cdc28p substrate	FUS1	10.2616	10.2208	10.2302	10.2946	10.3932	11.0251	10.9952	10.9059	10.2469	9.42315	9.18282	9.05809	10.3332	9.58005	9.8477	9.66507
YCR089W	Cell wall adhesin, expressed specifically during mating; may be involved in maintenance of cell wall integrity during mating	FIG2	9.49434	9.4343	9.52137	9.39464	9.58701	10.3156	10.3821	10.6264	9.43804	8.9664	8.87996	8.88316	9.53066	8.76941	8.96998	8.98445
YDL170W	Transcriptional activator necessary for gamma-aminobutyrate (GABA)-dependent induction of GABA genes (such as UGA1, UGA2, UGA4); zinc-finger transcription factor of the Zn(2)-Cys(6) binuclear cluster domain type; localized to the nucleus	UGA3	9.83847	9.89622	9.7445	9.45421	9.85131	11.3916	10.6213	10.2524	9.87258	8.91493	9.15361	9.26996	9.92575	9.70037	9.61638	9.44759
YDL171C	NAD(+)-dependent glutamate synthase (GOGAT), synthesizes glutamate from glutamine and alpha-ketoglutarate; with Gln1p, forms the secondary pathway for glutamate biosynthesis from ammonia; expression regulated by nitrogen source	GLT1	12.7491	12.7461	12.7221	12.5174	12.8001	13.7993	13.6858	13.3574	12.763	11.8622	11.976	12.0338	12.7798	12.6767	12.2384	11.9499
YDR034C	Transcriptional activator involved in regulation of genes of the lysine biosynthesis pathway; requires 2-aminoadipate semialdehyde as co-inducer	LYS14	10.4158	10.6014	10.518	10.4078	10.4859	11.3802	10.9673	10.6474	10.4094	9.94083	10.0831	10.1738	10.4535	10.5777	10.6954	10.7404
YDR043C	Transcriptional repressor that recruits the Cyc8p-Tup1p complex to promoters; mediates glucose repression and negatively regulates a variety of processes including filamentous growth and alkaline pH response	NRG1	9.0841	9.18458	9.21088	9.18122	9.15428	9.9737	9.97184	10.1509	8.98863	7.66451	8.17844	8.60649	9.18634	8.93776	8.75858	8.72723
YDR085C	Protein required for pheromone-induced projection (shmoo) formation; regulates septin architecture during mating; has an RVXF motif that mediates targeting of Glc7p to mating projections; interacts with Cdc12p	AFR1	9.93571	10.1784	10.0742	10.0001	10.0307	10.9473	10.9222	11.1812	9.90537	9.4007	8.82745	8.88834	10.0024	10.5346	9.97859	10.0802
YDR277C	Negative regulator of the glucose-sensing signal transduction pathway, required for repression of transcription by Rgt1p; interacts with Rgt1p and the Snf3p and Rgt2p glucose sensors; phosphorylated by Yck1p, triggering Mth1p degradation	MTH1	9.1899	8.64456	8.9848	8.91232	9.36485	9.16623	10.3294	10.8732	9.13449	8.26996	8.66381	8.27033	9.33241	8.28581	8.90848	9.48168
YDR461W	Mating pheromone a-factor, made by a cells; interacts with alpha cells to induce cell cycle arrest and other responses leading to mating; biogenesis involves C-terminal modification, N-terminal proteolysis, and export; also encoded by MFA2	MFA1	8.39595	8.10416	8.13788	8.01473	8.31499	9.58521	9.04592	9.31011	8.2392	7.69651	7.50928	7.69728	8.24582	7.8869	8.22104	8.283
YEL047C	---	---	11.5816	11.5445	11.4739	11.3174	11.6153	12.247	12.2709	12.1177	11.5824	10.9468	11.1107	11.0228	11.6271	11.1653	10.895	10.7416
YEL072W	Protein required for sporulation	RMD6	9.53731	9.59476	9.48629	9.70748	9.51493	10.7791	10.6459	10.7353	9.60759	8.81911	8.51049	8.66644	9.5109	9.76521	9.97007	10.0258
YER015W	Long chain fatty acyl-CoA synthetase; accepts a wider range of acyl chain lengths than Faa1p, preferring C9:0-C13:0; involved in the activation of endogenous pools of fatty acids	FAA2	7.24858	7.50505	7.47874	7.51712	7.34185	8.50043	8.47048	8.53508	7.30138	6.79937	7.02662	7.38937	7.32486	8.17716	7.70809	7.7023
YER024W	Carnitine acetyltransferase; has similarity to Yat1p, which is a carnitine acetyltransferase associated with the mitochondrial outer membrane	YAT2	10.4173	10.1707	10.0626	9.78269	10.3705	12.9198	12.6341	12.0712	10.431	8.71248	8.57362	8.65975	10.3724	11.2553	11.4418	11.0246
YER044C	Endoplasmic reticulum membrane protein, may facilitate protein-protein interactions between the Erg26p dehydrogenase and the Erg27p 3-ketoreductase and/or tether these enzymes to the ER, also interacts with Erg6p	ERG28	10.8959	10.9984	10.9454	11.1629	10.7416	11.6585	11.7331	11.7404	10.9179	10.3677	10.1815	10.3553	10.7866	10.9437	10.6077	10.5424
YER081W	3-phosphoglycerate dehydrogenase, catalyzes the first step in serine and glycine biosynthesis; isozyme of Ser33p	SER3	11.7653	11.892	11.7275	11.7497	11.8335	12.8154	12.0469	11.8486	11.8771	10.373	10.7595	11.2454	11.8696	12.376	11.6233	11.1237
YER124C	Daughter cell-specific protein, may participate in pathways regulating cell wall metabolism; deletion affects cell separation after division and sensitivity to drugs targeted against the cell wall	DSE1	10.9496	10.9918	10.9039	10.7766	11.0003	11.6537	11.2766	11.2967	10.9068	9.90169	10.2025	10.2154	11.0245	11.0011	11.0207	10.7074
YER174C	Hydroperoxide and superoxide-radical responsive glutathione-dependent oxidoreductase; monothiol glutaredoxin subfamily member along with Grx3p and Grx5p; protects cells from oxidative damage	GRX4	10.11	10.4732	10.3465	10.3367	10.3027	11.6018	11.0852	10.3498	10.0899	9.7398	9.68278	9.89467	10.2015	10.5751	11.0365	10.5084
YER175C	Trans-aconitate methyltransferase, cytosolic enzyme that catalyzes the methyl esterification of 3-isopropylmalate, an intermediate of the leucine biosynthetic pathway, and trans-aconitate, which inhibits the citric acid cycle	TMT1	11.9575	12.0291	11.9416	11.866	12.017	13.9582	13.3038	12.4107	11.9805	10.6131	10.9607	11.3749	11.9945	13.1628	12.7052	11.8954
YFR055W	Putative cystathionine beta-lyase; involved in copper ion homeostasis and sulfur metabolism; null mutant displays increased levels of spontaneous Rad52p foci; expression induced by nitrogen limitation in a GLN3, GAT1-dependent manner	IRC7	10.5252	10.7525	10.6174	10.316	10.5949	12.3985	11.6507	11.3433	10.5656	9.21903	9.3649	9.33125	10.5947	11.4401	10.2613	9.58969
YGL039W	---	---	9.95706	9.94457	9.77047	9.54547	10.0831	10.6078	10.3804	10.1823	9.91696	9.03448	9.31949	9.41577	10.1636	10.166	9.85139	9.58228
YGL056C	One of two S. cerevisiae homologs (Sds23p and Sds24p) of the S. pombe Sds23 protein, which is implicated in APC/cyclosome regulation; involved in cell separation during budding	SDS23	9.63817	9.44466	9.53744	9.41342	9.67734	10.0831	10.2325	10.0165	9.62515	8.5901	9.04916	9.36528	9.60566	9.1441	9.25152	9.07393
YGL117W	---	---	12.3413	12.4429	12.3001	12.219	12.4137	13.517	13.1562	12.8911	12.3649	10.7812	10.9942	11.0999	12.4323	11.744	11.9072	11.7503
YGL248W	Low-affinity cyclic AMP phosphodiesterase, controls glucose and intracellular acidification-induced cAMP signaling, target of the cAMP-protein kinase A (PKA) pathway; glucose induces transcription and inhibits translation	PDE1	11.3082	11.5258	11.5091	11.5929	11.2106	12.6023	12.5279	12.6128	11.329	11.1209	11.0125	10.9899	11.2683	12.4564	12.3816	12.3582
YGR032W	Catalytic subunit of 1,3-beta-glucan synthase, involved in formation of the inner layer of the spore wall; activity positively regulated by Rho1p and negatively by Smk1p; has similarity to an alternate catalytic subunit, Fks1p (Gsc1p)	GSC2	11.6373	11.8781	12.0106	11.9984	11.6115	13.3168	13.286	13.1734	11.6419	11.4382	11.738	11.3755	11.6335	12.8501	12.8758	12.5791
YGR044C	Zinc finger protein involved in control of meiosis; prevents meiosis by repressing IME1 expression and promotes mitosis by activating CLN2 expression; directly repressed by a1-a2 regulator; mediates cell type control of sporulation	RME1	11.5689	11.694	11.6629	11.5796	11.5818	13.1916	12.975	12.646	11.5462	11.0978	11.0358	10.9714	11.552	12.8434	12.397	12.1515
YGR121C	Ammonium permease; belongs to a ubiquitous family of cytoplasmic membrane proteins that transport only ammonium (NH4+); expression is under the nitrogen catabolite repression regulation	MEP1	10.7558	10.7151	10.7793	10.5469	10.8415	11.5644	11.4794	11.725	10.7432	9.76681	9.87319	9.81442	10.8392	11.0234	11.2435	11.0167
YGR149W	---	---	10.1504	10.3195	10.4877	10.3826	10.1536	11.2022	11.0445	10.7589	10.1075	9.54342	9.58315	9.4455	10.1711	10.5605	10.165	9.96882
YGR239C	Peroxin required for targeting of peroxisomal matrix proteins containing PTS2; interacts with Pex7p; partially redundant with Pex18p	PEX21	10.0654	9.93018	9.9194	9.84777	10.0808	11.1167	11.0032	10.8133	10.0753	9.35056	9.32529	9.5832	10.046	9.41472	9.53117	9.41064
YHL016C	Plasma membrane transporter for both urea and polyamines, expression is highly sensitive to nitrogen catabolite repression and induced by allophanate, the last intermediate of the allantoin degradative pathway	DUR3	10.4948	10.2266	10.4305	10.2904	10.3782	12.3271	11.8172	11.6856	10.4268	7.75794	7.8609	8.01462	10.2938	10.7357	8.96491	8.25456
YHL021C	Putative protein of unknown function; the authentic, non-tagged protein is detected in highly purified mitochondria in high-throughput studies; null mutant displays reduced frequency of mitochondrial genome loss	AIM17	10.0022	10.4511	10.2903	10.1895	10.1607	12.146	12.1346	11.7205	10.0181	10.1383	9.50007	9.33157	10.1038	11.7003	11.5659	11.5296
YHL035C	Protein of unknown function that may interact with ribosomes, based on co-purification experiments; member of the ATP-binding cassette (ABC) family; potential Cdc28p substrate; detected in purified mitochondria in high-throughput studies	VMR1	9.08076	9.16966	9.34701	9.72235	8.99172	9.76376	9.6401	10.0425	9.08899	9.12108	8.92382	8.92238	9.03841	9.30671	9.35053	9.42873
YHR006W	Transcription factor, activated by proteolytic processing in response to signals from the SPS sensor system for external amino acids; activates transcription of amino acid permease genes	STP2	10.3767	10.357	10.3206	10.3813	10.4692	11.6033	11.1405	11.134	10.4083	9.68906	9.79085	9.924	10.4075	10.5941	10.5244	10.4799
YHR022C	---	---	6.53238	6.70624	6.4887	6.63509	6.67408	9.42229	8.60456	7.98617	6.65708	6.12651	5.68672	5.90299	6.62559	7.91962	7.36993	7.3247
YHR143W	Daughter cell-specific secreted protein with similarity to glucanases, degrades cell wall from the daughter side causing daughter to separate from mother; expression is repressed by cAMP	DSE2	11.8074	11.7603	11.7542	11.6418	11.7894	12.4967	12.1091	12.0189	11.8186	10.5696	10.9865	10.9836	11.8908	11.2598	11.1917	10.7033
YIL082W-A	---	---	10.5286	10.412	10.6281	10.1738	10.683	11.5217	11.8014	11.9375	10.5371	9.97041	10.0386	9.82768	10.6458	10.6372	10.7419	10.7753
YIL111W	Subunit Vb of cytochrome c oxidase, which is the terminal member of the mitochondrial inner membrane electron transport chain; predominantly expressed during anaerobic growth while its isoform Va (Cox5Ap) is expressed during aerobic growth	COX5B	11.5271	11.5992	11.4765	11.643	11.621	12.7447	12.4802	12.3803	11.5418	10.7465	10.1313	10.1152	11.6069	11.4188	11.347	11.6177
YIL117C	Pheromone-regulated protein, predicted to have 1 transmembrane segment; induced during cell integrity signaling	PRM5	11.1345	11.0911	10.9448	10.8778	11.1669	12.2832	12.0537	11.7341	11.1795	9.97453	9.81447	9.99289	11.2444	11.5242	11.1186	11.1121
YIR017C	Basic leucine zipper (bZIP) transcriptional activator in the Cbf1p-Met4p-Met28p complex, participates in the regulation of sulfur metabolism	MET28	9.8403	9.84608	9.84626	10.0532	9.76484	10.7336	10.6668	10.6729	9.94122	8.62768	8.61507	8.91639	9.83963	9.09237	9.80773	9.98721
YIR032C	Ureidoglycolate hydrolase, converts ureidoglycolate to glyoxylate and urea in the third step of allantoin degradation; expression sensitive to nitrogen catabolite repression	DAL3	9.94839	9.83957	9.70448	9.89451	9.95457	11.9528	11.8641	11.9116	9.9021	8.37549	8.26332	8.23208	10.0012	10.845	10.3405	10.1187
YIR033W	ER membrane protein involved in regulation of OLE1 transcription, acts with homolog Spt23p; inactive ER form dimerizes and one subunit is then activated by ubiquitin/proteasome-dependent processing followed by nuclear targeting	MGA2	10.8521	10.7301	10.5676	10.584	10.7697	11.1882	11.1448	11.4989	10.8314	10.2114	10.0998	9.94997	10.8691	10.8218	10.6524	10.6724
YJL133C-A	---	---	12.8794	12.9925	12.9805	12.828	12.9031	14.3563	14.4055	14.2864	12.9265	11.5052	11.8001	11.9073	12.9063	14.2508	14.3441	14.2828
YJL161W	Putative protein of unknown function; the authentic, non-tagged protein is detected in highly purified mitochondria in high-throughput studies	FMP33	8.85314	9.23557	9.13947	9.39558	8.77222	10.4438	10.3117	10.153	8.78533	8.96137	8.24902	8.23403	8.79582	10.5665	10.0022	9.8763
YJL172W	Vacuolar carboxypeptidase yscS; expression is induced under low-nitrogen conditions	CPS1	10.5532	10.5276	10.5411	10.2789	10.5134	13.3515	12.8883	12.1665	10.5541	9.31242	9.51959	9.74784	10.4297	12.4655	11.6472	11.1716
YJL213W	---	---	8.18622	8.2439	8.11122	7.73451	8.21068	10.7014	10.0806	9.51203	8.22666	7.03156	7.11585	7.30536	8.2713	9.51025	9.23813	8.87771
YJR004C	Alpha-agglutinin of alpha-cells, binds to Aga1p during agglutination, N-terminal half is homologous to the immunoglobulin superfamily and contains binding site for a-agglutinin, C-terminal half is highly glycosylated and contains GPI anchor	SAG1	12.7066	12.5868	12.6268	12.4987	12.763	12.9398	13.1263	13.1565	12.6911	9.99675	9.34528	8.98269	12.751	10.1607	9.99108	9.58916
YJR073C	Phospholipid methyltransferase (methylene-fatty-acyl-phospholipid synthase), catalyzes the last two steps in phosphatidylcholine biosynthesis	OPI3	13.2907	13.2528	13.2573	13.5966	13.2707	13.8812	13.8575	13.7133	13.2839	12.4647	12.2528	12.4041	13.2235	13.5758	13.5375	13.4883
YJR148W	Cytosolic branched-chain amino acid aminotransferase, homolog of murine ECA39; highly expressed during stationary phase and repressed during logarithmic phase	BAT2	12.1719	12.1718	12.0501	11.8663	12.1505	14.2638	14.1973	14.0818	12.1784	11.5504	10.9714	10.8385	12.1696	13.6069	13.46	13.1537
YKL093W	Protein involved in mitochondrial functions and stress response; overexpression suppresses growth defects of hap2, hap3, and hap4 mutants	MBR1	7.66334	7.72211	7.9095	7.9996	7.48969	8.36216	8.54081	8.77509	7.54059	7.80017	7.34248	7.07341	7.4354	7.93316	7.64792	7.67614
YKL103C	Vacuolar aminopeptidase yscI; zinc metalloproteinase that belongs to the peptidase family M18; often used as a marker protein in studies of autophagy and cytosol to vacuole targeting (CVT) pathway	LAP4	11.8151	12.0818	11.9192	11.8787	11.7384	13.8953	13.4499	13.0367	11.8077	11.135	11.1307	11.3203	11.7674	13.4221	12.7662	12.0542
YKL151C	---	---	10.6534	10.8264	10.7781	10.9168	10.5531	13.0098	13.1515	13.0748	10.6819	11.0556	10.4086	10.2085	10.6248	12.7204	12.85	12.9216
YKL218C	3-hydroxyaspartate dehydratase, deaminates L-threo-3-hydroxyaspartate to form oxaloacetate and ammonia; required in the presence of hydroxyaspartate; highly similar to mouse serine racemase (Srr) but has no serine racemase activity	SRY1	10.6722	10.5486	10.4259	10.2909	10.6643	11.7753	10.6453	9.70019	10.6743	9.48649	9.70983	9.93975	10.6554	11.2223	10.4534	9.54198
YKR039W	General amino acid permease; localization to the plasma membrane is regulated by nitrogen source	GAP1	12.4604	12.5591	12.5096	12.3088	12.5279	13.8765	13.6659	13.5591	12.4853	10.7881	10.8357	11.3354	12.4828	13.5743	13.0365	12.432
YKR061W	Mannosyltransferase involved in N-linked protein glycosylation; member of the KRE2/MNT1 mannosyltransferase family	KTR2	9.87919	9.66191	9.74896	9.7596	9.81605	9.75754	10.0653	10.4227	9.9294	9.13588	8.8342	8.93012	9.8953	9.52899	9.57971	9.55768
YKR091W	Cytoplasmic protein that, when overexpressed, suppresses the lethality of a rad53 null mutation; potential Cdc28p substrate	SRL3	9.67562	9.64803	9.63858	9.71859	9.69946	11.3694	11.0202	11.1539	9.73024	9.02158	8.64234	8.57312	9.76736	10.8425	10.1366	10.0177
YKR093W	Integral membrane peptide transporter, mediates transport of di- and tri-peptides; conserved protein that contains 12 transmembrane domains; PTR2 expression is regulated by the N-end rule pathway via repression by Cup9p	PTR2	11.2898	11.5824	11.6933	11.2518	11.2637	13.5928	13.1448	12.4777	11.2877	8.44736	8.0165	7.87319	11.2689	10.048	9.79475	9.63789
YLL006W	Mitochondrial outer membrane protein, component of the Mdm10-Mdm12-Mmm1 complex involved in import and assembly of outer membrane beta-barrel proteins	MMM1	9.81851	9.85243	9.78877	9.61334	9.82749	10.4387	10.1588	9.88817	9.78995	8.98772	9.24186	9.21229	9.8153	10.2379	9.73212	9.3874
YLL055W	High-affinity cysteine-specific transporter with similarity to the Dal5p family of transporters; green fluorescent protein (GFP)-fusion protein localizes to the endoplasmic reticulum; YCT1 is not an essential gene	YCT1	8.69337	8.91465	8.81671	8.76434	8.77862	10.1293	10.3938	10.2619	8.67941	7.82426	7.7647	7.76266	8.74394	9.10136	9.50852	9.98264
YLR053C	---	---	9.02756	9.04141	9.03797	9.13886	9.05735	13.3345	12.7858	12.1512	8.95634	7.31215	6.569	6.5338	9.04115	12.1089	11.1504	10.33
YLR089C	Alanine transaminase (glutamic pyruvic transaminase); involved in alanine biosynthetic and catabolic processes; the authentic, non-tagged protein is detected in highly purified mitochondria in high-throughput studies	ALT1	11.483	11.3947	11.3856	11.2429	11.4463	13.7009	13.608	13.3984	11.443	10.8033	10.6966	10.6698	11.4805	13.2269	13.1125	12.7714
YLR152C	---	---	10.1693	10.441	10.2958	10.0741	10.2106	11.4979	10.9464	10.6909	10.1145	9.07286	9.16158	9.22161	10.1798	9.40519	9.26905	9.18843
YLR156W	---	---	7.89481	7.88511	8.07598	7.71799	8.07228	9.6246	9.12306	8.71098	7.83484	7.51359	7.40907	7.0079	8.083	8.9138	8.66083	8.15747
YLR214W	Ferric reductase and cupric reductase, reduces siderophore-bound iron and oxidized copper prior to uptake by transporters; expression induced by low copper and iron levels	FRE1	8.64624	8.64724	8.86862	9.19533	8.68385	8.56211	9.71401	9.92256	8.61042	8.16425	8.09091	8.15619	8.62563	8.73835	9.36198	9.26704
YLR256W	Zinc finger transcription factor involved in the complex regulation of gene expression in response to levels of heme and oxygen; the S288C sequence differs from other strain backgrounds due to a Ty1 insertion in the carboxy terminus	HAP1	10.5745	10.835	10.9176	10.5864	10.6535	11.17	11.2723	11.2013	10.531	9.70323	9.76577	9.70737	10.6866	10.0719	10.278	9.82275
YLR286C	Endochitinase, required for cell separation after mitosis; transcriptional activation during the G1 phase of the cell cycle is mediated by transcription factor Ace2p	CTS1	13.0639	13.0198	13.0359	12.8511	13.0734	13.7874	13.4745	13.4388	13.0554	12.3875	12.6304	12.5327	13.0949	13.0353	13.0231	12.7856
YLR346C	---	---	7.46102	7.67984	7.63156	7.88372	7.50946	8.88247	8.48768	8.34295	7.47804	6.9739	6.55089	6.67284	7.63152	8.52932	8.30514	8.55586
YLR348C	Mitochondrial dicarboxylate carrier, integral membrane protein, catalyzes a dicarboxylate-phosphate exchange across the inner mitochondrial membrane, transports cytoplasmic dicarboxylates into the mitochondrial matrix	DIC1	11.9125	11.8176	11.7091	11.6521	11.9273	13.2398	12.5735	12.0044	11.9179	10.4146	10.5342	10.7226	11.9237	12.0417	11.3822	10.4894
YLR438W	L-ornithine transaminase (OTAse), catalyzes the second step of arginine degradation, expression is dually-regulated by allophanate induction and a specific arginine induction process; not nitrogen catabolite repression sensitive	CAR2	11.632	11.7178	11.6916	11.1222	11.8674	12.3929	12.2745	11.9165	11.6381	10.4649	10.0317	9.71352	11.8562	11.9254	11.4605	10.7646
YML047C	Pheromone-regulated protein, predicted to have 2 transmembrane segments; regulated by Ste12p during mating	PRM6	6.42392	6.03855	5.85898	6.29837	6.2233	7.69157	7.41471	7.95227	6.19702	5.25885	5.22787	5.13889	6.54233	5.194	5.15342	5.09565
YMR019W	Protein that binds Sin3p in a two-hybrid assay; contains a Zn(II)2Cys6 zinc finger domain characteristic of DNA-binding proteins; computational analysis suggests a role in regulation of expression of genes encoding transporters	STB4	10.5295	10.5677	10.5256	10.3212	10.5812	11.5482	10.9634	10.5539	10.5529	9.94573	10.1341	10.2236	10.5796	10.276	10.3537	10.3838
YMR090W	---	---	10.1329	10.4997	10.4545	10.6121	10.1416	12.3334	12.2592	12.4956	10.1626	10.5176	9.82471	9.7099	10.1546	11.8935	11.964	12.2763
YMR195W	Protein of unknown function, required for viability in rich media of cells lacking mitochondrial DNA; mutants have an invasive growth defect with elongated morphology; induced by amino acid starvation	ICY1	12.948	12.9834	12.9288	13.0012	12.8964	13.952	13.7982	13.6119	12.9208	12.0661	12.2206	12.2909	12.8892	13.4209	13.3296	13.293
YMR232W	Cytoplasmic protein localized to the shmoo tip; required for the alignment of parental nuclei before nuclear fusion during mating	FUS2	7.37993	7.67287	7.43	7.72394	7.51125	8.46604	8.01929	8.19936	7.59629	7.20357	6.93727	7.02784	7.40948	7.16381	7.20821	7.35335
YMR271C	Minor orotate phosphoribosyltransferase (OPRTase) isozyme that catalyzes the fifth enzymatic step in the de novo biosynthesis of pyrimidines, converting orotate into orotidine-5'-phosphate; major OPRTase encoded by URA5	URA10	9.5124	9.60182	9.41774	9.62917	9.53243	12.587	12.5459	12.3608	9.46245	9.57576	9.18111	8.9479	9.51299	11.9636	11.8734	12.0844
YMR319C	Low-affinity Fe(II) transporter of the plasma membrane	FET4	8.86109	8.31094	8.22558	7.89669	8.9447	8.83624	8.97101	8.70667	8.82158	6.84965	7.17531	7.21261	9.00954	7.56326	7.61985	7.38136
YNL078W	Protein localized in the bud neck at G2/M phase; physically interacts with septins; possibly involved in a mitotic signaling network	NIS1	10.0823	10.0661	10.2594	10.2489	10.3139	10.8034	10.4572	9.92963	10.0976	9.34549	9.40238	9.26713	10.3595	10.295	9.92276	9.42522
YNL093W	GTPase, similar to Ypt51p and Ypt52p and to mammalian rab5; required for vacuolar protein sorting and endocytosis	YPT53	6.9297	6.98597	7.0793	7.10604	6.82918	8.73679	8.16706	7.86406	6.72209	6.47317	6.51562	6.37173	6.91873	8.13144	7.21267	7.07699
YNL142W	Ammonium permease involved in regulation of pseudohyphal growth; belongs to a ubiquitous family of cytoplasmic membrane proteins that transport only ammonium (NH4+); expression is under the nitrogen catabolite repression regulation	MEP2	12.515	12.3796	12.3381	12.1888	12.4545	14.2464	14.0274	13.8828	12.4618	9.97469	9.59249	9.67269	12.4334	13.7304	13.0388	12.0422
YNL217W	---	---	10.2085	10.2547	10.4673	10.6149	10.2044	10.9027	10.9611	10.8805	10.2182	10.0257	9.74054	9.54618	10.1278	10.271	10.3387	10.3101
YNL237W	Probable type-III integral membrane protein of unknown function, has regions of similarity to mitochondrial electron transport proteins	YTP1	7.60201	7.86757	7.97567	8.33603	7.46199	8.75089	8.69309	9.06892	7.57907	7.74636	7.78305	7.66896	7.45771	8.0567	8.27619	8.52726
YNL259C	Cytosolic copper metallochaperone that transports copper to the secretory vesicle copper transporter Ccc2p for eventual insertion into Fet3p, which is a multicopper oxidase required for high-affinity iron uptake	ATX1	11.889	11.9976	11.881	12.3535	11.9474	12.3757	12.6274	12.5757	11.8917	11.7169	11.525	11.62	11.9412	11.7164	11.97	12.1369
YNL279W	Pheromone-regulated multispanning membrane protein involved in membrane fusion during mating; predicted to have 5 transmembrane segments and a coiled coil domain; localizes to the shmoo tip; regulated by Ste12p	PRM1	8.56069	8.36266	8.35454	8.32536	8.53718	9.37855	9.44121	9.60955	8.51919	7.08226	6.89775	6.81234	8.53709	7.22418	7.44782	7.31915
YNR001C	Citrate synthase, catalyzes the condensation of acetyl coenzyme A and oxaloacetate to form citrate; the rate-limiting enzyme of the TCA cycle; nuclear encoded mitochondrial protein	CIT1	12.989	13.1407	13.0993	12.9743	12.9548	13.9886	14.037	13.8563	12.983	12.6459	12.4325	12.4883	12.9848	13.7099	13.4667	13.2778
YNR044W	Anchorage subunit of a-agglutinin of a-cells, highly O-glycosylated protein with N-terminal secretion signal and C-terminal signal for addition of GPI anchor to cell wall, linked to adhesion subunit Aga2p via two disulfide bonds	AGA1	11.1206	10.9424	10.9998	10.7703	11.1825	12.3065	12.6408	12.7098	11.1266	9.17548	8.94922	8.71443	11.1881	9.17366	9.47592	9.46845
YOL117W	Subunit of the COP9 signalosome (CSN) complex that cleaves the ubiquitin-like protein Nedd8 from SCF ubiquitin ligases; plays a role in the mating pheromone response	RRI2	8.81929	9.19254	9.08847	8.86063	8.90398	10.2622	9.92733	9.81188	8.84015	8.59119	8.63137	8.61815	8.84174	9.89288	9.4148	9.45755
YOL119C	Protein with similarity to mammalian monocarboxylate permeases, which are involved in transport of monocarboxylic acids across the plasma membrane; mutant is not deficient in monocarboxylate transport	MCH4	11.5903	11.7064	11.5859	11.3727	11.6043	13.1547	12.7968	12.4191	11.6028	10.6696	10.9828	11.3311	11.6359	12.342	12.3276	12.0793
YOR130C	Ornithine transporter of the mitochondrial inner membrane, exports ornithine from mitochondria as part of arginine biosynthesis; human ortholog is associated with hyperammonaemia-hyperornithinaemia-homocitrullinuria (HHH) syndrome	ORT1	11.3094	11.2513	11.0032	10.9519	11.2864	12.236	11.4038	10.8509	11.3005	10.5591	10.2237	10.381	11.342	11.0778	10.9008	10.6149
YOR303W	Small subunit of carbamoyl phosphate synthetase, which catalyzes a step in the synthesis of citrulline, an arginine precursor; translationally regulated by an attenuator peptide encoded by YOR302W within the CPA1 mRNA 5'-leader	CPA1	12.9907	12.9799	12.8726	12.8311	13.0104	13.6354	13.3426	13.2281	13.0322	12.1918	12.6516	12.9012	13.0168	12.4863	12.8888	13.034
YOR337W	Ty1 enhancer activator required for full levels of Ty enhancer-mediated transcription; C6 zinc cluster DNA-binding protein	TEA1	10.6059	10.4249	10.3774	10.1349	10.6669	11.7777	11.4467	11.2031	10.5475	9.48653	9.89421	10.1401	10.644	10.0879	10.0248	9.47242
YOR347C	Pyruvate kinase that appears to be modulated by phosphorylation; PYK2 transcription is repressed by glucose, and Pyk2p may be active under low glycolytic flux	PYK2	10.2162	10.3537	10.4056	10.2778	10.1717	11.8324	11.069	10.5539	10.2205	9.6658	9.66705	9.84061	10.2382	11.3269	10.5683	9.89701
YOR374W	Mitochondrial aldehyde dehydrogenase, required for growth on ethanol and conversion of acetaldehyde to acetate; phosphorylated; activity is K+ dependent; utilizes NADP+ or NAD+ equally as coenzymes; expression is glucose repressed	ALD4	12.4251	12.559	12.6681	12.6727	12.4586	13.4787	13.4951	13.2145	12.4547	12.3385	11.9779	11.8822	12.4097	13.5424	13.185	13.1288
YPL088W	---	---	10.5256	10.4824	10.5209	10.5259	10.5761	11.3042	10.9837	11.2592	10.521	9.9774	9.81113	9.93809	10.5095	11.3053	10.1934	9.6189
YPL111W	Arginase, responsible for arginine degradation, expression responds to both induction by arginine and nitrogen catabolite repression; disruption enhances freeze tolerance	CAR1	12.7641	12.7646	12.7026	12.384	12.7089	13.7407	12.7872	11.9054	12.7635	11.3356	11.4017	11.4577	12.6678	13.5887	13.2476	12.5869
YPL156C	Pheromone-regulated protein, predicted to have 1 transmembrane segment; transcriptionally regulated by Ste12p during mating and by Cat8p during the diauxic shift	PRM4	9.07327	8.9365	8.99787	9.04244	9.12428	9.98046	9.63776	9.05809	9.00194	8.23945	8.3396	8.19686	9.16166	8.54695	8.56664	8.27758
YPL177C	Homeodomain-containing transcriptional repressor of PTR2, which encodes a major peptide transporter; imported peptides activate ubiquitin-dependent proteolysis, resulting in degradation of Cup9p and de-repression of PTR2 transcription	CUP9	11.2199	11.2472	11.2724	11.3141	11.213	12.0395	11.9648	11.9776	11.1741	10.0669	10.101	10.2585	11.2471	10.5599	10.4924	10.4235
YPL250C	Protein of unknown function; mobilized into polysomes upon a shift from a fermentable to nonfermentable carbon source; potential Cdc28p substrate	ICY2	12.015	12.1069	12.1624	11.8394	12.0139	13.3144	12.7292	11.8522	12.0584	10.6842	11.2046	11.4578	12.0166	11.519	12.1948	11.7781
YPL264C	---	---	9.45115	9.64359	9.52972	9.41748	9.49166	10.8154	10.0903	9.33432	9.5232	8.42545	8.34324	8.57136	9.51318	9.44535	8.89874	8.45993
YPL265W	Dicarboxylic amino acid permease, mediates high-affinity and high-capacity transport of L-glutamate and L-aspartate; also a transporter for Gln, Asn, Ser, Ala, and Gly	DIP5	11.6466	11.8717	11.7937	11.429	11.7045	13.5387	13.2986	12.8231	11.6469	9.29201	9.4802	9.70192	11.6856	13.3158	13.01	12.8853
YPL274W	High-affinity S-adenosylmethionine permease, required for utilization of S-adenosylmethionine as a sulfur source; has similarity to S-methylmethionine permease Mmp1p	SAM3	11.8969	11.8504	11.8356	11.7502	11.9919	12.3225	12.6697	12.5913	11.9651	10.8449	10.8647	10.8917	11.9568	11.078	11.4223	11.3971
YPR002W	Mitochondrial protein that participates in respiration, induced by diauxic shift; homologous to E. coli PrpD, may take part in the conversion of 2-methylcitrate to 2-methylisocitrate	PDH1	9.03947	9.10113	8.90592	8.72535	9.07312	12.3006	12.6378	11.902	8.9417	7.92571	7.56099	7.62249	8.97273	12.3185	12.1747	11.5276
YPR035W	Glutamine synthetase (GS), synthesizes glutamine from glutamate and ammonia; with Glt1p, forms the secondary pathway for glutamate biosynthesis from ammonia; expression regulated by nitrogen source and by amino acid limitation	GLN1	13.6667	13.6382	13.5773	13.4411	13.7114	14.201	14.1312	14.0301	13.6771	12.4768	12.9635	13.3501	13.6928	14.1201	13.9329	13.8248
YPR106W	Predicted protein kinase, overexpression causes sensitivity to staurosporine, which is a potent inhibitor of protein kinase C	ISR1	10.4768	10.4794	10.4666	10.425	10.4959	11.0958	10.945	10.6336	10.4818	9.76054	9.92633	9.78815	10.4732	10.371	10.4199	10.2935
YPR160W	Non-essential glycogen phosphorylase required for the mobilization of glycogen, activity is regulated by cyclic AMP-mediated phosphorylation, expression is regulated by stress-response elements and by the HOG MAP kinase pathway	GPH1	11.0686	11.4134	11.3706	11.4349	11.0133	12.9232	13.0558	13.1002	11.0064	11.341	10.3456	10	11.0363	12.958	12.5314	12.415
YPR184W	Glycogen debranching enzyme containing glucanotranferase and alpha-1,6-amyloglucosidase activities, required for glycogen degradation; phosphorylated in mitochondria	GDB1	10.7163	11.0163	11.024	11.0103	10.7464	12.5451	12.654	12.646	10.7164	10.9102	10.3694	10.3151	10.7234	12.5282	12.3558	12.5588
YPR194C	Oligopeptide transporter; member of the OPT family, with potential orthologs in S. pombe and C. albicans	OPT2	10.4745	10.4435	10.4774	10.2258	10.4241	13.2176	11.5495	10.0406	10.4375	8.2711	8.1659	7.99708	10.3978	12.6502	10.594	9.31238

## Sheet: class 1(Rap+MG+)
MG132+Rap+	Gene Title	Gene Symbol	v0h_mean	v1h_mean	v2h_mean	v3h_mean	Rap0h_mean	Rap1h_mean	Rap2h_mean	Rap3h_mean	MG0h_mean	MG1h_mean	MG2h_mean	MG3h_mean	MG+Rap0h_mean	MG+Rap1h_mean	MG+Rap2h_mean	MG+Rap3h_mean
YAL005C	ATPase involved in protein folding and nuclear localization signal (NLS)-directed nuclear transport; member of heat shock protein 70 (HSP70) family; forms a chaperone complex with Ydj1p; localized to the nucleus, cytoplasm, and cell wall	SSA1	13.5499	13.6289	13.567	13.5629	13.5617	14.5421	14.5498	14.5629	13.5435	14.5148	14.2883	14.1906	13.5538	14.6569	14.6499	14.6193
YAL039C	Cytochrome c heme lyase (holocytochrome c synthase), attaches heme to apo-cytochrome c (Cyc1p or Cyc7p) in the mitochondrial intermembrane space; human ortholog may have a role in microphthalmia with linear skin defects (MLS)	CYC3	10.4381	10.2998	10.496	10.5196	10.3824	10.92	11.3021	11.417	10.4735	11.2247	11.1238	11.1315	10.4337	11.7124	11.5712	11.717
YAL051W	Oleate-activated transcription factor, acts alone and as a heterodimer with Pip2p; activates genes involved in beta-oxidation of fatty acids and peroxisome organization and biogenesis	OAF1	10.0456	10.1169	10.19	10.1904	10.1172	10.83	10.8213	10.82	10.0527	10.7131	10.5903	10.462	10.1311	11.1494	11.401	11.6053
YAL054C	Acetyl-coA synthetase isoform which, along with Acs2p, is the nuclear source of acetyl-coA for histone acetlyation; expressed during growth on nonfermentable carbon sources and under aerobic conditions	ACS1	9.41105	9.54541	9.48393	9.51734	9.53407	11.2319	11.9131	11.8337	9.45327	10.5555	10.4927	9.94193	9.46346	13.5748	13.6184	13.5699
YAL061W	Putative medium-chain alcohol dehydrogenase with similarity to BDH1; transcription induced by constitutively active PDR1 and PDR3; BDH2 is an essential gene	BDH2	9.38273	10.1164	10.1666	9.85035	9.61001	10.6571	10.5126	10.6753	9.42823	11.4948	10.4304	9.87663	9.64576	12.313	11.8015	11.7447
YBL022C	ATP-dependent Lon protease, involved in degradation of misfolded proteins in mitochondria; required for biogenesis and maintenance of mitochondria	PIM1	11.6759	11.6781	11.7539	11.5762	11.6791	12.1794	12.3085	12.1901	11.6566	13.0333	12.7723	12.7223	11.6372	13.4282	13.411	13.4152
YBL075C	ATPase involved in protein folding and the response to stress; plays a role in SRP-dependent cotranslational protein-membrane targeting and translocation; member of the heat shock protein 70 (HSP70) family; localized to the cytoplasm	SSA3	9.45434	9.63059	9.60995	9.45915	9.42376	13.3476	13.6518	13.7303	9.47987	10.5327	10.4977	10.2685	9.49694	13.9762	14.1378	14.1545
YBL078C	Component of autophagosomes and Cvt vesicles; undergoes conjugation to phosphatidylethanolamine (PE); Atg8p-PE is anchored to membranes, is involved in phagophore expansion, and may mediate membrane fusion during autophagosome formation	ATG8	10.1501	10.3138	10.3036	10.4629	10.1529	12.5933	12.1095	12.085	10.1211	11.7696	11.4045	11.2505	10.1448	13.1434	13.0466	13.0114
YBR006W	Succinate semialdehyde dehydrogenase involved in the utilization of gamma-aminobutyrate (GABA) as a nitrogen source; part of the 4-aminobutyrate and glutamate degradation pathways; localized to the cytoplasm	UGA2	10.0704	10.1796	10.2366	10.1349	10.2132	12.3913	12.4349	12.3856	10.0772	11.0569	10.4919	10.2777	10.2069	12.7591	12.6813	12.6804
YBR062C	---	---	10.9692	11.0308	10.9745	11.2194	10.9109	11.6951	11.9816	12.0608	10.9229	12.9244	12.5927	12.4722	10.8675	13.1858	13.3044	13.458
YBR072W	Small heat shock protein (sHSP) with chaperone activity; forms hollow, sphere-shaped oligomers that suppress unfolded proteins aggregation; oligomer activation requires a heat-induced conformational change; not expressed in unstressed cells	HSP26	11.6825	12.3781	12.4832	12.766	11.6645	14.2306	14.4781	14.593	11.6707	13.8306	13.3309	12.9774	11.6632	14.5079	14.644	14.7047
YBR101C	Hsp70 (Ssa1p) nucleotide exchange factor, cytosolic homolog of Sil1p, which is the nucleotide exchange factor for BiP (Kar2p) in the endoplasmic reticulum	FES1	11.8282	11.9097	12.2449	12.1765	11.7971	13.3309	13.2583	13.0352	11.7845	12.8262	12.7145	12.6528	11.8034	13.6921	13.9478	14.013
YBR114W	Protein that recognizes and binds damaged DNA in an ATP-dependent manner (with Rad7p) during nucleotide excision repair; subunit of Nucleotide Excision Repair Factor 4 (NEF4) and the Elongin-Cullin-Socs (ECS) ligase complex	RAD16	9.25054	9.20303	9.26848	9.23871	9.2724	10.1296	10.5123	10.9322	9.24898	10.1646	9.96336	9.83557	9.28858	10.7628	11.0311	11.3191
YBR117C	Transketolase, similar to Tkl1p; catalyzes conversion of xylulose-5-phosphate and ribose-5-phosphate to sedoheptulose-7-phosphate and glyceraldehyde-3-phosphate in the pentose phosphate pathway; needed for synthesis of aromatic amino acids	TKL2	8.15713	8.4298	8.57724	8.44236	8.10666	11.0067	11.9546	12.4404	8.12382	10.764	9.42245	9.06628	8.07222	12.1617	12.4922	13.0675
YBR150C	Putative protein of unknown function; the authentic, non-tagged protein is detected in highly purified mitochondria in high-throughput studies	TBS1	9.75884	9.95757	9.95192	10.0481	9.7898	10.4011	10.7455	10.9528	9.70345	10.6434	10.3281	10.1989	9.68398	10.2797	10.962	11.5692
YBR170C	Endoplasmic reticulum and nuclear membrane protein, forms a complex with Cdc48p and Ufd1p that recognizes ubiquitinated proteins in the endoplasmic reticulum and delivers them to the proteasome for degradation	NPL4	10.0837	10.1846	10.1855	10.0918	10.0999	11.0008	11.0399	10.9669	10.0775	11.6194	11.4671	11.5068	10.0652	12.5541	12.6483	12.5571
YBR212W	RNA binding protein that negatively regulates growth rate; interacts with the 3' UTR of the mitochondrial porin (POR1) mRNA and enhances its degradation; overexpression impairs mitochondrial function; expressed in stationary phase	NGR1	9.56707	9.62905	9.60527	9.38796	9.62902	10.5855	10.4784	10.2368	9.55143	10.2949	10.1771	10.0218	9.56518	11.0131	10.8937	10.9204
YBR231C	Protein of unknown function, component of the SWR1 complex, which exchanges histone variant H2AZ (Htz1p) for chromatin-bound histone H2A	SWC5	8.85661	8.74466	8.79239	8.8324	8.87087	9.36306	9.4081	9.38123	8.90287	9.60656	9.52772	9.64246	8.95026	10.1757	10.0348	9.92122
YBR273C	UBX (ubiquitin regulatory X) domain-containing protein that interacts with Cdc48p	UBX7	10.3095	10.4558	10.3573	10.3473	10.435	11.1632	11.19	10.9866	10.3354	11.2044	10.9191	10.8681	10.4356	11.7317	11.6583	11.6149
YBR280C	F-Box protein involved in proteasome-dependent degradation of Aah1p during entry of cells into quiescence; interacts with Skp1	SAF1	8.76289	9.06277	9.08878	8.79481	8.77119	10.7769	10.5231	10.5068	8.75978	9.90192	9.51153	9.39279	8.67587	11.2824	11.2166	11.299
YCL057W	Zinc metalloendopeptidase, found in the cytoplasm and intermembrane space of mitochondria; with Cym1p, involved in degradation of mitochondrial proteins and of presequence peptides cleaved from imported proteins	PRD1	11.3617	11.4918	11.5704	11.378	11.4391	11.757	11.9976	12.0844	11.3828	12.4677	12.5007	12.4137	11.5014	12.6885	12.7842	12.7438
YCR021C	Hydrophobic plasma membrane localized, stress-responsive protein that negatively regulates the H(+)-ATPase Pma1p; induced by heat shock, ethanol treatment, weak organic acid, glucose limitation, and entry into stationary phase	HSP30	11.9752	12.0942	12.4019	12.1495	12.2487	13.1925	13.6862	13.7065	11.9965	13.3146	13.3159	13.0362	12.2487	14.0373	14.258	14.3899
YCR061W	---	---	9.85929	10.2689	10.5494	9.83017	10.0245	11.787	11.9468	11.6006	9.80618	11.5012	11.7153	11.3937	10.0244	12.0235	11.9428	11.8141
YDL007W	One of six ATPases of the 19S regulatory particle of the 26S proteasome involved in the degradation of ubiquitinated substrates; required for normal peptide hydrolysis by the core 20S particle	RPT2	11.4239	11.4712	11.4769	11.4383	11.4197	12.1055	12.2129	12.2591	11.4387	12.7969	12.6157	12.6175	11.4606	13.2174	13.234	13.1829
YDL091C	UBX (ubiquitin regulatory X) domain-containing protein that interacts with Cdc48p, green fluorescent protein (GFP)-fusion protein localizes to the cytoplasm in a punctate pattern	UBX3	9.21928	9.49164	9.38378	9.44776	9.22076	10.5399	10.341	10.4173	9.21474	10.1719	9.80436	9.82223	9.30448	10.8411	10.7956	10.8541
YDL115C	Protein of unknown function, deletion causes hypersensitivity to the K1 killer toxin	IWR1	9.48781	9.61546	9.52785	9.66521	9.61788	10.6655	10.6362	10.5853	9.61673	10.8663	10.5838	10.5681	9.63593	11.8234	12.0044	11.9468
YDL123W	Protein of unknown function, localized to the vacuolar outer membrane; predicted to be palmitoylated	SNA4	9.61674	9.36273	9.56953	9.3221	9.79181	10.7103	10.622	9.97607	9.61295	9.58087	10.1741	9.99668	9.76052	11.134	11.1365	10.8754
YDL132W	Cullin, structural protein of SCF complexes (which also contain Skp1p, Cdc34p, Hrt1p and an F-box protein) involved in ubiquitination; SCF promotes the G1-S transition by targeting G1 cyclins and the Cln-CDK inhibitor Sic1p for degradation	CDC53	10.9045	11.0854	10.9855	10.9431	10.8049	11.579	11.6482	11.7	10.95	12.1655	11.8304	11.7964	10.8329	12.4345	12.5443	12.4914
YDL147W	Essential, non-ATPase regulatory subunit of the 26S proteasome lid, similar to mammalian p55 subunit and to another S. cerevisiae regulatory subunit, Rpn7p	RPN5	12.2463	12.2702	12.1334	12.1132	12.204	12.8001	12.7523	12.6853	12.2524	13.1168	12.9506	12.9828	12.2309	13.4688	13.478	13.5018
YDL149W	Transmembrane protein involved in forming Cvt and autophagic vesicles; cycles between the phagophore assembly site (PAS) and other cytosolic punctate structures, not found in autophagosomes; may be involved in membrane delivery to the PAS	ATG9	8.97878	9.21398	9.20644	9.2998	8.84676	10.9376	10.928	10.9239	8.89019	10.1127	9.86149	9.69395	8.84503	11.2472	11.596	11.5816
YDL169C	Protein of unknown function, transcript accumulates in response to any combination of stress conditions	UGX2	8.68209	8.98283	8.88432	9.09896	8.65984	11.6561	11.3009	11.2565	8.73968	10.3633	9.74331	9.65391	8.66781	12.3868	12.3003	12.2357
YDL204W	Protein of unknown function; has similarity to mammalian reticulon proteins; member of the RTNLA (reticulon-like A) subfamily	RTN2	9.05953	9.5319	9.5734	9.64031	9.03799	11.6895	11.9284	12.0682	8.95089	10.5513	9.71385	9.48982	8.93597	12.3092	12.2814	12.3928
YDL218W	---	---	6.4714	6.43552	6.33787	6.55704	6.51284	8.39291	10.625	12.3119	6.29623	7.94862	7.01267	6.81938	6.35877	10.7866	11.5218	12.0389
YDL223C	Substrate of the Hub1p ubiquitin-like protein that localizes to the shmoo tip (mating projection); mutants are defective for mating projection formation, thereby implicating Hbt1p in polarized cell morphogenesis	HBT1	8.72937	9.03641	9.19982	8.94897	8.73006	10.3076	11.5405	11.8954	8.72238	10.1883	9.22763	8.98884	8.67127	11.3507	11.6734	12.3768
YDL243C	Putative aryl-alcohol dehydrogenase with similarity to P. chrysosporium aryl-alcohol dehydrogenase; mutational analysis has not yet revealed a physiological role /// Putative aryl-alcohol dehydrogenase with similarity to P. chrysosporium aryl-alcohol dehydrogenase, involved in the oxidative stress response; expression induced in cells treated with the mycotoxin patulin	AAD16 /// AAD4	5.08504	5.15725	4.98288	5.08053	5.07049	5.79223	5.44713	5.80747	4.98181	5.34846	5.30353	5.4322	5.05361	6.63383	6.54988	6.41791
YDL244W	Protein involved in synthesis of the thiamine precursor hydroxymethylpyrimidine (HMP); member of a subtelomeric gene family including THI5, THI11, THI12, and THI13 /// Protein involved in synthesis of the thiamine precursor hydroxymethylpyrimidine (HMP); member of a subtelomeric gene family including THI5, THI11, THI12, and THI13 /// Protein involved in synthesis of the thiamine precursor hydroxy…	THI11 /// THI12 /// THI13 /// THI5	8.38295	8.24707	8.18029	8.30182	8.36332	9.43346	9.24232	9.25057	8.29507	8.81304	8.79171	8.78171	8.39929	9.88664	10.0057	9.88088
YDR036C	3-hydroxyisobutyryl-CoA hydrolase, member of a family of enoyl-CoA hydratase/isomerases; non-tagged protein is detected in highly purified mitochondria in high-throughput studies; phosphorylated; mutation affects fluid-phase endocytosis	EHD3	10.1684	10.0744	10.1391	10.1299	10.0824	10.7173	10.7034	10.6649	10.1034	10.8834	10.7468	10.6191	10.0922	11.7464	11.8629	11.5632
YDR055W	Cell wall protein that contains a putative GPI-attachment site; secreted by regenerating protoplasts; up-regulated by activation of the cell integrity pathway, as mediated by Rlm1p; upregulated by cell wall damage via disruption of FKS1	PST1	11.5672	11.7364	11.8883	11.7349	11.6138	12.6139	12.7406	12.9175	11.565	12.4128	12.0638	12.046	11.6021	13.4042	13.126	13.1054
YDR057W	ER quality-control lectin; integral subunit of the HRD ligase; serves as a receptor for misfolded N-glycosylated proteins, participates in their targeting to ERAD; member of the OS-9 protein family	YOS9	8.44145	8.27452	8.21354	8.04211	8.39627	8.66821	8.61704	8.80125	8.31308	8.73633	8.62654	8.6283	8.44549	8.89959	8.86665	8.91592
YDR059C	Ubiquitin-conjugating enzyme that mediates selective degradation of short-lived, abnormal, or excess proteins, including histone H3; central component of the cellular stress response; expression is heat inducible	UBC5	11.1368	11.1168	11.0708	11.2728	11.146	11.901	12.1555	12.136	11.1669	12.3416	12.29	12.2367	11.1378	13.0944	13.2417	13.2281
YDR104C	Meiosis-specific protein of unknown function, required for spore wall formation during sporulation; dispensable for both nuclear divisions during meiosis	SPO71	9.0118	8.91582	9.05639	8.978	8.83175	9.52051	9.61002	9.60837	8.95036	9.89244	9.67768	9.65682	8.82809	10.3307	10.5342	10.4866
YDR122W	Serine/threonine protein kinase involved in regulation of exocytosis; localizes to the cytoplasmic face of the plasma membrane; closely related to Kin2p	KIN1	9.69313	10.0661	10.0936	10.074	9.67793	11.3262	11.0756	11.1265	9.68882	10.8122	10.5711	10.486	9.69891	11.8738	11.8367	11.7737
YDR150W	Protein required for nuclear migration, localizes to the mother cell cortex and the bud tip; may mediate interactions of dynein and cytoplasmic microtubules with the cell cortex	NUM1	11.3925	11.3523	11.4294	11.3782	11.3121	12.1721	12.3197	12.3056	11.3144	11.967	11.8742	11.7896	11.2703	12.3249	12.5772	12.588
YDR168W	Essential Hsp90p co-chaperone; necessary for passage through the START phase of the cell cycle; stabilizes protein kinase nascent chains and participates along with Hsp90p in their folding	CDC37	11.3908	11.4471	11.3916	11.228	11.4371	11.9319	11.8843	11.8986	11.3104	12.4827	12.2089	12.1275	11.4904	12.7066	12.7292	12.8581
YDR171W	Small heat shock protein (sHSP) with chaperone activity; forms barrel-shaped oligomers that suppress unfolded protein aggregation; involved in cytoskeleton reorganization after heat shock	HSP42	11.4369	11.8816	12.1246	11.9041	11.5492	13.6016	13.3724	13.2	11.4563	13.1303	13.1963	12.9998	11.5664	14.1178	14.2311	14.2787
YDR182W-A	---	---	6.25943	6.35289	6.18354	6.19707	6.03892	7.15886	7.47924	7.51321	6.14531	7.1055	6.4673	6.46367	6.35928	6.95508	8.03184	8.54821
YDR214W	Co-chaperone that binds to Hsp82p and activates its ATPase activity; similar to Hch1p; expression is regulated by stresses such as heat shock	AHA1	11.934	12.0606	12.0125	11.8348	11.9235	13.5015	13.392	13.27	11.9102	12.9825	12.7247	12.6368	11.9294	13.854	14.0022	13.856
YDR216W	Carbon source-responsive zinc-finger transcription factor, required for transcription of the glucose-repressed gene ADH2, of peroxisomal protein genes, and of genes required for ethanol, glycerol, and fatty acid utilization	ADR1	8.86919	9.04566	9.17998	8.98985	8.79293	10.7037	10.4562	10.0421	8.82666	10.1477	9.88049	9.68326	8.76869	11.7064	11.3422	11.406
YDR256C	Catalase A, breaks down hydrogen peroxide in the peroxisomal matrix formed by acyl-CoA oxidase (Pox1p) during fatty acid beta-oxidation	CTA1	6.46279	6.06408	6.13916	6.4493	6.39759	6.52506	6.78277	6.65463	6.06522	6.68665	6.51931	6.37025	6.41458	7.31085	8.23308	8.99535
YDR258C	Oligomeric mitochondrial matrix chaperone that cooperates with Ssc1p in mitochondrial thermotolerance after heat shock; able to prevent the aggregation of misfolded proteins as well as resolubilize protein aggregates	HSP78	10.4555	10.9975	10.937	10.8206	10.5016	12.8519	12.5365	12.3958	10.504	11.8758	11.4892	11.3012	10.516	12.9372	13.0282	13.1373
YDR265W	Peroxisomal membrane E3 ubiquitin ligase required for for Ubc4p-dependent Pex5p ubiquitination and peroxisomal matrix protein import; contains zinc-binding RING domain; mutations in human homolog cause various peroxisomal disorders	PEX10	9.48287	9.60276	9.62302	9.72332	9.64371	10.3975	10.2673	10.1649	9.50097	10.2163	9.93219	9.90333	9.57505	10.8117	10.8981	10.6934
YDR329C	Peroxisomal membrane protein (PMP) required required for the proper localization and stability of PMPs; interacts with Pex19p	PEX3	9.72491	9.89254	9.74924	9.88933	9.79884	10.8038	10.7325	10.8302	9.83709	10.484	10.2392	10.2579	9.80088	11.1113	11.2912	11.3612
YDR330W	UBX (ubiquitin regulatory X) domain-containing protein that interacts with Cdc48p	UBX5	9.38093	9.42807	9.47269	9.35198	9.45655	10.5283	10.4612	10.3079	9.38495	10.6751	10.4053	10.3568	9.34108	11.4752	11.6027	11.4272
YDR363W-A	Component of the lid subcomplex of the regulatory subunit of the 26S proteasome; involved in mRNA export mediated by the TREX-2 complex (Sac3p-Thp1p); ortholog of human DSS1	SEM1	12.1922	12.234	12.1389	12.3451	12.1745	12.8945	12.8776	12.8694	12.2768	13.183	12.953	12.9	12.2584	13.474	13.5	13.6009
YDR391C	---	---	10.4084	10.4397	10.5073	10.4634	10.3809	12.0058	11.4819	11.2469	10.3985	11.2804	10.778	10.5884	10.3616	12.4971	11.9557	11.6598
YDR479C	Peroxisomal integral membrane peroxin, involved in the regulation of peroxisomal size, number and distribution; genetic interactions suggest that Pex28p and Pex29p act at steps upstream of those mediated by Pex30p, Pex31p, and Pex32p	PEX29	9.40823	9.69421	9.57252	9.53386	9.49096	10.8765	10.8295	10.7394	9.44181	10.3545	9.83419	9.73836	9.58887	11.0894	11.2486	11.3623
YDR481C	Repressible alkaline phosphatase, a glycoprotein localized to the vacuole; regulated by levels of inorganic phosphate and by a system consisting of Pho4p, Pho9p, Pho80p, Pho81p and Pho85p; dephosphorylates phosphotyrosyl peptides	PHO8	11.5413	11.4978	11.4386	11.1022	11.6011	12.8881	12.5392	12.1733	11.6255	11.8389	11.786	11.7509	11.6084	13.3557	12.9746	12.5372
YDR531W	Pantothenate kinase (ATP:D-pantothenate 4'-phosphotransferase, EC 2.7.1.33); catalyzes the first committed step in the universal biosynthetic pathway for synthesis of coenzyme A (CoA)	CAB1	12.0559	12.0191	11.9894	11.9532	12.1301	12.7805	12.6033	12.3025	12.0404	12.6198	12.3534	12.3712	12.0773	12.9539	13.1472	13.0626
YEL039C	Cytochrome c isoform 2, expressed under hypoxic conditions; electron carrier of the mitochondrial intermembrane space that transfers electrons from ubiquinone-cytochrome c oxidoreductase to cytochrome c oxidase during cellular respiration	CYC7	9.05765	9.3816	9.13246	9.14322	9.0202	10.3644	10.642	10.8439	9.04586	11.0109	10.3258	10.1095	8.97762	11.4539	11.3296	12.0636
YEL070W	Deletion suppressor of mpt5 mutation	DSF1	6.86273	6.80019	6.72424	6.86272	6.86066	7.62819	7.72161	7.66999	6.78561	7.32475	7.3514	7.37346	6.88608	8.70951	8.69511	8.52923
YER004W	Protein of unknown function, localized to the mitochondrial outer membrane; induced by treatment with 8-methoxypsoralen and UVA irradiation	FMP52	11.804	11.7862	11.8182	11.6569	11.851	12.7112	12.7306	12.6442	11.8376	13.1782	13.0631	12.9524	11.8202	13.5287	13.7406	13.7569
YER012W	Beta 4 subunit of the 20S proteasome; localizes to the nucleus throughout the cell cycle	PRE1	12.6653	12.6018	12.6228	12.8018	12.6064	13.2963	13.2723	13.1283	12.7089	13.8449	13.6187	13.5064	12.6509	13.9306	14.0055	14.0923
YER042W	Methionine-S-sulfoxide reductase, involved in the response to oxidative stress; protects iron-sulfur clusters from oxidative inactivation along with MXR2; involved in the regulation of lifespan	MXR1	12.0556	12.0857	11.985	12.0417	12.0315	12.2383	13.2424	13.3647	12.0331	12.9947	12.7541	12.6136	12.0335	12.612	13.3867	13.5868
YER045C	Basic leucine zipper (bZIP) transcription factor of the ATF/CREB family, may regulate transcription of genes involved in utilization of non-optimal carbon sources	ACA1	9.53712	9.45721	9.52237	9.38605	9.62169	10.9041	11.2256	11.174	9.55519	10.1419	10.3945	10.1732	9.52634	11.2883	11.171	10.9292
YER067W	---	---	10.5995	10.8994	11.1138	11.2156	10.6668	12.353	12.5746	12.0362	10.6195	11.9878	11.6262	11.2712	10.6622	13.0054	12.9853	13.1231
YER096W	Sporulation-specific activator of Chs3p (chitin synthase III), required for the synthesis of the chitosan layer of ascospores; has similarity to Skt5p, which activates Chs3p during vegetative growth; transcriptionally induced at alkaline pH	SHC1	7.54417	7.42216	7.22351	7.35768	7.67318	8.43256	8.94959	9.35712	7.47473	8.75448	8.0494	7.92022	7.3842	9.55678	9.73466	10.236
YER101C	Protein that may have a role in targeting of plasma membrane [H+]ATPase (Pma1p) to the plasma membrane, as suggested by analysis of genetic interactions	AST2	8.80074	8.87635	8.81992	8.95658	8.81826	9.53873	9.74444	9.977	8.77307	9.66125	9.49066	9.43296	8.75159	10.0581	10.3765	10.71
YER103W	Heat shock protein that is highly induced upon stress; plays a role in SRP-dependent cotranslational protein-membrane targeting and translocation; member of the HSP70 family; cytoplasmic protein that concentrates in nuclei upon starvation	SSA4	10.4318	10.5891	10.6082	10.5939	10.4636	13.2692	13.3818	13.527	10.3647	12.6916	12.032	11.7509	10.4553	14.0571	14.0938	14.1828
YER142C	3-methyl-adenine DNA glycosylase involved in protecting DNA against alkylating agents; initiates base excision repair by removing damaged bases to create abasic sites that are subsequently repaired	MAG1	8.40426	8.62284	8.59908	8.71129	8.41338	10.0179	9.85295	9.87448	8.41673	11.5097	11.2388	11.2016	8.39587	11.8992	11.7945	11.9741
YER143W	DNA damage-inducible v-SNARE binding protein, contains a ubiquitin-associated (UBA) domain, may act as a negative regulator of constitutive exocytosis, may play a role in S-phase checkpoint control	DDI1	8.27057	8.3059	8.35176	8.33015	8.31618	9.47368	9.37091	9.24655	8.25804	10.7885	10.6141	10.5023	8.3005	11.8942	11.9604	11.7522
YER147C	Subunit of cohesin loading factor (Scc2p-Scc4p), a complex required for the loading of cohesin complexes onto chromosomes; involved in establishing sister chromatid cohesion during double-strand break repair via phosphorylated histone H2AX	SCC4	9.38906	9.2833	9.26213	9.16695	9.51891	9.73449	9.80918	9.81367	9.4013	9.71503	9.85729	9.8162	9.46438	10.2113	10.3007	10.1148
YER150W	GPI-anchored cell wall protein involved in weak acid resistance; basal expression requires Msn2p/Msn4p; expression is induced under conditions of stress and during the diauxic shift; similar to Sed1p	SPI1	12.0933	12.1662	12.3268	12.1502	12.1715	13.1563	13.4298	13.4923	12.0924	12.9011	12.5132	12.2528	12.1933	13.4762	13.8005	13.9624
YER162C	Protein that recognizes and binds damaged DNA (with Rad23p) during nucleotide excision repair; subunit of Nuclear Excision Repair Factor 2 (NEF2); homolog of human XPC protein	RAD4	8.57703	8.64249	8.59132	8.50163	8.53154	9.59097	9.25855	9.46852	8.50776	9.24991	9.07799	9.03502	8.5002	10.1006	10.295	10.335
YFL007W	Proteasome activator subunit; found in association with core particles, with and without the 19S regulatory particle; required for resistance to bleomycin, may be involved in protecting against oxidative damage; similar to mammalian PA200	BLM10	11.3209	11.1622	11.2471	11.1294	11.1885	11.6498	12.0858	12.2145	11.266	12.571	12.4575	12.3161	11.2637	12.8122	13.1259	13.1222
YFL016C	Co-chaperone that stimulates the ATPase activity of the HSP70 protein Ssc1p; involved in protein folding/refolding in the mitochodrial matrix; required for proteolysis of misfolded proteins; member of the HSP40 (DnaJ) family of chaperones	MDJ1	10.7083	10.9022	11.0083	10.8027	10.7777	12.1767	11.7602	11.5448	10.7218	11.8531	11.6843	11.5616	10.7826	12.7408	12.7138	12.6205
YFL030W	Alanine:glyoxylate aminotransferase (AGT), catalyzes the synthesis of glycine from glyoxylate, which is one of three pathways for glycine biosynthesis in yeast; has similarity to mammalian and plant alanine:glyoxylate aminotransferases	AGX1	9.37289	9.68386	9.6964	9.74483	9.46359	11.4079	11.6763	11.9108	9.39061	11.0223	10.6994	10.7308	9.38463	12.0699	11.5849	11.5102
YFL044C	Deubiquitylation enzyme that binds to the chaperone-ATPase Cdc48p; may contribute to regulation of protein degradation by deubiquitylating substrates that have been ubiquitylated by Ufd2p; member of the Ovarian Tumor (OTU) family	OTU1	9.43539	9.39907	9.3647	9.44547	9.49099	10.3745	10.3533	10.2793	9.42517	10.1996	10.4246	10.5931	9.44679	12.0335	11.6302	11.574
YFL059W	Member of a stationary phase-induced gene family; transcription of SNZ2 is induced prior to diauxic shift, and also in the absence of thiamin in a Thi2p-dependent manner; forms a coregulated gene pair with SNO2; interacts with Thi11p /// Member of a stationary phase-induced gene family; transcription of SNZ2 is induced prior to diauxic shift, and also in the absence of thiamin in a Thi2p-dependen…	SNZ2 /// SNZ3	9.90353	9.95566	9.94436	9.94177	9.94887	10.4791	10.7353	10.8204	9.93785	11.4438	11.1286	10.838	9.92672	11.9037	11.6773	11.3425
YFR003C	Inhibitor of the type I protein phosphatase Glc7p, which is involved in regulation of a variety of metabolic processes; overproduction causes decreased cellular content of glycogen	YPI1	9.26432	9.47888	9.39402	9.56742	9.10641	10.8177	10.4141	10.2346	9.25373	10.7169	10.4872	10.3067	9.1319	11.5847	11.6449	11.6517
YFR023W	Poly(A) binding protein, suppressor of DNA polymerase epsilon mutation, similar to Mip6p	PES4	5.73341	5.48591	5.40571	5.38103	5.33331	6.28617	5.80112	5.50431	5.63689	6.14214	6.29135	6.39427	5.47807	6.81943	6.63691	6.71443
YFR040W	Protein that forms a complex with the Sit4p protein phosphatase and is required for its function; member of a family of similar proteins including Sap4p, Sap185p, and Sap190p	SAP155	10.4492	10.4581	10.3858	10.4092	10.46	10.9624	11.0803	11.3145	10.4581	11.4075	10.9889	10.8769	10.5506	11.43	11.8109	12.2132
YFR052W	Subunit of the 19S regulatory particle of the 26S proteasome lid; synthetically lethal with RPT1, which is an ATPase component of the 19S regulatory particle; physically interacts with Nob1p and Rpn3p	RPN12	11.2321	11.2809	11.2421	11.4304	11.2882	11.8278	11.8724	11.7905	11.2857	12.3138	12.2493	12.2672	11.3243	12.8777	12.8797	12.9254
YGL006W	Vacuolar Ca2+ ATPase involved in depleting cytosol of Ca2+ ions; prevents growth inhibition by activation of calcineurin in the presence of elevated concentrations of calcium; similar to mammalian PMCA1a	PMC1	10.8172	11.1135	11.0742	10.9284	10.8459	11.7185	11.793	11.8037	10.7976	11.8185	11.5314	11.4655	10.8358	12.3551	12.3031	12.4335
YGL010W	---	---	8.94986	9.15196	9.16553	9.38477	9.06014	10.0865	9.8398	9.70036	8.97139	10.87	10.5011	10.3734	9.05128	11.1243	11.1575	11.1939
YGL011C	Alpha 1 subunit of the 20S proteasome involved in the degradation of ubiquitinated substrates; 20S proteasome is the core complex of the 26S proteasome; essential for growth; detected in the mitochondria	SCL1	12.5882	12.666	12.6602	12.7382	12.6135	13.3131	13.24	13.1617	12.6288	13.5777	13.3951	13.3366	12.6176	13.8962	13.9268	13.9061
YGL013C	Zinc cluster protein that is a master regulator involved in recruiting other zinc cluster proteins to pleiotropic drug response elements (PDREs) to fine tune the regulation of multidrug resistance genes	PDR1	10.7875	10.8256	10.7115	10.7098	10.7593	11.4809	11.7025	11.6925	10.7251	11.991	12.0149	11.9104	10.7225	12.1231	12.2458	12.3959
YGL073W	Trimeric heat shock transcription factor, activates multiple genes in response to stresses that include hyperthermia; recognizes variable heat shock elements (HSEs) consisting of inverted NGAAN repeats; posttranslationally regulated	HSF1	9.43511	9.62408	9.74156	9.52811	9.46883	10.6278	10.8104	10.8256	9.44151	10.9361	10.8176	10.8348	9.44855	11.3441	11.5602	11.6415
YGL093W	Protein required for accurate chromosome segregation, localizes to the nuclear side of the spindle pole body; forms a complex with Ydr532cp	SPC105	10.0722	10.462	10.3202	10.3724	10.1428	11.236	11.0297	11.1728	10.0385	11.2846	11.112	10.8698	10.1138	12.003	12.1716	12.2638
YGL096W	Homeodomain-containing protein and putative transcription factor found associated with chromatin; target of SBF transcription factor; induced during meiosis and under cell-damaging conditions; similar to Cup9p transcription factor	TOS8	8.94806	9.23445	9.26331	9.03044	8.96664	10.678	10.5476	10.5258	8.84417	10.2285	10.325	10.2228	8.97265	11.9002	11.7173	11.6977
YGL141W	Ubiquitin-conjugating enzyme (E4), elongates polyubiquitin chains on substrate proteins; works in opposition to Ubp6p polyubiquitin-shortening activity; required for retrograde transport of misfolded proteins into cytoplasm during ERAD	HUL5	10.2396	10.2579	10.3528	10.241	10.2744	11.3348	11.1787	11.0911	10.2483	11.5012	11.494	11.3235	10.1815	12.5215	12.5737	12.5217
YGL144C	Protein with putative serine active lipase domain	ROG1	9.59839	9.51803	9.40554	9.4055	9.57694	9.73298	9.75927	10.0059	9.60523	10.213	9.94664	9.91665	9.68875	10.3063	10.5435	10.6242
YGL146C	Putative protein of unknown function; non-essential gene identified in a screen for mutants with increased levels of rDNA transcription; contains two putative transmembrane spans, but no significant homology to other known proteins	RRT6	5.65007	6.11582	5.6591	6.13366	5.89504	6.80973	6.52277	6.4791	5.76544	6.63669	6.59577	6.6676	5.91418	8.21511	7.69828	7.06862
YGL156W	Vacuolar alpha mannosidase, involved in free oligosaccharide (fOS) degradation; delivered to the vacuole in a novel pathway separate from the secretory pathway	AMS1	9.43905	9.86543	9.918	9.83669	9.44899	11.6198	11.7893	11.8978	9.51865	10.6002	10.1812	10.1764	9.35217	11.9704	12.0965	12.4448
YGL163C	DNA-dependent ATPase, stimulates strand exchange by modifying the topology of double-stranded DNA; involved in the recombinational repair of double-strand breaks in DNA during vegetative growth and meiosis; member of the SWI/SNF family	RAD54	8.97447	9.09882	9.06487	8.86563	9.02199	9.67764	9.57462	9.62382	8.99365	10.1991	10.2452	9.91183	8.92558	11.1903	11.5098	11.6826
YGL180W	Protein ser/thr kinase required for vesicle formation in autophagy and the cytoplasm-to-vacuole targeting (Cvt) pathway; structurally required for phagophore assembly site formation; during autophagy forms a complex with Atg13p and Atg17p	ATG1	8.65648	8.8442	8.85494	8.56903	8.72309	10.4842	10.0774	9.98693	8.61661	10.0122	10.1759	9.85716	8.6163	10.7253	10.9144	11.225
YGL185C	---	---	9.40149	9.5201	9.37904	9.47719	9.45838	10.594	10.2538	10.183	9.50789	10.3441	10.1972	10.1415	9.44582	11.1904	11.2358	10.968
YGL254W	Transcription factor involved in sulfite metabolism, sole identified regulatory target is SSU1, overexpression suppresses sulfite-sensitivity of many unrelated mutants due to hyperactivation of SSU1, contains five zinc fingers	FZF1	9.46595	9.29287	9.25769	9.01505	9.50275	9.56637	9.78678	9.7431	9.41935	9.86143	10.1678	10.1841	9.47645	11.1677	11.1562	11.1396
YGR043C	Transaldolase of unknown function; transcription is repressed by Mot1p and induced by alpha-factor and during diauxic shift	NQM1	10.3479	10.7949	10.6981	10.8457	10.3268	12.8435	13.4484	13.7079	10.1953	11.9661	11.1367	10.86	10.267	13.3107	13.561	13.7556
YGR048W	Protein that interacts with Cdc48p and Npl4p, involved in recognition of polyubiquitinated proteins and their presentation to the 26S proteasome for degradation; involved in transporting proteins from the ER to the cytosol	UFD1	9.41094	9.47381	9.45895	9.47774	9.42939	10.0192	10.1198	10.0967	9.36521	11.2374	10.9283	10.9547	9.40747	11.3239	11.5019	11.4526
YGR053C	---	---	7.30892	7.6288	7.50168	7.79185	7.41132	8.7429	8.29218	8.21514	7.34065	8.69513	8.25387	7.92853	7.36781	9.23809	9.1783	9.34123
YGR088W	Cytosolic catalase T, has a role in protection from oxidative damage by hydrogen peroxide	CTT1	9.63151	10.3588	10.3024	10.3139	9.61531	12.7133	12.2362	12.3223	9.72764	11.6319	10.3677	10.2187	9.70218	12.7489	12.0759	13.0195
YGR110W	Mitochondrial cardiolipin-specific phospholipase; functions upstream of Taz1p to generate monolyso-cardiolipin; transcription increases upon genotoxic stress; involved in restricting Ty1 transposition; has homology to mammalian CGI-58	CLD1	10.0088	10.0747	10.126	10.1003	10.0157	10.8344	10.7219	10.4291	10.0363	10.8534	10.7549	10.6632	9.94719	11.0615	11.4981	11.6041
YGR127W	---	---	9.68045	9.92659	9.9439	9.45967	9.82486	10.2235	10.5394	10.1673	9.57032	10.045	9.95259	10.0684	9.84522	11.3138	11.0972	10.6079
YGR142W	v-SNARE binding protein that facilitates specific protein retrieval from a late endosome to the Golgi; modulates arginine uptake, possible role in mediating pH homeostasis between the vacuole and plasma membrane H(+)-ATPase	BTN2	9.76851	10.2783	10.9643	10.5866	10.0088	12.7178	12.5305	12.5808	9.87076	13.2049	13.0606	12.8084	10.0756	13.9879	14.1504	14.1912
YGR184C	Ubiquitin-protein ligase (E3) that interacts with Rad6p/Ubc2p to ubiquitinate substrates of the N-end rule pathway; binds to the Rpn2p, Rpt1p, and Rpt6p proteins of the 19S particle of the 26S proteasome	UBR1	11.0706	11.1675	11.1089	11.1347	11.0715	12.2192	12.1045	11.9302	11.0897	12.2459	12.0791	11.9917	11.1044	13.35	13.508	13.3684
YGR201C	---	---	9.80928	9.93118	9.96693	10.054	9.8458	11.8548	12.5046	13.2725	9.87294	10.9898	10.7262	10.5898	9.85845	12.7548	13.0432	13.4277
YGR231C	Subunit of the prohibitin complex (Phb1p-Phb2p), a 1.2 MDa ring-shaped inner mitochondrial membrane chaperone that stabilizes newly synthesized proteins; determinant of replicative life span; involved in mitochondrial segregation	PHB2	12.2389	12.3192	12.3123	12.3588	12.1275	12.8023	12.9209	12.9826	12.2134	13.4107	13.0835	12.9884	12.1671	13.5755	13.6	13.6625
YGR258C	Single-stranded DNA endonuclease, cleaves single-stranded DNA during nucleotide excision repair to excise damaged DNA; subunit of Nucleotide Excision Repair Factor 3 (NEF3); homolog of human XPG protein	RAD2	9.36314	9.4241	9.37344	9.2458	9.40548	10.3978	10.4814	10.7074	9.38973	10.5986	10.2492	10.1103	9.39045	11.0874	11.2674	11.3353
YGR286C	Biotin synthase, catalyzes the conversion of dethiobiotin to biotin, which is the last step of the biotin biosynthesis pathway; complements E. coli bioB mutant	BIO2	10.6317	10.2665	10.0904	10.1238	10.7741	10.5672	10.8823	10.7565	10.6938	11.7862	11.9024	11.7483	10.7411	12.2693	12.2958	12.0965
YHL030W	Major component of the proteasome; tethers the proteasome core particle to the regulatory particle, and enhances the stability of the proteasome	ECM29	9.83241	9.95709	9.89804	9.8624	9.90622	10.8604	10.8219	10.7838	9.88868	12.4516	12.1663	11.9069	9.83537	12.8817	12.914	12.8681
YHL031C	v-SNARE protein involved in Golgi transport, homolog of the mammalian protein GOS-28/GS28	GOS1	10.0919	10.109	10.107	10.2382	10.1174	10.5474	10.7218	10.6889	10.0969	10.7416	10.7587	10.6707	10.1969	11.6106	11.5528	11.3138
YHR017W	Non-essential mitochondrial protein of unknown function; mRNA induced during meiosis, peaking between mid to late prophase of meiosis I; similar to S. douglasii YSD83	YSC83	9.83629	9.90266	9.8769	9.90394	9.85057	10.5183	10.0342	9.78592	9.81044	10.5662	10.3339	10.3018	9.88923	11.0886	10.9469	10.7513
YHR087W	Protein of unknown function involved in RNA metabolism; has structural similarity to SBDS, the human protein mutated in Shwachman-Diamond Syndrome (the yeast SBDS ortholog = SDO1); null mutation suppresses cdc13-1 temperature sensitivity	RTC3	11.6969	12.1504	12.0167	12.2132	11.5804	13.3896	13.2651	13.0467	11.7076	12.9687	12.3752	11.9904	11.6636	13.9519	13.7113	13.7217
YHR096C	Hexose transporter with moderate affinity for glucose, induced in the presence of non-fermentable carbon sources, induced by a decrease in growth rate, contains an extended N-terminal domain relative to other HXTs	HXT5	8.34476	8.54008	8.4486	8.31292	8.2588	11.067	11.7649	12.2299	8.31325	9.73917	9.00098	8.71041	8.27634	11.4232	11.5625	12.3582
YHR124W	Meiosis-specific transcription factor required for exit from pachytene and for full meiotic recombination; activates middle sporulation genes; competes with Sum1p for binding to promoters containing middle sporulation elements (MSE)	NDT80	7.6221	7.54933	7.63016	7.87673	7.69601	8.68349	8.87363	8.9606	7.59878	8.74775	8.56103	8.32675	7.63755	9.45498	9.88865	9.91525
YHR138C	---	---	10.9828	11.123	11.064	11.2802	10.997	12.6248	12.8878	12.9774	11.0269	13.2179	12.8006	12.6747	11.0657	13.5079	13.665	13.7696
YHR139C	Protein required for spore wall maturation; expressed during sporulation; may be a component of the spore wall; expression also induced in cells treated with the mycotoxin patulin	SPS100	7.10781	7.03599	7.13372	7.47114	7.1081	9.58349	10.2515	11.1046	6.9386	9.11112	8.55246	7.97083	6.85133	11.6277	11.7363	12.391
YHR146W	Protein that binds to cruciform DNA structures	CRP1	11.6133	11.551	11.6684	11.6746	11.6949	12.53	12.444	12.3273	11.6155	12.395	12.0251	11.8665	11.6666	12.4538	12.5801	12.8402
YHR156C	Non-essential component of U5 snRNP; nuclear protein; physically interacts with Irr1p of cohesin complex; may link together proteins involved in chromosome segregation, mRNA splicing and DNA replication	LIN1	8.53575	8.38451	8.49193	8.65876	8.53265	9.31327	9.25941	9.24933	8.5318	9.28592	9.20362	9.2461	8.51541	9.8669	10.2072	10.429
YHR160C	Peroxin required for targeting of peroxisomal matrix proteins containing PTS2; interacts with Pex7p; partially redundant with Pex21p	PEX18	6.01332	6.46263	6.69609	6.89068	5.97753	8.04697	7.09608	6.78132	5.90704	7.1993	7.07954	7.16019	6.02908	8.22282	8.05731	7.56601
YHR164C	Tripartite DNA replication factor with single-stranded DNA-dependent ATPase, ATP-dependent nuclease, and helicase activities; required for Okazaki fragment processing; involved in DNA repair; cell-cycle dependent localization	DNA2	9.89015	10.0745	9.98284	9.83568	9.88961	10.7053	10.7033	10.7764	9.91128	11.13	10.9087	10.8822	9.90319	11.5961	11.966	12.1301
YHR176W	Flavin-containing monooxygenase, localized to the cytoplasmic face of the ER membrane; catalyzes oxidation of biological thiols to maintain the ER redox buffer ratio for correct folding of disulfide-bonded proteins	FMO1	9.56902	9.52833	9.51391	9.68809	9.57764	10.3377	10.5637	10.5741	9.56908	10.3637	10.2662	10.2084	9.58785	11.2776	11.5462	11.3768
YHR190W	Farnesyl-diphosphate farnesyl transferase (squalene synthase), joins two farnesyl pyrophosphate moieties to form squalene in the sterol biosynthesis pathway	ERG9	12.1401	12.2464	12.2497	12.2688	12.0963	12.9399	12.7188	12.4681	12.1237	12.8343	12.7502	12.6825	12.0637	13.1712	13.1177	13.0614
YHR199C-A	Subunit of the conserved chromosomal passenger complex (CPC; Ipl1p-Sli15p-Bir1p-Nbl1p), which regulates mitotic chromosome segregation; not required for the kinase activity of the complex; mediates the interaction of Sli15p and Bir1p	NBL1	7.41304	7.22055	7.23482	6.96577	7.33811	7.95928	7.68075	7.39966	7.33448	8.18583	8.51444	8.41985	7.40428	9.844	9.75932	9.48289
YHR209W	Putative S-adenosylmethionine-dependent methyltransferase; mediates cantharidin resistance	CRG1	8.63288	8.69732	8.72812	8.96636	8.5284	10.2875	10.3037	10.7803	8.60581	10.2211	9.31983	9.10964	8.57958	11.0121	10.6642	10.7803
YIL055C	---	---	8.87403	9.26174	9.2446	9.14516	9.0117	10.692	10.674	10.7039	8.83058	10.2023	9.80568	9.51392	8.96873	11.2537	11.415	11.5516
YIL097W	Protein of unknown function, required for survival upon exposure to K1 killer toxin; involved in proteasome-dependent catabolite inactivation of FBPase; contains CTLH domain; plays role in anti-apoptosis	FYV10	7.83122	8.0942	7.9907	8.07914	7.84337	9.62835	9.13148	9.08401	7.79916	8.89286	8.66243	8.65023	7.91141	10.4391	10.4417	10.3936
YIL099W	Intracellular sporulation-specific glucoamylase involved in glycogen degradation; induced during starvation of a/a diploids late in sporulation, but dispensable for sporulation	SGA1	7.69132	7.79408	7.87033	7.86358	7.96487	8.46961	8.79543	8.87068	7.65582	8.7917	8.77994	8.69311	7.79047	9.38022	9.21438	9.24334
YIL101C	Transcriptional repressor that binds to promoter sequences of the cyclin genes, CYS3, and SMF2; expression is induced by stress or starvation during mitosis, and late in meiosis; member of the Swi4p/Mbp1p family; potential Cdc28p substrate	XBP1	7.57484	7.87164	8.21649	8.1111	7.82606	9.42992	9.61304	9.56255	7.48316	9.02544	8.99484	8.75508	7.65551	10.3752	10.3669	10.6894
YIL113W	Stress-inducible dual-specificity MAP kinase phosphatase, negatively regulates Slt2p MAP kinase by direct dephosphorylation, diffuse localization under normal conditions shifts to punctate localization after heat shock	SDP1	7.58307	8.04037	8.19482	8.26788	7.65069	9.42743	9.36024	9.46477	7.65083	8.9092	8.59812	8.47705	7.56069	10.0878	9.81479	9.95442
YIL136W	Protein of unknown function, major constituent of the mitochondrial outer membrane; located on the outer (cytosolic) face of the outer membrane	OM45	11.0358	11.5257	11.492	11.6861	11.025	13.3708	13.2585	13.4437	11.0343	12.6555	11.9989	11.7749	11.0439	13.9178	13.7151	13.7679
YIL152W	---	---	9.81372	9.76397	9.77625	9.75507	9.79229	10.5073	10.364	10.3894	9.78311	10.597	10.267	10.1662	9.92723	10.8824	11.1181	11.0766
YIL154C	Transcriptional activator involved in maintenance of ion homeostasis and protection against DNA damage caused by bleomycin and other oxidants, contains a C-terminal leucine-rich repeat	IMP2'	10.1457	10.0774	10.1766	10.0352	10.2518	11.4975	11.314	10.9934	10.1408	10.8859	10.9322	10.8714	10.2204	12.2727	11.7502	11.3997
YIL155C	Mitochondrial glycerol-3-phosphate dehydrogenase; expression is repressed by both glucose and cAMP and derepressed by non-fermentable carbon sources in a Snf1p, Rsf1p, Hap2/3/4/5 complex dependent manner	GUT2	10.0071	10.3466	10.5123	10.4551	10.0658	11.9096	12.0261	11.8749	9.94723	11.1533	11.1597	11.1289	10.0719	12.5032	12.5192	12.5771
YIL160C	3-ketoacyl-CoA thiolase with broad chain length specificity, cleaves 3-ketoacyl-CoA into acyl-CoA and acetyl-CoA during beta-oxidation of fatty acids	POT1	6.25235	7.06539	6.88926	7.16234	6.18139	8.96096	9.45495	9.75268	6.3089	8.52129	7.71243	7.57368	6.25319	9.65701	9.46246	9.64994
YIR011C	Protein that interacts with the karyopherin Srp1p; may have a role with Srp1p in ubiquitin-mediated protein degradation	STS1	10.7952	10.6603	10.5625	10.6984	10.8805	11.0048	11.3012	11.4138	10.7697	11.2638	11.1152	11.093	10.8181	11.5114	11.872	11.9299
YIR025W	Subunit of the anaphase-promoting complex (APC); necessary for maintaining sister chromatid cohesion in prophase I of meiosis by inhibiting premature ubiquitination and subsequent degradation of substrates by the APC(Ama1) ubiquitin ligase	MND2	8.68664	8.65178	8.60421	8.81126	8.61322	9.48319	9.21141	9.26398	8.73995	9.8007	9.78099	9.71835	8.64215	10.697	10.8374	10.6706
YIR030C	Protein of unknown function, expression is sensitive to nitrogen catabolite repression and regulated by Dal80p; contains transmembrane domain	DCG1	8.88831	8.86927	8.76817	9.02121	8.84061	10.6945	9.41822	8.85432	8.77333	9.23976	9.4622	9.44382	8.73184	10.527	9.86619	9.48509
YJL001W	Beta 1 subunit of the 20S proteasome, responsible for cleavage after acidic residues in peptides	PRE3	12.6465	12.6529	12.5825	12.5856	12.5125	13.368	13.3949	13.3202	12.6265	13.6784	13.5645	13.4035	12.5209	13.9655	14.0406	14.0359
YJL036W	Sorting nexin, involved in retrieval of late-Golgi SNAREs from post-Golgi endosomes to the trans-Golgi network and in cytoplasm to vacuole transport; contains a PX phosphoinositide-binding domain; forms complexes with Snx41p and with Atg20p	SNX4	8.3903	8.61375	8.42619	8.43071	8.50214	9.50283	9.21595	9.20374	8.48301	10.1394	9.7896	9.78445	8.48926	11.0249	11.1017	11.2257
YJL045W	---	---	7.64508	7.83335	7.25722	7.44602	7.52191	9.18963	10.3709	11.0691	7.4427	12.3651	12.1152	11.798	7.76178	12.7492	12.7268	13.0414
YJL057C	Putative serine/threonine kinase; expression is induced during mild heat stress; deletion mutants are hypersensitive to copper sulphate and resistant to sorbate; interacts with an N-terminal fragment of Sst2p	IKS1	8.30668	8.77579	8.84228	8.98679	8.51454	10.4598	10.2326	10.1765	8.37016	9.74826	9.41371	9.152	8.48117	11.2283	11.2329	11.4245
YJL068C	---	---	11.0582	11.2444	11.2161	11.2092	11.1445	11.9057	11.9698	11.8159	11.0663	11.8377	11.6427	11.436	11.1142	12.3744	12.3422	12.2018
YJL077W-B	---	---	8.02321	7.75839	7.65188	7.63777	7.89713	8.61961	8.33651	8.29132	7.92001	8.44243	8.29328	8.28145	8.08057	9.57987	9.27491	9.31993
YJL102W	Mitochondrial elongation factor involved in translational elongation	MEF2	9.32721	9.44948	9.55067	9.669	9.24386	9.71035	10.3048	10.4285	9.22973	11.3	11.1147	10.8529	9.18171	11.5418	11.4896	11.3023
YJL103C	Putative zinc cluster protein of unknown function; proposed to be involved in the regulation of energy metabolism, based on patterns of expression and sequence analysis	GSM1	8.81233	9.14207	9.00389	9.14486	8.91209	10.0557	10.0976	10.2073	8.86534	9.82757	9.58141	9.56747	8.90767	10.9197	10.8407	10.8676
YJL116C	Protein that functions with Nca2p to regulate mitochondrial expression of subunits 6 (Atp6p) and 8 (Atp8p ) of the Fo-F1 ATP synthase; member of the SUN family; expression induced in cells treated with the mycotoxin patulin	NCA3	10.5262	10.3785	10.2351	9.8539	10.5022	10.5967	11.3687	11.8566	10.4807	12.6737	12.4775	12.1235	10.5846	12.9413	13.7342	13.8578
YJL144W	---	---	9.0829	9.36078	9.64228	9.61456	8.94953	11.8574	11.4623	11.4288	9.06692	10.9019	10.8601	10.4762	8.99553	12.8405	12.9851	13.2603
YJL155C	Fructose-2,6-bisphosphatase, required for glucose metabolism	FBP26	9.17407	9.3919	9.41371	9.3721	9.23958	10.4263	10.0879	10.1139	9.12444	10.1817	9.9991	9.99053	9.19581	11.5833	11.4137	11.3556
YJR039W	---	---	8.68451	8.79805	8.75398	8.81778	8.64907	10.1637	9.86287	9.74569	8.59796	9.44323	9.27434	9.1763	8.62742	10.4178	10.6523	10.6064
YJR046W	DNA replication licensing factor, required for pre-replication complex assembly	TAH11	9.81924	9.63341	9.78743	9.62157	9.85321	10.5845	10.7318	10.6246	9.83035	10.5161	10.2168	10.1262	9.87601	11.03	11.5688	11.6501
YJR050W	Component of the spliceosome complex involved in pre-mRNA splicing, auxiliary splicing factor that may modulate Syf1p activity and help optimize splicing; isy1 syf2 double mutation activates the spindle checkpoint, causing cell cycle arrest	ISY1	9.56067	9.57471	9.4641	9.67142	9.44347	10.2358	9.8871	9.95613	9.59184	10.3211	10.1591	10.065	9.45437	10.5197	10.7543	10.7776
YJR052W	Protein that recognizes and binds damaged DNA in an ATP-dependent manner (with Rad16p) during nucleotide excision repair; subunit of Nucleotide Excision Repair Factor 4 (NEF4) and the Elongin-Cullin-Socs (ECS) ligase complex	RAD7	9.70829	9.88571	9.88676	9.88413	9.72044	10.2405	10.3697	10.7607	9.69095	10.6582	10.3787	10.363	9.72213	10.9455	11.0871	11.4568
YJR078W	Putative tryptophan 2,3-dioxygenase or indoleamine 2,3-dioxygenase, required for the de novo biosynthesis of NAD from tryptophan via kynurenine; expresssion is upregulated upon telomere uncapping; regulated by Hst1p and Aft2p	BNA2	8.40881	8.26471	8.22273	8.28013	8.49705	9.01092	9.03963	8.585	8.49248	9.16582	9.63908	9.83741	8.33438	10.3497	10.4826	10.24
YJR090C	F-box protein component of the SCF ubiquitin-ligase complex; involved in carbon catabolite repression, glucose-dependent divalent cation transport, high-affinity glucose transport, morphogenesis, and sulfite detoxification	GRR1	10.4799	10.6242	10.5862	10.587	10.5533	11.2456	11.0992	11.0073	10.4922	11.3874	11.235	11.0908	10.4787	12.0685	12.0964	11.9909
YJR091C	Member of the Puf family of RNA-binding proteins, interacts with mRNAs encoding membrane-associated proteins; involved in localizing the Arp2/3 complex to mitochondria; overexpression causes increased sensitivity to benomyl	JSN1	10.1233	10.2476	10.4014	10.1801	10.2746	11.2084	10.9379	10.7006	10.1812	10.836	10.8365	10.8704	10.2603	11.8161	11.6424	11.5646
YJR096W	---	---	10.3612	10.5172	10.4249	10.6572	10.4196	12.7051	12.5389	12.5617	10.369	11.8433	11.2242	11.0839	10.3764	13.1447	13.0049	13.1691
YKL026C	Phospholipid hydroperoxide glutathione peroxidase induced by glucose starvation that protects cells from phospholipid hydroperoxides and nonphospholipid peroxides during oxidative stress	GPX1	8.99104	9.25788	9.3105	9.29048	9.07078	10.7145	11.1239	11.586	9.07278	10.7833	10.4651	10.172	9.06171	11.771	12.1517	12.3706
YKL085W	Mitochondrial malate dehydrogenase, catalyzes interconversion of malate and oxaloacetate; involved in the tricarboxylic acid (TCA) cycle; phosphorylated	MDH1	12.172	12.2965	12.4222	12.3707	12.1374	12.5664	13.1139	13.3034	12.1851	13.2134	12.7477	12.5601	12.1241	13.1162	13.118	13.1323
YKL107W	---	---	5.47205	5.53709	5.13934	5.50635	5.35923	8.01731	8.92723	9.90502	5.30032	6.91691	6.34589	6.04368	5.13733	10.0249	10.248	10.7491
YKL145W	One of six ATPases of the 19S regulatory particle of the 26S proteasome involved in the degradation of ubiquitinated substrates; required for optimal CDC20 transcription; interacts with Rpn12p and the E3 ubiquitin-protein ligase Ubr1p	RPT1	12.4851	12.527	12.5389	12.556	12.4491	13.0892	13.1502	13.231	12.4658	13.6694	13.4164	13.3572	12.4435	13.8311	13.8655	13.8133
YKL155C	Mitochondrial ribosomal protein of the small subunit; also predicted to be an S-adenosylmethionine-dependent methyltransferase	RSM22	8.90173	9.11664	9.05644	9.02522	8.89833	9.33574	9.69538	9.59015	8.83705	10.1836	9.68456	9.5832	8.94289	9.54971	9.7142	9.93844
YKL162C	---	---	8.26742	8.32625	8.30109	8.37652	8.35567	8.91475	8.78562	8.70934	8.21687	9.09047	8.9849	8.97129	8.24727	9.35458	9.55831	9.4603
YKL221W	Protein with similarity to mammalian monocarboxylate permeases, which are involved in transport of monocarboxylic acids across the plasma membrane; mutant is not deficient in monocarboxylate transport	MCH2	5.28452	5.61769	5.33532	5.4098	5.71108	6.18712	6.26281	6.22167	5.62106	6.4111	6.17966	6.42089	5.48948	8.14079	8.09373	8.14817
YKR018C	---	---	11.6272	11.6867	11.7333	11.59	11.6237	12.4021	12.6307	12.5852	11.5805	12.4965	12.4046	12.3504	11.6282	13.1031	13.4034	13.3472
YKR097W	Phosphoenolpyruvate carboxykinase, key enzyme in gluconeogenesis, catalyzes early reaction in carbohydrate biosynthesis, glucose represses transcription and accelerates mRNA degradation, regulated by Mcm1p and Cat8p, located in the cytosol	PCK1	8.03361	7.93334	7.72259	7.99666	8.1332	9.50727	8.95066	8.67851	8.08587	8.52396	8.31962	8.22771	8.11538	9.74019	9.33144	9.08319
YLL026W	Heat shock protein that cooperates with Ydj1p (Hsp40) and Ssa1p (Hsp70) to refold and reactivate previously denatured, aggregated proteins; responsive to stresses including: heat, ethanol, and sodium arsenite; involved in [PSI+] propagation	HSP104	12.3858	12.7373	12.75	12.6219	12.4408	13.806	13.824	13.8581	12.4989	13.5534	13.335	13.2519	12.4664	14.0081	14.0494	14.0744
YLL039C	Ubiquitin, becomes conjugated to proteins, marking them for selective degradation via the ubiquitin-26S proteasome system; essential for the cellular stress response; encoded as a polyubiquitin precursor comprised of 5 head-to-tail repeats	UBI4	11.5172	11.7219	11.7165	11.6938	11.5619	13.1987	12.9968	12.8296	11.5384	13.0516	12.9934	13.0657	11.5832	13.4424	13.489	13.5509
YLL060C	Glutathione S-transferase capable of homodimerization; functional overlap with Gtt2p, Grx1p, and Grx2p	GTT2	7.9334	7.8089	7.74271	7.61614	7.83001	8.49352	8.29793	7.98762	7.88927	7.78427	8.07102	8.2037	7.92919	8.88786	9.21424	9.2964
YLR024C	Cytoplasmic ubiquitin-protein ligase (E3); required for ubiquitylation of Rpn4p; mediates formation of a Mub1p-Ubr2p-Rad6p complex	UBR2	8.61969	8.40517	8.45096	8.50964	8.51004	9.72792	9.69616	9.52842	8.56406	9.18623	9.45109	9.3434	8.63412	11.2471	10.7183	10.1004
YLR090W	Putative chaperone, homolog of E. coli DnaJ, closely related to Ydj1p; the authentic, non-tagged protein is detected in highly purified mitochondria in high-throughput studies	XDJ1	9.7283	9.49224	9.55009	9.24797	9.70485	9.81603	9.87836	9.85399	9.76176	10.001	9.87569	9.88585	9.76333	10.3705	10.456	10.2218
YLR102C	Subunit of the Anaphase-Promoting Complex/Cyclosome (APC/C), which is a ubiquitin-protein ligase required for degradation of anaphase inhibitors, including mitotic cyclins, during the metaphase/anaphase transition	APC9	8.89868	9.2112	9.172	9.32369	8.93018	9.93667	9.78281	9.77293	8.9775	9.82316	9.6106	9.51339	8.90735	10.5809	10.6185	10.5688
YLR149C	---	---	8.39437	9.02928	8.88446	8.79413	8.3575	11.2976	11.0746	11.0274	8.26509	9.94121	9.43885	9.16051	8.46218	11.5962	11.6442	11.6531
YLR216C	Peptidyl-prolyl cis-trans isomerase (cyclophilin), catalyzes the cis-trans isomerization of peptide bonds N-terminal to proline residues; binds to Hsp82p and contributes to chaperone activity	CPR6	12.2947	12.4431	12.4298	12.4391	12.2731	13.6962	13.5816	13.4788	12.3299	13.5204	13.2508	13.2194	12.2614	14.191	14.2059	14.238
YLR247C	Putative helicase; localizes to the mitochondrion and the nucleus; YLR247C is not an essential gene; null mutant displays increased levels of spontaneous Rad52p foci	IRC20	10.1178	10.2466	10.1521	9.98385	9.97465	10.8131	10.8798	10.8177	10.0558	11.2011	11.0668	11.1387	9.91802	11.6755	11.8528	11.9237
YLR299W	Gamma-glutamyltranspeptidase, major glutathione-degrading enzyme; involved in detoxification of electrophilic xenobiotics; expression induced mainly by nitrogen starvation	ECM38	10.7379	10.8874	10.8792	10.7464	10.7057	12.5725	12.1555	12.0663	10.683	11.6723	11.2539	11.1302	10.677	12.9109	12.6881	12.4262
YLR307C-A	---	---	7.33906	6.81713	6.24868	6.44285	7.25561	8.12983	7.94523	7.84414	7.35419	7.0828	7.40502	7.64083	7.29671	8.30487	8.81058	9.12595
YLR324W	Peroxisomal integral membrane protein, involved in negative regulation of peroxisome number; partially functionally redundant with Pex31p; genetic interactions suggest action at a step downstream of steps mediated by Pex28p and Pex29p	PEX30	9.23672	9.31344	9.37483	9.16057	9.22483	10.6409	10.6197	10.6026	9.27401	10.9618	10.6388	10.5737	9.25741	11.7755	12.0955	12.1058
YLR327C	Protein of unknown function that associates with ribosomes	TMA10	10.4724	10.9718	11.0574	11.2526	10.6722	12.6021	12.6661	12.7829	10.5266	12.7054	12.5129	12.2078	10.6993	13.4564	13.7544	14.0758
YLR345W	---	---	9.5137	10.0276	9.97388	10.0991	9.45592	11.0482	11.0381	11.0901	9.47055	10.7441	10.4331	10.286	9.53231	11.5906	11.6977	11.8051
YLR362W	Signal transducing MEK kinase involved in pheromone response and pseudohyphal/invasive growth pathways where it phosphorylates Ste7p, and the high osmolarity response pathway, via phosphorylation of Pbs2p; regulated by Ste20p and Ste50p	STE11	9.0942	9.11637	9.13245	9.03478	9.09866	9.80239	9.70272	9.67483	9.11908	9.93794	9.97618	9.84892	9.0331	10.8387	11.0122	10.9062
YLR392C	---	---	8.38107	8.41682	8.4101	8.49273	8.4051	9.08417	8.78571	8.89528	8.2881	9.42107	9.03896	8.97372	8.30926	10.6322	10.7694	10.6366
YLR422W	---	---	11.0521	11.1951	11.1844	11.1286	11.0149	12.0999	11.9682	11.9098	11.0579	11.7948	11.6072	11.4981	11.0132	12.4016	12.5519	12.5249
YML004C	Monomeric glyoxalase I, catalyzes the detoxification of methylglyoxal (a by-product of glycolysis) via condensation with glutathione to produce S-D-lactoylglutathione; expression regulated by methylglyoxal levels and osmotic stress	GLO1	12.1471	12.1963	12.1556	12.0819	12.1305	12.8652	12.8767	12.7651	12.1504	12.8375	12.599	12.5644	12.1465	13.1433	13.3036	13.3765
YML007W	Basic leucine zipper (bZIP) transcription factor required for oxidative stress tolerance; activated by H2O2 through the multistep formation of disulfide bonds and transit from the cytoplasm to the nucleus; mediates resistance to cadmium	YAP1	9.88208	9.90794	9.83493	9.66653	9.87686	10.6419	10.8849	10.8909	9.85562	11.04	11.1064	11.068	9.89866	11.5903	11.645	11.7827
YML049C	Protein involved in pre-mRNA splicing; component of the pre-spliceosome; associates with U2 snRNA; involved in ER to Golgi transport	RSE1	9.32482	9.2603	9.19548	9.16897	9.22654	9.77347	9.67493	9.7862	9.22806	10.3647	10.1352	10.0705	9.24666	10.7313	10.92	10.8721
YML070W	Dihydroxyacetone kinase, required for detoxification of dihydroxyacetone (DHA); involved in stress adaptation	DAK1	12.0662	12.2257	12.2636	12.1326	12.0307	12.9793	13.0202	13.1802	12.0896	13.1034	12.7295	12.6296	12.0482	13.4833	13.4113	13.411
YML088W	F-box receptor protein, subunit of the Skp1-Cdc53-F-box receptor (SCF) E3 ubiquitin ligase complex; binds to phosphorylated Ho endonuclease, allowing its ubiquitylation by SCF and subsequent degradation	UFO1	8.61018	8.61085	8.54535	8.48338	8.65379	8.78528	9.22115	9.3992	8.64288	9.74532	9.71785	9.73056	8.70731	10.2076	10.6687	10.7804
YML130C	Thiol oxidase required for oxidative protein folding in the endoplasmic reticulum	ERO1	11.0363	11.1009	11.0047	11.0083	11.1425	12.6284	12.4959	12.4815	11.0309	12.2154	11.8978	11.7414	11.192	13.2327	13.5019	13.6491
YMR004W	Protein required for sorting proteins to the vacuole; overproduction of Mvp1p suppresses several dominant VPS1 mutations; Mvp1p and Vps1p act in concert to promote membrane traffic to the vacuole	MVP1	10.2116	10.1725	10.1227	10.2033	10.1818	10.7437	10.7192	10.6528	10.1141	11.3195	11.1217	10.9621	10.1112	12.1061	12.2098	12.2825
YMR017W	Meiosis-specific subunit of the t-SNARE complex, required for prospore membrane formation during sporulation; similar to but not functionally redundant with Sec9p; SNAP-25 homolog	SPO20	5.43219	5.55494	5.37152	6.32213	5.58432	6.20519	5.93838	5.86349	5.47781	6.30338	5.85736	6.15985	5.57327	7.61705	7.51163	7.23746
YMR081C	Serine-rich, hydrophilic protein with similarity to Mbr1p; overexpression suppresses growth defects of hap2, hap3, and hap4 mutants; expression is under glucose control; cotranscribed with NAM7 in a cyp1 mutant	ISF1	7.26942	7.137	7.70639	7.22073	7.49763	8.88245	9.3018	9.5076	7.16301	8.96643	8.81217	7.93956	7.41379	10.6748	9.85464	9.63242
YMR100W	Protein that interacts with E2 and E3 enzymes Ubr2p and Rad6p and is required for ubiquitylation and degradation of Rpn4p; contains a MYND domain (residues 512 to 555); has a short half-life; has similarity to Aspergillus nidulans samB gene	MUB1	8.87545	9.02914	8.93992	8.76769	9.02451	9.40517	9.49248	9.63539	8.95418	9.70318	9.7886	9.92313	9.00335	10.2476	10.3783	10.3392
YMR114C	---	---	8.2554	8.25594	8.08596	8.51642	8.33183	9.51147	9.66918	9.73903	8.30413	9.01028	8.82903	8.97825	8.25395	10.2283	10.3637	10.4476
YMR115W	Subunit of the mitochondrial (mt) i-AAA protease supercomplex, which degrades misfolded mitochondrial proteins; forms a subcomplex with Mgr1p that binds to substrates to facilitate proteolysis; required for growth of cells lacking mtDNA	MGR3	10.0625	10.1606	10.0812	10.0028	10.1599	10.9754	10.6166	10.6831	10.1401	11.3135	10.9381	10.7809	10.1728	12.0916	12.1906	12.1004
YMR152W	Protein of unknown function; null mutant displays sensitivity to DNA damaging agents; the authentic, non-tagged protein is detected in highly purified mitochondria in high-throughput studies	YIM1	10.6726	10.8146	10.8314	10.8826	10.6389	11.5412	11.0384	10.8093	10.6824	11.6333	11.3238	11.278	10.6246	11.9608	11.54	11.4728
YMR158C-A	---	---	8.19127	8.36313	8.19486	8.22019	8.136	9.21937	9.07804	9.39874	8.09701	9.35419	8.69819	8.63713	8.28325	9.87011	10.0349	10.0953
YMR159C	Conserved protein that interacts with Atg12p-Atg5p conjugates to form Atg12p-Atg5p-Atg16p multimers, which localize to the pre-autophagosomal structure and are required for autophagy	ATG16	4.72818	4.99005	4.93854	4.80058	4.91521	5.45566	5.30674	5.50656	4.81344	5.20806	5.34774	5.41376	4.74307	6.69803	6.27609	6.45249
YMR169C	Cytoplasmic aldehyde dehydrogenase, involved in beta-alanine synthesis; uses NAD+ as the preferred coenzyme; very similar to Ald2p; expression is induced by stress and repressed by glucose	ALD3	7.9488	8.50635	8.44884	8.67017	8.00466	10.685	11.0688	11.6307	7.96279	10.8515	9.15598	8.71187	8.04173	12.2454	12.0616	12.9222
YMR174C	Cytoplasmic proteinase A (Pep4p) inhibitor, dependent on Pbs2p and Hog1p protein kinases for osmotic induction; intrinsically unstructured, N-terminal half becomes ordered in the active site of proteinase A upon contact	PAI3	7.6659	7.84755	7.64883	7.91845	7.60533	10.9721	11.1039	11.7424	7.68914	9.58555	8.86283	8.58284	7.72732	11.8321	11.5701	11.9605
YMR175W	Phospholipid-binding protein; expression is induced by osmotic stress	SIP18	8.08276	8.45281	8.50142	9.21926	8.17385	11.9344	13.0499	13.8619	8.07599	10.9671	9.8648	9.65765	8.13999	13.6507	13.7261	14.1979
YMR201C	Protein that recognizes and binds damaged DNA during nucleotide excision repair; subunit of Nucleotide Excision Repair Factor 1 (NEF1); contains zinc finger motif; homolog of human XPA protein	RAD14	8.56243	8.46045	8.63077	8.60996	8.50473	9.25876	9.00387	8.86893	8.55373	9.4263	9.19752	9.11839	8.59405	9.73737	9.95744	9.94899
YMR255W	Coiled-coiled protein of unknown function, identified as a high-copy suppressor of a dbp5 mutation	GFD1	10.4697	10.447	10.3823	10.6142	10.4262	11.5142	10.8781	10.8395	10.4101	11.0369	10.8773	10.8668	10.5162	11.6472	11.6246	11.4928
YMR275C	Ubiquitin-binding component of the Rsp5p E3-ubiquitin ligase complex, functional homolog of Bul2p, disruption causes temperature-sensitive growth, overexpression causes missorting of amino acid permeases	BUL1	10.4542	10.3216	10.3387	10.3334	10.3874	11.0045	10.8709	10.6418	10.3561	11.4373	11.435	11.2812	10.3756	12.3546	12.4978	12.3472
YMR276W	Nuclear-enriched ubiquitin-like polyubiquitin-binding protein, required for spindle pole body (SPB) duplication and for transit through the G2/M phase of the cell cycle, involved in proteolysis, interacts with the proteasome	DSK2	12.2242	12.2705	12.4252	12.4197	12.4117	12.9422	13.0267	12.6787	12.236	13.3518	13.4671	13.4398	12.3795	13.5985	13.6865	13.7383
YMR280C	Zinc cluster transcriptional activator necessary for derepression of a variety of genes under non-fermentative growth conditions, active after diauxic shift, binds carbon source responsive elements	CAT8	7.71963	7.90163	8.06242	8.12402	7.52155	9.61265	9.79214	9.81485	7.50426	8.75511	8.54089	8.5663	7.45652	10.3104	9.90761	9.91147
YMR306W	Protein involved in spore wall assembly, has similarity to 1,3-beta-D-glucan synthase catalytic subunits Fks1p and Gsc2p; the authentic, non-tagged protein is detected in highly purified mitochondria in high-throughput studies	FKS3	6.60735	6.64057	6.71133	6.77648	6.60886	7.4925	7.00003	6.71146	6.59814	7.24003	7.61824	7.6347	6.57921	9.32259	9.86411	9.78505
YMR311C	Regulatory subunit of protein phosphatase 1 (Glc7p), involved in glycogen metabolism and chromosome segregation; proposed to regulate Glc7p activity via conformational alteration; ortholog of the mammalian protein phosphatase inhibitor 2	GLC8	11.323	11.3872	11.4673	11.4911	11.3055	12.4684	12.2699	12.1836	11.3391	12.3976	12.0878	11.9883	11.2872	13.3427	13.4093	13.2921
YNL014W	Translational elongation factor EF-3; paralog of YEF3 and member of the ABC superfamily; stimulates EF-1 alpha-dependent binding of aminoacyl-tRNA by the ribosome; normally expressed in zinc deficient cells	HEF3	7.5024	7.38386	7.23788	7.22429	7.48195	9.88111	10.8627	11.3679	7.43897	8.20808	7.98105	7.75595	7.40698	10.5823	11.1103	11.3478
YNL023C	Protein that binds to Fpr1p, conferring rapamycin resistance by competing with rapamycin for Fpr1p binding; accumulates in the nucleus upon treatment of cells with rapamycin; has similarity to D. melanogaster shuttle craft and human NFX1	FAP1	9.54944	9.2118	9.32294	9.23532	9.69064	9.65951	10.1309	10.3399	9.60899	10.1498	10.0465	9.96758	9.64478	10.2281	10.8441	10.9993
YNL054W	Integral vacuolar membrane protein involved in vacuole inheritance and morphology; activates Fab1p kinase activity under basal conditions and also after hyperosmotic shock	VAC7	9.78737	9.74953	9.76599	9.5872	9.69553	10.4231	10.2503	10.4351	9.73061	10.4181	10.371	10.2689	9.68303	11.2399	11.4829	11.469
YNL077W	Putative chaperone of the HSP40 (DNAJ) family; overexpression interferes with propagation of the [Psi+] prion; the authentic, non-tagged protein is detected in highly purified mitochondria in high-throughput studies	APJ1	8.52676	8.51615	8.66234	8.49772	8.57179	10.9011	10.6346	10.2677	8.54821	9.74435	9.61927	9.36582	8.6002	11.1431	11.6827	11.9196
YNL094W	Protein of unknown function, interacts with Rvs161p and Rvs167p; computational analysis of protein-protein interactions in large-scale studies suggests a possible role in actin filament organization	APP1	9.69647	9.52829	9.59301	9.41709	9.66139	10.3341	10.3638	10.3378	9.71985	10.5181	10.5662	10.4239	9.69781	11.1732	11.4122	11.351
YNL134C	---	---	12.1856	12.2106	12.2892	12.3482	12.1736	13.3174	13.4492	13.2943	12.1663	12.7392	12.7922	13.0099	12.1611	13.5632	13.5069	13.4404
YNL155W	---	---	11.3384	11.3671	11.3573	11.3837	11.3026	11.6798	11.964	11.9881	11.3083	13.2078	13.01	12.7717	11.3291	13.4785	13.5088	13.5914
YNL183C	Protein kinase that stabilizes several plasma membrane amino acid transporters by antagonizing their ubiquitin-mediated degradation	NPR1	10.3834	10.6099	10.6471	10.6624	10.3665	11.8087	11.6335	11.6221	10.3689	11.7722	11.3855	11.2799	10.2932	12.0462	12.1148	12.2172
YNL194C	---	---	7.28561	7.53062	7.57093	7.19429	7.42744	10.1247	9.89627	9.56903	7.38676	8.53952	7.89985	7.53446	7.42452	10.4836	10.118	10.2349
YNL195C	---	---	8.89246	9.03692	8.882	9.10346	8.90995	10.9446	11.3856	11.6916	8.84497	10.2669	9.70013	9.55782	8.7919	11.5386	11.7387	12.2064
YNL223W	Conserved cysteine protease required for autophagy; cleaves Atg8p to a form required for autophagosome and Cvt vesicle generation	ATG4	7.76281	8.02882	7.82186	7.9787	7.78154	8.92081	8.6179	8.59495	7.78249	8.81246	8.46941	8.34126	7.85219	9.32977	9.39947	9.46848
YNL234W	---	---	9.48796	9.03914	9.06673	8.99606	9.50585	9.54077	10.2691	10.3917	9.37095	10.3476	10.2813	9.97916	9.46731	11.4189	12.174	12.1948
YNL250W	Subunit of MRX complex, with Mre11p and Xrs2p, involved in processing double-strand DNA breaks in vegetative cells, initiation of meiotic DSBs, telomere maintenance, and nonhomologous end joining	RAD50	9.00479	8.93253	8.83631	8.80622	9.07502	9.90607	9.9023	9.95687	9.0686	9.84913	9.79534	9.69921	9.11334	10.9741	10.9533	10.9347
YNL265C	Protein with a positive role in the multivesicular body sorting pathway; functions and forms a complex with Did2p; recruitment to endosomes is mediated by the Vps2p-Vps24p subcomplex of ESCRT-III; also interacts with Vps4p	IST1	10.8221	10.7716	10.7942	10.926	10.6841	11.5357	11.3784	11.4151	10.7797	11.5805	11.3851	11.3468	10.7267	12.1829	12.2555	12.266
YNL274C	Glyoxylate reductase; null mutation results in increased biomass after diauxic shift; the authentic, non-tagged protein is detected in highly purified mitochondria in high-throughput studies	GOR1	11.4198	11.7841	11.8143	11.9527	11.403	12.959	12.8007	12.849	11.4232	12.4	12.1638	12.3387	11.4038	13.3127	13.03	12.9584
YNL305C	---	---	10.9968	11.0826	11.1311	11.0907	10.8935	12.2774	12.2569	12.1503	10.9744	11.8698	11.6059	11.4907	10.9442	12.6398	12.6737	12.6737
YNR002C	Putative transmembrane protein involved in export of ammonia, a starvation signal that promotes cell death in aging colonies; phosphorylated in mitochondria; member of the TC 9.B.33 YaaH family; homolog of Ady2p and Y. lipolytica Gpr1p	ATO2	6.90243	7.14986	7.17485	7.01499	6.96862	10.0395	10.2945	9.20493	6.85656	8.36306	8.29029	8.03729	7.03217	10.3277	9.93135	9.7671
YNR034W	Protein with a possible role in tRNA export; shows similarity to 6-phosphogluconolactonase non-catalytic domains but does not exhibit this enzymatic activity; homologous to Sol2p, Sol3p, and Sol4p	SOL1	8.87529	8.89569	8.8572	8.86952	8.95126	9.5365	9.35111	8.98786	9.00327	9.50807	9.32321	9.24613	8.84923	10.2681	10.2819	10.3607
YOL032W	Protein with a possible role in phospholipid biosynthesis, based on inositol-excreting phenotype of the null mutant and its suppression by exogenous choline	OPI10	10.0695	10.4003	10.579	10.6764	10.1689	11.8031	11.4328	11.2873	10.1246	11.2633	11.163	11.0285	10.1309	12.394	12.4581	12.6988
YOL038C-A	---	---	6.73219	6.81631	6.74596	7.12213	7.03484	7.13185	7.34205	7.19882	6.7388	7.80721	7.50684	7.62645	6.97433	8.33064	8.18125	8.18885
YOL063C	Protein involved in transcriptional regulation of RNR2 and RNR3; expression of the gene is induced by DNA damage and null mutations confer increased resistance to hydroxyurea; N-terminal region has a leucine repeat and a WD40 repeat	CRT10	9.99159	10.1302	10.0904	10.0622	9.97908	10.6854	10.5882	10.6683	10.0411	10.7251	10.5009	10.4336	9.99099	11.1358	11.4493	11.3959
YOL084W	Protein of unknown function, expression is regulated by phosphate levels; green fluorescent protein (GFP)-fusion protein localizes to the cell periphery and vacuole	PHM7	7.93984	8.43536	8.58021	8.524	7.85917	9.12784	9.08919	9.16908	7.83569	10.0479	9.32939	8.95	7.89714	10.7027	10.3303	10.7761
YOL131W	---	---	4.58269	4.61881	4.94576	5.5448	4.77245	5.5965	6.02925	6.30004	4.83165	8.7384	8.02424	7.37616	4.51246	11.4334	11.8628	11.8825
YOL151W	3-methylbutanal reductase and NADPH-dependent methylglyoxal reductase (D-lactaldehyde dehydrogenase); stress induced (osmotic, ionic, oxidative, heat shock and heavy metals); regulated by the HOG pathway	GRE2	11.1209	11.6175	11.7614	11.9156	11.1224	11.7963	12.1983	12.624	11.0985	12.2081	12.202	12.5207	11.0865	12.1585	12.2831	12.6847
YOL155W-A	---	---	6.14725	6.41982	6.21081	6.88721	6.43826	6.75583	7.01537	7.11617	6.03513	7.34514	6.9127	6.87002	6.27753	7.36433	8.03059	8.28876
YOL156W	Putative hexose transporter that is nearly identical to Hxt9p, has similarity to major facilitator superfamily (MFS) transporters and is involved in pleiotropic drug resistance /// Possible pseudogene in strain S288C; YIL170W/HXT12 and the adjacent ORF, YIL171W, together encode a non-functional member of the hexose transporter family	HXT11 /// HXT12	4.83702	4.93269	4.81682	4.45736	4.90721	5.16633	5.29842	5.50327	4.95272	8.37062	7.94752	7.56635	5.00319	9.15618	9.77566	9.99747
YOL162W	---	---	7.24874	7.15232	6.98466	7.08407	7.16223	8.11318	8.28698	8.25375	7.25048	8.59545	8.05091	7.84518	7.16962	8.86623	9.32011	9.59267
YOL163W	---	---	6.5775	6.38439	6.48413	6.44649	6.45798	7.68598	7.66549	7.51625	6.58801	7.69348	7.43183	7.24936	6.51746	8.05105	8.37665	8.56088
YOR007C	Glutamine-rich cytoplasmic protein of unknown function; contains tetratricopeptide (TPR) repeats, which often mediate protein-protein interactions; has similarity to human SGT, which is a cochaperone that negatively regulates Hsp70	SGT2	12.1114	12.211	12.1946	12.2399	12.1042	13.0611	13.0969	13.1075	12.2085	13.2638	13.1506	13.1324	12.1849	13.4665	13.6278	13.5873
YOR023C	Subunit of the Ada histone acetyltransferase complex, required for structural integrity of the complex	AHC1	10.0702	10.3021	10.3544	10.3385	10.257	11.1281	11.2444	11.2568	10.0098	11.2953	11.1766	11.1538	10.1743	11.9988	12.3515	12.2376
YOR027W	Hsp90 cochaperone, interacts with the Ssa group of the cytosolic Hsp70 chaperones; activates the ATPase activity of Ssa1p; homolog of mammalian Hop protein	STI1	12.7206	12.812	12.8446	12.709	12.6917	13.9041	13.8039	13.7351	12.7263	13.4684	13.1476	13.0653	12.7249	14.0376	14.0547	13.9905
YOR040W	Mitochondrial glyoxalase II, catalyzes the hydrolysis of S-D-lactoylglutathione into glutathione and D-lactate	GLO4	8.28668	8.31929	8.28938	8.74423	8.42738	9.89655	10.0848	10.4279	8.28396	9.42118	9.16858	9.14941	8.4113	10.7885	10.9725	11.1517
YOR052C	---	---	11.0031	11.0322	11.0491	10.9154	11.0938	12.3071	12.2312	12.1878	11.0838	12.8423	12.7159	12.7744	11.1666	13.1108	13.1733	13.1936
YOR059C	---	---	9.78586	9.86726	9.86476	9.89096	9.77566	10.911	10.8163	10.7871	9.85695	11.5012	11.3845	11.3486	9.79865	12.5159	12.7417	12.6619
YOR062C	---	---	10.4022	10.2439	10.2379	10.3259	10.6939	11.5166	11.577	11.6174	10.4734	11.351	10.8091	10.5264	10.6849	11.8557	11.8947	11.9716
YOR134W	Rho GTPase activating protein (RhoGAP), stimulates the intrinsic GTPase activity of Rho1p, which plays a role in actin cytoskeleton organization and control of cell wall synthesis; structurally and functionally related to Sac7p	BAG7	7.78542	7.59419	7.4974	7.23804	8.08348	8.38122	8.88528	8.53705	7.70062	8.56052	7.71109	7.07959	7.9716	9.21738	8.83624	8.87138
YOR156C	SUMO ligase, catalyzes the covalent attachment of SUMO (Smt3p) to proteins; involved in maintenance of proper telomere length	NFI1	8.61263	8.52957	8.57854	8.82341	8.63605	9.42433	9.07945	9.10784	8.55776	9.26316	9.36812	9.18647	8.53737	10.3304	10.5243	10.3545
YOR338W	---	---	10.2683	9.80671	9.79432	9.64252	10.3662	11.5672	12.0117	12.2571	10.2851	10.3607	10.3384	10.2705	10.2593	11.2249	11.9263	12.2175
YPL052W	Regulator of ornithine decarboxylase (Spe1p), antizyme that binds to Spe1p to regulate ubiquitin-independent degradation; ribosomal frameshifting during synthesis of Oaz1p and its ubiquitin-mediated degradation are both polyamine-regulated	OAZ1	11.0832	10.8515	10.7252	11.1647	11.1704	12.0736	12.1655	11.9556	11.0527	11.8691	11.7083	11.6137	11.2136	12.4778	12.6613	12.7637
YPL109C	---	---	9.07363	9.36787	9.3624	9.43505	9.0455	10.1875	10.2466	10.2855	9.0288	10.0424	9.69831	9.71726	9.06154	10.7269	10.7325	10.7258
YPL113C	---	---	7.10083	7.49111	7.42332	7.54883	7.09655	8.48432	8.17748	7.85687	7.24328	9.2314	8.86653	8.79709	7.27167	9.1381	9.33119	9.24686
YPL119C	Putative ATP-dependent RNA helicase of the DEAD-box protein family; mutants show reduced stability of the 40S ribosomal subunit scanning through 5' untranslated regions of mRNAs	DBP1	7.73435	7.97576	8.04213	7.48745	7.72872	9.46636	9.5017	9.41637	7.78868	9.12321	9.35117	9.06262	7.61272	10.3501	10.408	10.4146
YPL119C-A	---	---	7.61469	8.00083	8.07846	7.81602	7.53887	9.71729	9.90871	10.0213	7.68768	9.52134	9.15876	8.93216	7.54666	10.4214	10.5187	10.685
YPL171C	Conserved NADPH oxidoreductase containing flavin mononucleotide (FMN), homologous to Oye2p with slight differences in ligand binding and catalytic properties; expression induced in cells treated with the mycotoxin patulin	OYE3	6.681	6.58871	6.68406	6.85273	6.66386	7.57321	7.79016	8.31996	6.68706	7.19545	7.07917	7.15457	6.41063	8.81094	8.91602	8.89849
YPL216W	---	---	7.00872	6.94604	6.78436	6.73889	6.96474	7.69034	7.46688	7.74792	7.04078	8.13713	7.87674	7.72867	7.09809	8.37587	9.03972	9.14982
YPL223C	Hydrophilin of unknown function; stress induced (osmotic, ionic, oxidative, heat shock and heavy metals); regulated by the HOG pathway	GRE1	8.17246	8.4251	8.38606	8.75441	8.13596	11.3125	12.7614	13.7907	8.23145	10.5947	9.90915	9.83603	8.19691	12.8405	13.3956	14.2632
YPL230W	Putative transcription factor containing a C2H2 zinc finger; mutation affects transcriptional regulation of genes involved in growth on non-fermentable carbon sources, response to salt stress and cell wall biosynthesis	USV1	8.56665	8.49695	8.57717	8.39088	8.60132	9.98403	10.053	10.0067	8.53894	9.52236	9.14171	8.74344	8.52311	10.1986	10.1941	10.3506
YPL240C	Hsp90 chaperone required for pheromone signaling and negative regulation of Hsf1p; docks with Tom70p for mitochondrial preprotein delivery; promotes telomerase DNA binding and nucleotide addition; interacts with Cns1p, Cpr6p, Cpr7p, Sti1p	HSP82	12.3962	12.7812	12.7967	12.6619	12.3477	13.9347	13.8362	13.778	12.4482	14.0787	13.7667	13.6047	12.4506	14.2974	14.353	14.3674
YPR061C	Probable Hsp40p co-chaperone, has a DnaJ-like domain and appears to be involved in ER-associated degradation of misfolded proteins containing a tightly folded cytoplasmic domain; inhibits replication of Brome mosaic virus in S. cerevisiae	JID1	7.51597	7.58495	7.47322	7.52552	7.54491	9.87602	9.84344	9.55337	7.52396	8.52299	8.2423	8.22571	7.58115	9.70294	9.96057	10.1442
YPR134W	Nuclear encoded protein needed for efficient splicing of mitochondrial COX1 aI5beta intron; mss18 mutations block cleavage of 5' exon - intron junction; phenotype of intronless strain suggests additional functions	MSS18	9.42	9.43206	9.36624	9.59781	9.25875	10.218	10.0253	10.0782	9.43249	10.1431	10.0184	9.91626	9.26909	10.6652	10.7702	10.8895
YPR157W	---	---	11.0223	10.5837	10.6424	10.0877	11.2138	10.501	11.2224	11.1522	11.022	11.0386	10.9532	11.0655	11.1976	9.35897	9.70308	10.1906
YPR158W	Protein of unknown function involved in destabilization of [URE3] prions; similar in sequence to Btn2p	CUR1	8.49435	8.93092	9.20358	9.29668	8.60973	11.1545	10.6339	10.3833	8.52049	9.96451	9.63342	9.46398	8.62218	11.3249	11.471	11.4745
YPR178W	Splicing factor, component of the U4/U6-U5 snRNP complex	PRP4	9.57577	9.57781	9.46302	9.40195	9.58126	10.3581	10.0536	9.9182	9.43212	10.3966	10.1398	9.96763	9.53031	10.9463	11.0796	10.771
YPR193C	Tetrameric histone acetyltransferase with similarity to Gcn5p, Hat1p, Elp3p, and Hpa3p; acetylates histones H3 and H4 in vitro and exhibits autoacetylation activity	HPA2	7.3243	7.13691	7.46415	7.64158	7.19745	9.31546	9.24589	9.80901	7.07007	9.77986	9.46027	9.29844	7.40287	11.0778	10.6858	11.0841
