# Supplementary material for: Synergistic effects of TOR and proteasome pathways on the yeast transcriptome and cell growth
Source: Open Biol. 2013 May;3(5):120137. doi: 10.1098/rsob.120137 (PMC3866871; doi:10.1098/rsob.120137)
Supplement: Supplementary File 3 [file rsob120137-s3.xlsx]

## Sheet: Sheet1
Rap+MG132+ All	Gene Title	Gene Symbol	Msn2/4 (agggg)	Gis1 (wagggat)	Hsf1 (gaannttc,ttcnngaa,gaannnnnnngaannnnnnngaa)	Rpn4 (gtggcaa)		Rap>MG132	ORF	ORF Gene name		Msn2/4 (agggg)	Gis1 (wagggat)	Hsf1 (gaannttc,ttcnngaa,gaannnnnnngaannnnnnngaa)	Rpn4 (gtggcaa)		Rap< MG132	ORF	ORF Gene name		Msn2/4 (agggg)	Gis1 (wagggat)	Hsf1 (gaannttc,ttcnngaa,gaannnnnnngaannnnnnngaa)	Rpn4 (gtggcaa)		Rap ≈ MG132	ORF	ORF Gene name		Msn2/4 (agggg)	Gis1 (wagggat)	Hsf1 (gaannttc,ttcnngaa,gaannnnnnngaannnnnnngaa)	Rpn4 (gtggcaa)
YAL005C	ATPase involved in protein folding and nuclear localization signal (NLS)-directed nuclear transport; member of heat shock protein 70 (HSP70) family; forms a chaperone complex with Ydj1p; localized to the nucleus, cytoplasm, and cell wall	SSA1	2	1	12	0			YGR088W CTT1	YGR088W CTT1		4	0	4	0			YBR062C	YBR062C		0	1	0	1			YCR021C HSP30	YCR021C HSP30		0	4	0	0
YAL039C	Cytochrome c heme lyase (holocytochrome c synthase), attaches heme to apo-cytochrome c (Cyc1p or Cyc7p) in the mitochondrial intermembrane space; human ortholog may have a role in microphthalmia with linear skin defects (MLS)	CYC3	0	0	0	0			YHR146W CRP1	YHR146W CRP1		0	0	0	0			YER142C MAG1	YER142C MAG1		2	0	0	0			YER101C AST2	YER101C AST2		3	1	4	0
YAL051W	Oleate-activated transcription factor, acts alone and as a heterodimer with Pip2p; activates genes involved in beta-oxidation of fatty acids and peroxisome organization and biogenesis	OAF1	0	1	0	0			YAL005C SSA1	YAL005C SSA1		2	1	12	0			YER012W PRE1	YER012W PRE1		0	0	2	1			YBR114W RAD16	YBR114W RAD16		2	0	0	0
YAL054C	Acetyl-coA synthetase isoform which, along with Acs2p, is the nuclear source of acetyl-coA for histone acetlyation; expressed during growth on nonfermentable carbon sources and under aerobic conditions	ACS1	3	0	0	2			YFL030W AGX1	YFL030W AGX1		1	0	8	0			YGL010W	YGL010W		0	0	4	1			YKL026C GPX1	YKL026C GPX1		4	1	2	0
YAL061W	Putative medium-chain alcohol dehydrogenase with similarity to BDH1; transcription induced by constitutively active PDR1 and PDR3; BDH2 is an essential gene	BDH2	3	1	4	0			YER045C ACA1	YER045C ACA1		1	0	0	0			YBL022C PIM1	YBL022C PIM1		0	0	2	1			YER096W SHC1	YER096W SHC1		1	2	0	0
YBL022C	ATP-dependent Lon protease, involved in degradation of misfolded proteins in mitochondria; required for biogenesis and maintenance of mitochondria	PIM1	0	0	2	1			YNL134C	YNL134C		2	0	0	0			YER143W DDI1	YER143W DDI1		1	0	0	0			YFR040W SAP155	YFR040W SAP155		1	1	2	0
YBL075C	ATPase involved in protein folding and the response to stress; plays a role in SRP-dependent cotranslational protein-membrane targeting and translocation; member of the heat shock protein 70 (HSP70) family; localized to the cytoplasm	SSA3	0	3	3	0			YNR002C ATO2	YNR002C ATO2		2	0	6	0			YGR048W UFD1	YGR048W UFD1		0	0	4	0			YJR052W RAD7	YJR052W RAD7		1	0	4	0
YBL078C	Component of autophagosomes and Cvt vesicles; undergoes conjugation to phosphatidylethanolamine (PE); Atg8p-PE is anchored to membranes, is involved in phagophore expansion, and may mediate membrane fusion during autophagosome formation	ATG8	2	0	0	0			YHR087W RTC3	YHR087W RTC3		4	1	0	0			YHL030W ECM29	YHL030W ECM29		2	0	0	1			YMR158C-A	YMR158C-A		1	0	0	0
YBR006W	Succinate semialdehyde dehydrogenase involved in the utilization of gamma-aminobutyrate (GABA) as a nitrogen source; part of the 4-aminobutyrate and glutamate degradation pathways; localized to the cytoplasm	UGA2	0	0	2	0			YDR055W PST1	YDR055W PST1		0	0	0	1			YNL155W	YNL155W		2	0	2	1			YDR265W PEX10	YDR265W PEX10		0	0	0	0
YBR062C	---	---	0	1	0	1			YDR057W YOS9	YDR057W YOS9		2	0	6	0			YDR168W CDC37	YDR168W CDC37		0	0	2	1			YHR156C LIN1	YHR156C LIN1		0	0	2	0
YBR072W	Small heat shock protein (sHSP) with chaperone activity; forms hollow, sphere-shaped oligomers that suppress unfolded proteins aggregation; oligomer activation requires a heat-induced conformational change; not expressed in unstressed cells	HSP26	4	0	6	0			YHR209W CRG1	YHR209W CRG1		2	0	0	0			YDR059C UBC5	YDR059C UBC5		0	0	0	1			YBR212W NGR1	YBR212W NGR1		2	0	2	0
YBR101C	Hsp70 (Ssa1p) nucleotide exchange factor, cytosolic homolog of Sil1p, which is the nucleotide exchange factor for BiP (Kar2p) in the endoplasmic reticulum	FES1	0	0	4	0			YMR169C ALD3	YMR169C ALD3		2	2	0	0			YDR104C SPO71	YDR104C SPO71		0	1	2	0			YBR273C UBX7	YBR273C UBX7		1	0	0	0
YBR114W	Protein that recognizes and binds damaged DNA in an ATP-dependent manner (with Rad7p) during nucleotide excision repair; subunit of Nucleotide Excision Repair Factor 4 (NEF4) and the Elongin-Cullin-Socs (ECS) ligase complex	RAD16	2	0	0	0			YER067W	YER067W		4	0	4	0			YDL007W RPT2	YDL007W RPT2		0	0	0	1			YDR216W ADR1	YDR216W ADR1		1	0	0	0
YBR117C	Transketolase, similar to Tkl1p; catalyzes conversion of xylulose-5-phosphate and ribose-5-phosphate to sedoheptulose-7-phosphate and glyceraldehyde-3-phosphate in the pentose phosphate pathway; needed for synthesis of aromatic amino acids	TKL2	2	0	1	0			YBL078C ATG8	YBL078C ATG8		2	0	0	0			YDL147W RPN5	YDL147W RPN5		1	0	0	1			YGL185C	YGL185C		1	0	8	0
YBR150C	Putative protein of unknown function; the authentic, non-tagged protein is detected in highly purified mitochondria in high-throughput studies	TBS1	0	0	6	0			YDR214W AHA1	YDR214W AHA1		0	1	10	1			YER004W FMP52	YER004W FMP52		2	0	0	0			YFL016C MDJ1	YFL016C MDJ1		7	0	1	0
YBR170C	Endoplasmic reticulum and nuclear membrane protein, forms a complex with Cdc48p and Ufd1p that recognizes ubiquitinated proteins in the endoplasmic reticulum and delivers them to the proteasome for degradation	NPL4	0	0	0	1			YDL149W ATG9	YDL149W ATG9		1	0	2	0			YDR363W-A SEM1	YDR363W-A SEM1		2	2	0	1			YJR091C JSN1	YJR091C JSN1		2	0	2	0
YBR212W	RNA binding protein that negatively regulates growth rate; interacts with the 3' UTR of the mitochondrial porin (POR1) mRNA and enhances its degradation; overexpression impairs mitochondrial function; expressed in stationary phase	NGR1	2	0	2	0			YDL091C UBX3	YDL091C UBX3		1	0	4	0			YGL011C SCL1	YGL011C SCL1		0	0	0	1			YGL096W TOS8	YGL096W TOS8		4	0	2	1
YBR231C	Protein of unknown function, component of the SWR1 complex, which exchanges histone variant H2AZ (Htz1p) for chromatin-bound histone H2A	SWC5	1	0	4	0			YDR258C HSP78	YDR258C HSP78		3	0	6	0			YJL001W PRE3	YJL001W PRE3		1	0	2	1			YER162C RAD4	YER162C RAD4		2	0	2	0
YBR273C	UBX (ubiquitin regulatory X) domain-containing protein that interacts with Cdc48p	UBX7	1	0	0	0			YLR149C	YLR149C		2	0	0	1			YDL132W CDC53	YDL132W CDC53		1	0	0	1			YIL097W FYV10	YIL097W FYV10		1	0	0	0
YBR280C	F-Box protein involved in proteasome-dependent degradation of Aah1p during entry of cells into quiescence; interacts with Skp1	SAF1	1	0	2	0			YBR280C SAF1	YBR280C SAF1		1	0	2	0			YGR231C PHB2	YGR231C PHB2		1	1	0	1			YJL155C FBP26	YJL155C FBP26		1	1	0	0
YCL057W	Zinc metalloendopeptidase, found in the cytoplasm and intermembrane space of mitochondria; with Cym1p, involved in degradation of mitochondrial proteins and of presequence peptides cleaved from imported proteins	PRD1	0	0	0	1			YDL169C UGX2	YDL169C UGX2		1	0	2	0			YKL145W RPT1	YKL145W RPT1		0	0	2	1			YGL093W SPC105	YGL093W SPC105		1	1	2	0
YCR021C	Hydrophobic plasma membrane localized, stress-responsive protein that negatively regulates the H(+)-ATPase Pma1p; induced by heat shock, ethanol treatment, weak organic acid, glucose limitation, and entry into stationary phase	HSP30	0	4	0	0			YJR096W	YJR096W		1	1	4	0			YLR247C IRC20	YLR247C IRC20		0	0	4	1			YOL063C CRT10	YOL063C CRT10		1	0	6	0
YCR061W	---	---	1	0	0	1			YNL305C	YNL305C		1	0	2	0			YKL162C	YKL162C		0	0	4	0			YGR053C	YGR053C		1	0	8	0
YDL007W	One of six ATPases of the 19S regulatory particle of the 26S proteasome involved in the degradation of ubiquitinated substrates; required for normal peptide hydrolysis by the core 20S particle	RPT2	0	0	0	1			YOR027W STI1	YOR027W STI1		0	0	10	0			YHR164C DNA2	YHR164C DNA2		0	0	0	0			YNL223W ATG4	YNL223W ATG4		1	0	2	0
YDL091C	UBX (ubiquitin regulatory X) domain-containing protein that interacts with Cdc48p, green fluorescent protein (GFP)-fusion protein localizes to the cytoplasm in a punctate pattern	UBX3	1	0	4	0			YIL055C	YIL055C		1	1	0	0			YFR052W RPN12	YFR052W RPN12		1	0	2	1			YFR003C YPI1	YFR003C YPI1		1	0	0	2
YDL115C	Protein of unknown function, deletion causes hypersensitivity to the K1 killer toxin	IWR1	2	1	4	0			YBR101C FES1	YBR101C FES1		0	0	4	0			YBR170C NPL4	YBR170C NPL4		0	0	0	1			YPR134W MSS18	YPR134W MSS18		0	0	2	0
YDL123W	Protein of unknown function, localized to the vacuolar outer membrane; predicted to be palmitoylated	SNA4	0	0	0	0			YJL144W	YJL144W		1	1	2	0			YOR059C	YOR059C		2	1	0	1			YLR102C APC9	YLR102C APC9		0	0	4	0
YDL132W	Cullin, structural protein of SCF complexes (which also contain Skp1p, Cdc34p, Hrt1p and an F-box protein) involved in ubiquitination; SCF promotes the G1-S transition by targeting G1 cyclins and the Cln-CDK inhibitor Sic1p for degradation	CDC53	1	0	0	1			YJR039W	YJR039W		2	0	2	0			YJL036W SNX4	YJL036W SNX4		1	0	0	1			YOL032W OPI10	YOL032W OPI10		0	0	9	0
YDL147W	Essential, non-ATPase regulatory subunit of the 26S proteasome lid, similar to mammalian p55 subunit and to another S. cerevisiae regulatory subunit, Rpn7p	RPN5	1	0	0	1			YLR422W	YLR422W		2	0	2	0			YIR025W MND2	YIR025W MND2		1	1	2	0			YDR036C EHD3	YDR036C EHD3		0	0	0	0
YDL149W	Transmembrane protein involved in forming Cvt and autophagic vesicles; cycles between the phagophore assembly site (PAS) and other cytosolic punctate structures, not found in autophagosomes; may be involved in membrane delivery to the PAS	ATG9	1	0	2	0			YJL057C IKS1	YJL057C IKS1		1	0	4	0			YML049C RSE1	YML049C RSE1		1	0	0	0			YDL115C IWR1	YDL115C IWR1		2	1	4	0
YDL169C	Protein of unknown function, transcript accumulates in response to any combination of stress conditions	UGX2	1	0	2	0			YIL101C XBP1	YIL101C XBP1		5	0	0	0			YGL163C RAD54	YGL163C RAD54		3	0	4	0			YGR184C UBR1	YGR184C UBR1		1	0	2	3
YDL204W	Protein of unknown function; has similarity to mammalian reticulon proteins; member of the RTNLA (reticulon-like A) subfamily	RTN2	1	1	2	1			YIL155C GUT2	YIL155C GUT2		1	0	2	0			YMR004W MVP1	YMR004W MVP1		0	1	2	0			YDR330W UBX5	YDR330W UBX5		1	0	6	1
YDL218W	---	---	1	2	0	0			YIL113W SDP1	YIL113W SDP1		3	0	4	0			YMR275C BUL1	YMR275C BUL1		0	0	0	1			YLR324W PEX30	YLR324W PEX30		0	0	0	0
YDL223C	Substrate of the Hub1p ubiquitin-like protein that localizes to the shmoo tip (mating projection); mutants are defective for mating projection formation, thereby implicating Hbt1p in polarized cell morphogenesis	HBT1	2	0	0	0			YDR122W KIN1	YDR122W KIN1		2	1	0	1			YFL007W BLM10	YFL007W BLM10		0	1	0	0			YGL141W HUL5	YGL141W HUL5		1	0	4	1
YDL243C	Putative aryl-alcohol dehydrogenase with similarity to P. chrysosporium aryl-alcohol dehydrogenase; mutational analysis has not yet revealed a physiological role /// Putative aryl-alcohol dehydrogenase with similarity to P. chrysosporium aryl-alcohol dehydrogenase, involved in the oxidative stress response; expression induced in cells treated with the mycotoxin patulin	AAD16 /// AAD4	1	0	4	0			YLR345W	YLR345W		2	0	0	0			YCL057W PRD1	YCL057W PRD1		0	0	0	1			YLR362W STE11	YLR362W STE11		1	0	0	0
YDL244W	Protein involved in synthesis of the thiamine precursor hydroxymethylpyrimidine (HMP); member of a subtelomeric gene family including THI5, THI11, THI12, and THI13 /// Protein involved in synthesis of the thiamine precursor hydroxymethylpyrimidine (HMP); member of a subtelomeric gene family including THI5, THI11, THI12, and THI13 /// Protein involved in synthesis of the thiamine precursor hydroxy…	THI11 /// THI12 /// THI13 /// THI5	0	0	2	0			YPL109C	YPL109C		2	1	0	0			YJL045W	YJL045W		0	0	2	1			YJR090C GRR1	YJR090C GRR1		0	0	2	2
YDR036C	3-hydroxyisobutyryl-CoA hydrolase, member of a family of enoyl-CoA hydratase/isomerases; non-tagged protein is detected in highly purified mitochondria in high-throughput studies; phosphorylated; mutation affects fluid-phase endocytosis	EHD3	0	0	0	0			YPR158W CUR1	YPR158W CUR1		1	1	7	0			YGL013C PDR1	YGL013C PDR1		0	0	0	1			YMR311C GLC8	YMR311C GLC8		0	0	4	0
YDR055W	Cell wall protein that contains a putative GPI-attachment site; secreted by regenerating protoplasts; up-regulated by activation of the cell integrity pathway, as mediated by Rlm1p; upregulated by cell wall damage via disruption of FKS1	PST1	0	0	0	1			YJL103C GSM1	YJL103C GSM1		3	0	0	1			YOR052C	YOR052C		1	0	0	2			YNL265C IST1	YNL265C IST1		0	0	4	0
YDR057W	ER quality-control lectin; integral subunit of the HRD ligase; serves as a receptor for misfolded N-glycosylated proteins, participates in their targeting to ERAD; member of the OS-9 protein family	YOS9	2	0	6	0			YDR329C PEX3	YDR329C PEX3		0	0	2	2			YML007W YAP1	YML007W YAP1		1	0	2	2			YNL054W VAC7	YNL054W VAC7		3	0	6	0
YDR059C	Ubiquitin-conjugating enzyme that mediates selective degradation of short-lived, abnormal, or excess proteins, including histone H3; central component of the cellular stress response; expression is heat inducible	UBC5	0	0	0	1			YML130C ERO1	YML130C ERO1		0	0	1	0					sum	26	9	44	29			YMR115W MGR3	YMR115W MGR3		1	1	0	0
YDR104C	Meiosis-specific protein of unknown function, required for spore wall formation during sporulation; dispensable for both nuclear divisions during meiosis	SPO71	0	1	2	0			YNL077W APJ1	YNL077W APJ1		3	0	3	0					average	0.666667	0.230769	1.12821	0.74359			YAL051W OAF1	YAL051W OAF1		0	1	0	0
YDR122W	Serine/threonine protein kinase involved in regulation of exocytosis; localizes to the cytoplasmic face of the plasma membrane; closely related to Kin2p	KIN1	2	1	0	1			YDR150W NUM1	YDR150W NUM1		1	0	0	0												YHR124W NDT80	YHR124W NDT80		0	1	0	0
YDR150W	Protein required for nuclear migration, localizes to the mother cell cortex and the bud tip; may mediate interactions of dynein and cytoplasmic microtubules with the cell cortex	NUM1	1	0	0	0			YER103W SSA4	YER103W SSA4		3	0	4	0												YHR176W FMO1	YHR176W FMO1		1	0	2	0
YDR168W	Essential Hsp90p co-chaperone; necessary for passage through the START phase of the cell cycle; stabilizes protein kinase nascent chains and participates along with Hsp90p in their folding	CDC37	0	0	2	1			YLL026W HSP104	YLL026W HSP104		3	0	8	0												YKR018C	YKR018C		1	0	0	0
YDR171W	Small heat shock protein (sHSP) with chaperone activity; forms barrel-shaped oligomers that suppress unfolded protein aggregation; involved in cytoskeleton reorganization after heat shock	HSP42	3	0	6	0			YPL119C-A	YPL119C-A		1	1	0	0												YOR023C AHC1	YOR023C AHC1		0	1	0	1
YDR182W-A	---	---	1	1	4	0			YML070W DAK1	YML070W DAK1		0	1	0	0												YIL152W	YIL152W		2	0	2	0
YDR214W	Co-chaperone that binds to Hsp82p and activates its ATPase activity; similar to Hch1p; expression is regulated by stresses such as heat shock	AHA1	0	1	10	1			YJL068C	YJL068C		2	3	2	0												YGR258C RAD2	YGR258C RAD2		0	1	6	0
YDR216W	Carbon source-responsive zinc-finger transcription factor, required for transcription of the glucose-repressed gene ADH2, of peroxisomal protein genes, and of genes required for ethanol, glycerol, and fatty acid utilization	ADR1	1	0	0	0			YBR072W HSP26	YBR072W HSP26		4	0	6	0												YML004C GLO1	YML004C GLO1		2	1	2	0
YDR256C	Catalase A, breaks down hydrogen peroxide in the peroxisomal matrix formed by acyl-CoA oxidase (Pox1p) during fatty acid beta-oxidation	CTA1	0	0	2	0			YIL160C POT1	YIL160C POT1		0	0	0	0												YOL163W	YOL163W		2	0	2	0
YDR258C	Oligomeric mitochondrial matrix chaperone that cooperates with Ssc1p in mitochondrial thermotolerance after heat shock; able to prevent the aggregation of misfolded proteins as well as resolubilize protein aggregates	HSP78	3	0	6	0			YIL136W OM45	YIL136W OM45		3	0	4	0												YOL162W	YOL162W		4	0	4	1
YDR265W	Peroxisomal membrane E3 ubiquitin ligase required for for Ubc4p-dependent Pex5p ubiquitination and peroxisomal matrix protein import; contains zinc-binding RING domain; mutations in human homolog cause various peroxisomal disorders	PEX10	0	0	0	0			YMR280C CAT8	YMR280C CAT8		1	0	4	0												YNL250W RAD50	YNL250W RAD50		0	0	0	1
YDR329C	Peroxisomal membrane protein (PMP) required required for the proper localization and stability of PMPs; interacts with Pex19p	PEX3	0	0	2	2			YNL274C GOR1	YNL274C GOR1		2	1	2	1												YGR110W CLD1	YGR110W CLD1		1	0	0	0
YDR330W	UBX (ubiquitin regulatory X) domain-containing protein that interacts with Cdc48p	UBX5	1	0	6	1			YDL223C HBT1	YDL223C HBT1		2	0	0	0												YJR050W ISY1	YJR050W ISY1		0	0	0	0
YDR363W-A	Component of the lid subcomplex of the regulatory subunit of the 26S proteasome; involved in mRNA export mediated by the TREX-2 complex (Sac3p-Thp1p); ortholog of human DSS1	SEM1	2	2	0	1			YER150W SPI1	YER150W SPI1		3	0	2	0												YMR201C RAD14	YMR201C RAD14		0	1	0	0
YDR391C	---	---	3	0	0	0			YDL204W RTN2	YDL204W RTN2		1	1	2	1												YPR178W PRP4	YPR178W PRP4		0	0	0	0
YDR479C	Peroxisomal integral membrane peroxin, involved in the regulation of peroxisomal size, number and distribution; genetic interactions suggest that Pex28p and Pex29p act at steps upstream of those mediated by Pex30p, Pex31p, and Pex32p	PEX29	2	0	2	0			YGR043C NQM1	YGR043C NQM1		3	0	2	0												YFL044C OTU1	YFL044C OTU1		0	0	2	1
YDR481C	Repressible alkaline phosphatase, a glycoprotein localized to the vacuole; regulated by levels of inorganic phosphate and by a system consisting of Pho4p, Pho9p, Pho80p, Pho81p and Pho85p; dephosphorylates phosphotyrosyl peptides	PHO8	1	1	0	1			YGL156W AMS1	YGL156W AMS1		0	1	0	0												YHL031C GOS1	YHL031C GOS1		1	0	0	1
YDR531W	Pantothenate kinase (ATP:D-pantothenate 4'-phosphotransferase, EC 2.7.1.33); catalyzes the first committed step in the universal biosynthetic pathway for synthesis of coenzyme A (CoA)	CAB1	1	0	0	0			YHR139C SPS100	YHR139C SPS100		3	0	2	1												YKL221W MCH2	YKL221W MCH2		0	0	4	0
YEL039C	Cytochrome c isoform 2, expressed under hypoxic conditions; electron carrier of the mitochondrial intermembrane space that transfers electrons from ubiquinone-cytochrome c oxidoreductase to cytochrome c oxidase during cellular respiration	CYC7	3	0	6	0			YKL107W	YKL107W		2	0	0	0												YLR392C	YLR392C		1	0	2	0
YEL070W	Deletion suppressor of mpt5 mutation	DSF1	1	1	2	1			YBR117C TKL2	YBR117C TKL2		2	0	1	0												YOR156C NFI1	YOR156C NFI1		1	0	0	0
YER004W	Protein of unknown function, localized to the mitochondrial outer membrane; induced by treatment with 8-methoxypsoralen and UVA irradiation	FMP52	2	0	0	0			YGR201C	YGR201C		2	0	4	0												YAL039C CYC3	YAL039C CYC3		0	0	0	0
YER012W	Beta 4 subunit of the 20S proteasome; localizes to the nucleus throughout the cell cycle	PRE1	0	0	2	1			YPL223C GRE1	YPL223C GRE1		0	1	0	0												YIL099W SGA1	YIL099W SGA1		6	0	0	0
YER042W	Methionine-S-sulfoxide reductase, involved in the response to oxidative stress; protects iron-sulfur clusters from oxidative inactivation along with MXR2; involved in the regulation of lifespan	MXR1	0	0	0	0			YMR175W SIP18	YMR175W SIP18		4	0	2	0												YEL039C CYC7	YEL039C CYC7		3	0	6	0
YER045C	Basic leucine zipper (bZIP) transcription factor of the ATF/CREB family, may regulate transcription of genes involved in utilization of non-optimal carbon sources	ACA1	1	0	0	0			YNL195C	YNL195C		0	0	2	0												YGL006W PMC1	YGL006W PMC1		4	0	2	0
YER067W	---	---	4	0	4	0			YMR174C PAI3	YMR174C PAI3		4	1	2	0												YGR142W BTN2	YGR142W BTN2		2	1	9	1
YER096W	Sporulation-specific activator of Chs3p (chitin synthase III), required for the synthesis of the chitosan layer of ascospores; has similarity to Skt5p, which activates Chs3p during vegetative growth; transcriptionally induced at alkaline pH	SHC1	1	2	0	0			YHR096C HXT5	YHR096C HXT5		2	1	2	0												YGL073W HSF1	YGL073W HSF1		1	0	2	1
YER101C	Protein that may have a role in targeting of plasma membrane [H+]ATPase (Pma1p) to the plasma membrane, as suggested by analysis of genetic interactions	AST2	3	1	4	0			YNL014W HEF3	YNL014W HEF3		1	0	0	0												YHR138C	YHR138C		1	0	2	0
YER103W	Heat shock protein that is highly induced upon stress; plays a role in SRP-dependent cotranslational protein-membrane targeting and translocation; member of the HSP70 family; cytoplasmic protein that concentrates in nuclei upon starvation	SSA4	3	0	4	0			YDR479C PEX29	YDR479C PEX29		2	0	2	0												YOR007C SGT2	YOR007C SGT2		0	1	5	1
YER142C	3-methyl-adenine DNA glycosylase involved in protecting DNA against alkylating agents; initiates base excision repair by removing damaged bases to create abasic sites that are subsequently repaired	MAG1	2	0	0	0			YBL075C SSA3	YBL075C SSA3		0	3	3	0												YLL039C UBI4	YLL039C UBI4		2	0	8	1
YER143W	DNA damage-inducible v-SNARE binding protein, contains a ubiquitin-associated (UBA) domain, may act as a negative regulator of constitutive exocytosis, may play a role in S-phase checkpoint control	DDI1	1	0	0	0			YBR006W UGA2	YBR006W UGA2		0	0	2	0												YDR171W HSP42	YDR171W HSP42		3	0	6	0
YER147C	Subunit of cohesin loading factor (Scc2p-Scc4p), a complex required for the loading of cohesin complexes onto chromosomes; involved in establishing sister chromatid cohesion during double-strand break repair via phosphorylated histone H2AX	SCC4	1	0	0	1			YNL194C	YNL194C		4	0	2	0												YLR216C CPR6	YLR216C CPR6		2	0	6	0
YER150W	GPI-anchored cell wall protein involved in weak acid resistance; basal expression requires Msn2p/Msn4p; expression is induced under conditions of stress and during the diauxic shift; similar to Sed1p	SPI1	3	0	2	0			YPR061C JID1	YPR061C JID1		2	1	0	0												YNL183C NPR1	YNL183C NPR1		0	0	0	1
YER162C	Protein that recognizes and binds damaged DNA (with Rad23p) during nucleotide excision repair; subunit of Nuclear Excision Repair Factor 2 (NEF2); homolog of human XPC protein	RAD4	2	0	2	0			YPL230W USV1	YPL230W USV1		6	0	0	0												YPL240C HSP82	YPL240C HSP82		2	1	4	1
YFL007W	Proteasome activator subunit; found in association with core particles, with and without the 19S regulatory particle; required for resistance to bleomycin, may be involved in protecting against oxidative damage; similar to mammalian PA200	BLM10	0	1	0	0			YAL054C ACS1	YAL054C ACS1		3	0	0	2												YLR327C TMA10	YLR327C TMA10		3	0	0	1
YFL016C	Co-chaperone that stimulates the ATPase activity of the HSP70 protein Ssc1p; involved in protein folding/refolding in the mitochodrial matrix; required for proteolysis of misfolded proteins; member of the HSP40 (DnaJ) family of chaperones	MDJ1	7	0	1	0			YEL070W DSF1	YEL070W DSF1		1	1	2	1												YGL180W ATG1	YGL180W ATG1		0	1	2	0
YFL030W	Alanine:glyoxylate aminotransferase (AGT), catalyzes the synthesis of glycine from glyoxylate, which is one of three pathways for glycine biosynthesis in yeast; has similarity to mammalian and plant alanine:glyoxylate aminotransferases	AGX1	1	0	8	0			YDL244W THI11 /// THI12 /// THI13 /// THI5	YDL244W THI11 /// THI12 /// THI13 /// THI5		0	0	2	0												YPL119C DBP1	YPL119C DBP1		1	0	4	0
YFL044C	Deubiquitylation enzyme that binds to the chaperone-ATPase Cdc48p; may contribute to regulation of protein degradation by deubiquitylating substrates that have been ubiquitylated by Ufd2p; member of the Ovarian Tumor (OTU) family	OTU1	0	0	2	1			YMR114C	YMR114C		0	1	3	1												YPR193C HPA2	YPR193C HPA2		2	0	0	1
YFL059W	Member of a stationary phase-induced gene family; transcription of SNZ2 is induced prior to diauxic shift, and also in the absence of thiamin in a Thi2p-dependent manner; forms a coregulated gene pair with SNO2; interacts with Thi11p /// Member of a stationary phase-induced gene family; transcription of SNZ2 is induced prior to diauxic shift, and also in the absence of thiamin in a Thi2p-dependen…	SNZ2 /// SNZ3	0	0	0	1			YOR040W GLO4	YOR040W GLO4		1	0	2	1														Sum	98	23	178	23
YFR003C	Inhibitor of the type I protein phosphatase Glc7p, which is involved in regulation of a variety of metabolic processes; overproduction causes decreased cellular content of glycogen	YPI1	1	0	0	2			YPL171C OYE3	YPL171C OYE3		0	0	2	0														average	1.27273	0.298701	2.31169	0.298701
YFR023W	Poly(A) binding protein, suppressor of DNA polymerase epsilon mutation, similar to Mip6p	PES4	0	1	0	0					Sum	136	28	186	15
YFR040W	Protein that forms a complex with the Sit4p protein phosphatase and is required for its function; member of a family of similar proteins including Sap4p, Sap185p, and Sap190p	SAP155	1	1	2	0					Average	1.72152	0.35443	2.35443	0.189873
YFR052W	Subunit of the 19S regulatory particle of the 26S proteasome lid; synthetically lethal with RPT1, which is an ATPase component of the 19S regulatory particle; physically interacts with Nob1p and Rpn3p	RPN12	1	0	2	1
YGL006W	Vacuolar Ca2+ ATPase involved in depleting cytosol of Ca2+ ions; prevents growth inhibition by activation of calcineurin in the presence of elevated concentrations of calcium; similar to mammalian PMCA1a	PMC1	4	0	2	0
YGL010W	---	---	0	0	4	1
YGL011C	Alpha 1 subunit of the 20S proteasome involved in the degradation of ubiquitinated substrates; 20S proteasome is the core complex of the 26S proteasome; essential for growth; detected in the mitochondria	SCL1	0	0	0	1
YGL013C	Zinc cluster protein that is a master regulator involved in recruiting other zinc cluster proteins to pleiotropic drug response elements (PDREs) to fine tune the regulation of multidrug resistance genes	PDR1	0	0	0	1
YGL073W	Trimeric heat shock transcription factor, activates multiple genes in response to stresses that include hyperthermia; recognizes variable heat shock elements (HSEs) consisting of inverted NGAAN repeats; posttranslationally regulated	HSF1	1	0	2	1
YGL093W	Protein required for accurate chromosome segregation, localizes to the nuclear side of the spindle pole body; forms a complex with Ydr532cp	SPC105	1	1	2	0
YGL096W	Homeodomain-containing protein and putative transcription factor found associated with chromatin; target of SBF transcription factor; induced during meiosis and under cell-damaging conditions; similar to Cup9p transcription factor	TOS8	4	0	2	1
YGL141W	Ubiquitin-conjugating enzyme (E4), elongates polyubiquitin chains on substrate proteins; works in opposition to Ubp6p polyubiquitin-shortening activity; required for retrograde transport of misfolded proteins into cytoplasm during ERAD	HUL5	1	0	4	1
YGL144C	Protein with putative serine active lipase domain	ROG1	1	0	0	0
YGL146C	Putative protein of unknown function; non-essential gene identified in a screen for mutants with increased levels of rDNA transcription; contains two putative transmembrane spans, but no significant homology to other known proteins	RRT6	2	0	0	0
YGL156W	Vacuolar alpha mannosidase, involved in free oligosaccharide (fOS) degradation; delivered to the vacuole in a novel pathway separate from the secretory pathway	AMS1	0	1	0	0
YGL163C	DNA-dependent ATPase, stimulates strand exchange by modifying the topology of double-stranded DNA; involved in the recombinational repair of double-strand breaks in DNA during vegetative growth and meiosis; member of the SWI/SNF family	RAD54	3	0	4	0
YGL180W	Protein ser/thr kinase required for vesicle formation in autophagy and the cytoplasm-to-vacuole targeting (Cvt) pathway; structurally required for phagophore assembly site formation; during autophagy forms a complex with Atg13p and Atg17p	ATG1	0	1	2	0
YGL185C	---	---	1	0	8	0
YGL254W	Transcription factor involved in sulfite metabolism, sole identified regulatory target is SSU1, overexpression suppresses sulfite-sensitivity of many unrelated mutants due to hyperactivation of SSU1, contains five zinc fingers	FZF1	0	0	2	0
YGR043C	Transaldolase of unknown function; transcription is repressed by Mot1p and induced by alpha-factor and during diauxic shift	NQM1	3	0	2	0
YGR048W	Protein that interacts with Cdc48p and Npl4p, involved in recognition of polyubiquitinated proteins and their presentation to the 26S proteasome for degradation; involved in transporting proteins from the ER to the cytosol	UFD1	0	0	4	0
YGR053C	---	---	1	0	8	0
YGR088W	Cytosolic catalase T, has a role in protection from oxidative damage by hydrogen peroxide	CTT1	4	0	4	0
YGR110W	Mitochondrial cardiolipin-specific phospholipase; functions upstream of Taz1p to generate monolyso-cardiolipin; transcription increases upon genotoxic stress; involved in restricting Ty1 transposition; has homology to mammalian CGI-58	CLD1	1	0	0	0
YGR127W	---	---	4	0	4	0
YGR142W	v-SNARE binding protein that facilitates specific protein retrieval from a late endosome to the Golgi; modulates arginine uptake, possible role in mediating pH homeostasis between the vacuole and plasma membrane H(+)-ATPase	BTN2	2	1	9	1
YGR184C	Ubiquitin-protein ligase (E3) that interacts with Rad6p/Ubc2p to ubiquitinate substrates of the N-end rule pathway; binds to the Rpn2p, Rpt1p, and Rpt6p proteins of the 19S particle of the 26S proteasome	UBR1	1	0	2	3
YGR201C	---	---	2	0	4	0
YGR231C	Subunit of the prohibitin complex (Phb1p-Phb2p), a 1.2 MDa ring-shaped inner mitochondrial membrane chaperone that stabilizes newly synthesized proteins; determinant of replicative life span; involved in mitochondrial segregation	PHB2	1	1	0	1
YGR258C	Single-stranded DNA endonuclease, cleaves single-stranded DNA during nucleotide excision repair to excise damaged DNA; subunit of Nucleotide Excision Repair Factor 3 (NEF3); homolog of human XPG protein	RAD2	0	1	6	0
YGR286C	Biotin synthase, catalyzes the conversion of dethiobiotin to biotin, which is the last step of the biotin biosynthesis pathway; complements E. coli bioB mutant	BIO2	1	0	0	1
YHL030W	Major component of the proteasome; tethers the proteasome core particle to the regulatory particle, and enhances the stability of the proteasome	ECM29	2	0	0	1
YHL031C	v-SNARE protein involved in Golgi transport, homolog of the mammalian protein GOS-28/GS28	GOS1	1	0	0	1
YHR017W	Non-essential mitochondrial protein of unknown function; mRNA induced during meiosis, peaking between mid to late prophase of meiosis I; similar to S. douglasii YSD83	YSC83	2	0	4	0
YHR087W	Protein of unknown function involved in RNA metabolism; has structural similarity to SBDS, the human protein mutated in Shwachman-Diamond Syndrome (the yeast SBDS ortholog = SDO1); null mutation suppresses cdc13-1 temperature sensitivity	RTC3	4	1	0	0
YHR096C	Hexose transporter with moderate affinity for glucose, induced in the presence of non-fermentable carbon sources, induced by a decrease in growth rate, contains an extended N-terminal domain relative to other HXTs	HXT5	2	1	2	0
YHR124W	Meiosis-specific transcription factor required for exit from pachytene and for full meiotic recombination; activates middle sporulation genes; competes with Sum1p for binding to promoters containing middle sporulation elements (MSE)	NDT80	0	1	0	0
YHR138C	---	---	1	0	2	0
YHR139C	Protein required for spore wall maturation; expressed during sporulation; may be a component of the spore wall; expression also induced in cells treated with the mycotoxin patulin	SPS100	3	0	2	1
YHR146W	Protein that binds to cruciform DNA structures	CRP1	0	0	0	0
YHR156C	Non-essential component of U5 snRNP; nuclear protein; physically interacts with Irr1p of cohesin complex; may link together proteins involved in chromosome segregation, mRNA splicing and DNA replication	LIN1	0	0	2	0
YHR160C	Peroxin required for targeting of peroxisomal matrix proteins containing PTS2; interacts with Pex7p; partially redundant with Pex21p	PEX18	1	0	2	0
YHR164C	Tripartite DNA replication factor with single-stranded DNA-dependent ATPase, ATP-dependent nuclease, and helicase activities; required for Okazaki fragment processing; involved in DNA repair; cell-cycle dependent localization	DNA2	0	0	0	0
YHR176W	Flavin-containing monooxygenase, localized to the cytoplasmic face of the ER membrane; catalyzes oxidation of biological thiols to maintain the ER redox buffer ratio for correct folding of disulfide-bonded proteins	FMO1	1	0	2	0
YHR190W	Farnesyl-diphosphate farnesyl transferase (squalene synthase), joins two farnesyl pyrophosphate moieties to form squalene in the sterol biosynthesis pathway	ERG9	3	0	0	0
YHR199C-A	Subunit of the conserved chromosomal passenger complex (CPC; Ipl1p-Sli15p-Bir1p-Nbl1p), which regulates mitotic chromosome segregation; not required for the kinase activity of the complex; mediates the interaction of Sli15p and Bir1p	NBL1	0	0	4	1
YHR209W	Putative S-adenosylmethionine-dependent methyltransferase; mediates cantharidin resistance	CRG1	2	0	0	0
YIL055C	---	---	1	1	0	0
YIL097W	Protein of unknown function, required for survival upon exposure to K1 killer toxin; involved in proteasome-dependent catabolite inactivation of FBPase; contains CTLH domain; plays role in anti-apoptosis	FYV10	1	0	0	0
YIL099W	Intracellular sporulation-specific glucoamylase involved in glycogen degradation; induced during starvation of a/a diploids late in sporulation, but dispensable for sporulation	SGA1	6	0	0	0
YIL101C	Transcriptional repressor that binds to promoter sequences of the cyclin genes, CYS3, and SMF2; expression is induced by stress or starvation during mitosis, and late in meiosis; member of the Swi4p/Mbp1p family; potential Cdc28p substrate	XBP1	5	0	0	0
YIL113W	Stress-inducible dual-specificity MAP kinase phosphatase, negatively regulates Slt2p MAP kinase by direct dephosphorylation, diffuse localization under normal conditions shifts to punctate localization after heat shock	SDP1	3	0	4	0
YIL136W	Protein of unknown function, major constituent of the mitochondrial outer membrane; located on the outer (cytosolic) face of the outer membrane	OM45	3	0	4	0
YIL152W	---	---	2	0	2	0
YIL154C	Transcriptional activator involved in maintenance of ion homeostasis and protection against DNA damage caused by bleomycin and other oxidants, contains a C-terminal leucine-rich repeat	IMP2'	1	0	2	0
YIL155C	Mitochondrial glycerol-3-phosphate dehydrogenase; expression is repressed by both glucose and cAMP and derepressed by non-fermentable carbon sources in a Snf1p, Rsf1p, Hap2/3/4/5 complex dependent manner	GUT2	1	0	2	0
YIL160C	3-ketoacyl-CoA thiolase with broad chain length specificity, cleaves 3-ketoacyl-CoA into acyl-CoA and acetyl-CoA during beta-oxidation of fatty acids	POT1	0	0	0	0
YIR011C	Protein that interacts with the karyopherin Srp1p; may have a role with Srp1p in ubiquitin-mediated protein degradation	STS1	1	1	2	0
YIR025W	Subunit of the anaphase-promoting complex (APC); necessary for maintaining sister chromatid cohesion in prophase I of meiosis by inhibiting premature ubiquitination and subsequent degradation of substrates by the APC(Ama1) ubiquitin ligase	MND2	1	1	2	0
YIR030C	Protein of unknown function, expression is sensitive to nitrogen catabolite repression and regulated by Dal80p; contains transmembrane domain	DCG1	2	1	4	0
YJL001W	Beta 1 subunit of the 20S proteasome, responsible for cleavage after acidic residues in peptides	PRE3	1	0	2	1
YJL036W	Sorting nexin, involved in retrieval of late-Golgi SNAREs from post-Golgi endosomes to the trans-Golgi network and in cytoplasm to vacuole transport; contains a PX phosphoinositide-binding domain; forms complexes with Snx41p and with Atg20p	SNX4	1	0	0	1
YJL045W	---	---	0	0	2	1
YJL057C	Putative serine/threonine kinase; expression is induced during mild heat stress; deletion mutants are hypersensitive to copper sulphate and resistant to sorbate; interacts with an N-terminal fragment of Sst2p	IKS1	1	0	4	0
YJL068C	---	---	2	3	2	0
YJL077W-B	---	---	1	0	0	0
YJL102W	Mitochondrial elongation factor involved in translational elongation	MEF2	4	0	0	1
YJL103C	Putative zinc cluster protein of unknown function; proposed to be involved in the regulation of energy metabolism, based on patterns of expression and sequence analysis	GSM1	3	0	0	1
YJL116C	Protein that functions with Nca2p to regulate mitochondrial expression of subunits 6 (Atp6p) and 8 (Atp8p ) of the Fo-F1 ATP synthase; member of the SUN family; expression induced in cells treated with the mycotoxin patulin	NCA3	1	0	2	1
YJL144W	---	---	1	1	2	0
YJL155C	Fructose-2,6-bisphosphatase, required for glucose metabolism	FBP26	1	1	0	0
YJR039W	---	---	2	0	2	0
YJR046W	DNA replication licensing factor, required for pre-replication complex assembly	TAH11	1	0	5	1
YJR050W	Component of the spliceosome complex involved in pre-mRNA splicing, auxiliary splicing factor that may modulate Syf1p activity and help optimize splicing; isy1 syf2 double mutation activates the spindle checkpoint, causing cell cycle arrest	ISY1	0	0	0	0
YJR052W	Protein that recognizes and binds damaged DNA in an ATP-dependent manner (with Rad16p) during nucleotide excision repair; subunit of Nucleotide Excision Repair Factor 4 (NEF4) and the Elongin-Cullin-Socs (ECS) ligase complex	RAD7	1	0	4	0
YJR078W	Putative tryptophan 2,3-dioxygenase or indoleamine 2,3-dioxygenase, required for the de novo biosynthesis of NAD from tryptophan via kynurenine; expresssion is upregulated upon telomere uncapping; regulated by Hst1p and Aft2p	BNA2	0	0	4	0
YJR090C	F-box protein component of the SCF ubiquitin-ligase complex; involved in carbon catabolite repression, glucose-dependent divalent cation transport, high-affinity glucose transport, morphogenesis, and sulfite detoxification	GRR1	0	0	2	2
YJR091C	Member of the Puf family of RNA-binding proteins, interacts with mRNAs encoding membrane-associated proteins; involved in localizing the Arp2/3 complex to mitochondria; overexpression causes increased sensitivity to benomyl	JSN1	2	0	2	0
YJR096W	---	---	1	1	4	0
YKL026C	Phospholipid hydroperoxide glutathione peroxidase induced by glucose starvation that protects cells from phospholipid hydroperoxides and nonphospholipid peroxides during oxidative stress	GPX1	4	1	2	0
YKL085W	Mitochondrial malate dehydrogenase, catalyzes interconversion of malate and oxaloacetate; involved in the tricarboxylic acid (TCA) cycle; phosphorylated	MDH1	2	0	0	0
YKL107W	---	---	2	0	0	0
YKL145W	One of six ATPases of the 19S regulatory particle of the 26S proteasome involved in the degradation of ubiquitinated substrates; required for optimal CDC20 transcription; interacts with Rpn12p and the E3 ubiquitin-protein ligase Ubr1p	RPT1	0	0	2	1
YKL155C	Mitochondrial ribosomal protein of the small subunit; also predicted to be an S-adenosylmethionine-dependent methyltransferase	RSM22	0	0	2	0
YKL162C	---	---	0	0	4	0
YKL221W	Protein with similarity to mammalian monocarboxylate permeases, which are involved in transport of monocarboxylic acids across the plasma membrane; mutant is not deficient in monocarboxylate transport	MCH2	0	0	4	0
YKR018C	---	---	1	0	0	0
YKR097W	Phosphoenolpyruvate carboxykinase, key enzyme in gluconeogenesis, catalyzes early reaction in carbohydrate biosynthesis, glucose represses transcription and accelerates mRNA degradation, regulated by Mcm1p and Cat8p, located in the cytosol	PCK1	1	0	0	0
YLL026W	Heat shock protein that cooperates with Ydj1p (Hsp40) and Ssa1p (Hsp70) to refold and reactivate previously denatured, aggregated proteins; responsive to stresses including: heat, ethanol, and sodium arsenite; involved in [PSI+] propagation	HSP104	3	0	8	0
YLL039C	Ubiquitin, becomes conjugated to proteins, marking them for selective degradation via the ubiquitin-26S proteasome system; essential for the cellular stress response; encoded as a polyubiquitin precursor comprised of 5 head-to-tail repeats	UBI4	2	0	8	1
YLL060C	Glutathione S-transferase capable of homodimerization; functional overlap with Gtt2p, Grx1p, and Grx2p	GTT2	0	0	4	0
YLR024C	Cytoplasmic ubiquitin-protein ligase (E3); required for ubiquitylation of Rpn4p; mediates formation of a Mub1p-Ubr2p-Rad6p complex	UBR2	1	0	0	0
YLR090W	Putative chaperone, homolog of E. coli DnaJ, closely related to Ydj1p; the authentic, non-tagged protein is detected in highly purified mitochondria in high-throughput studies	XDJ1	1	0	2	0
YLR102C	Subunit of the Anaphase-Promoting Complex/Cyclosome (APC/C), which is a ubiquitin-protein ligase required for degradation of anaphase inhibitors, including mitotic cyclins, during the metaphase/anaphase transition	APC9	0	0	4	0
YLR149C	---	---	2	0	0	1
YLR216C	Peptidyl-prolyl cis-trans isomerase (cyclophilin), catalyzes the cis-trans isomerization of peptide bonds N-terminal to proline residues; binds to Hsp82p and contributes to chaperone activity	CPR6	2	0	6	0
YLR247C	Putative helicase; localizes to the mitochondrion and the nucleus; YLR247C is not an essential gene; null mutant displays increased levels of spontaneous Rad52p foci	IRC20	0	0	4	1
YLR299W	Gamma-glutamyltranspeptidase, major glutathione-degrading enzyme; involved in detoxification of electrophilic xenobiotics; expression induced mainly by nitrogen starvation	ECM38	1	0	0	0
YLR307C-A	---	---	0	0	2	0
YLR324W	Peroxisomal integral membrane protein, involved in negative regulation of peroxisome number; partially functionally redundant with Pex31p; genetic interactions suggest action at a step downstream of steps mediated by Pex28p and Pex29p	PEX30	0	0	0	0
YLR327C	Protein of unknown function that associates with ribosomes	TMA10	3	0	0	1
YLR345W	---	---	2	0	0	0
YLR362W	Signal transducing MEK kinase involved in pheromone response and pseudohyphal/invasive growth pathways where it phosphorylates Ste7p, and the high osmolarity response pathway, via phosphorylation of Pbs2p; regulated by Ste20p and Ste50p	STE11	1	0	0	0
YLR392C	---	---	1	0	2	0
YLR422W	---	---	2	0	2	0
YML004C	Monomeric glyoxalase I, catalyzes the detoxification of methylglyoxal (a by-product of glycolysis) via condensation with glutathione to produce S-D-lactoylglutathione; expression regulated by methylglyoxal levels and osmotic stress	GLO1	2	1	2	0
YML007W	Basic leucine zipper (bZIP) transcription factor required for oxidative stress tolerance; activated by H2O2 through the multistep formation of disulfide bonds and transit from the cytoplasm to the nucleus; mediates resistance to cadmium	YAP1	1	0	2	2
YML049C	Protein involved in pre-mRNA splicing; component of the pre-spliceosome; associates with U2 snRNA; involved in ER to Golgi transport	RSE1	1	0	0	0
YML070W	Dihydroxyacetone kinase, required for detoxification of dihydroxyacetone (DHA); involved in stress adaptation	DAK1	0	1	0	0
YML088W	F-box receptor protein, subunit of the Skp1-Cdc53-F-box receptor (SCF) E3 ubiquitin ligase complex; binds to phosphorylated Ho endonuclease, allowing its ubiquitylation by SCF and subsequent degradation	UFO1	1	0	0	1
YML130C	Thiol oxidase required for oxidative protein folding in the endoplasmic reticulum	ERO1	0	0	1	0
YMR004W	Protein required for sorting proteins to the vacuole; overproduction of Mvp1p suppresses several dominant VPS1 mutations; Mvp1p and Vps1p act in concert to promote membrane traffic to the vacuole	MVP1	0	1	2	0
YMR017W	Meiosis-specific subunit of the t-SNARE complex, required for prospore membrane formation during sporulation; similar to but not functionally redundant with Sec9p; SNAP-25 homolog	SPO20	2	1	0	0
YMR081C	Serine-rich, hydrophilic protein with similarity to Mbr1p; overexpression suppresses growth defects of hap2, hap3, and hap4 mutants; expression is under glucose control; cotranscribed with NAM7 in a cyp1 mutant	ISF1	2	0	2	0
YMR100W	Protein that interacts with E2 and E3 enzymes Ubr2p and Rad6p and is required for ubiquitylation and degradation of Rpn4p; contains a MYND domain (residues 512 to 555); has a short half-life; has similarity to Aspergillus nidulans samB gene	MUB1	0	0	3	1
YMR114C	---	---	0	1	3	1
YMR115W	Subunit of the mitochondrial (mt) i-AAA protease supercomplex, which degrades misfolded mitochondrial proteins; forms a subcomplex with Mgr1p that binds to substrates to facilitate proteolysis; required for growth of cells lacking mtDNA	MGR3	1	1	0	0
YMR152W	Protein of unknown function; null mutant displays sensitivity to DNA damaging agents; the authentic, non-tagged protein is detected in highly purified mitochondria in high-throughput studies	YIM1	2	0	4	0
YMR158C-A	---	---	1	0	0	0
YMR159C	Conserved protein that interacts with Atg12p-Atg5p conjugates to form Atg12p-Atg5p-Atg16p multimers, which localize to the pre-autophagosomal structure and are required for autophagy	ATG16	0	1	4	0
YMR169C	Cytoplasmic aldehyde dehydrogenase, involved in beta-alanine synthesis; uses NAD+ as the preferred coenzyme; very similar to Ald2p; expression is induced by stress and repressed by glucose	ALD3	2	2	0	0
YMR174C	Cytoplasmic proteinase A (Pep4p) inhibitor, dependent on Pbs2p and Hog1p protein kinases for osmotic induction; intrinsically unstructured, N-terminal half becomes ordered in the active site of proteinase A upon contact	PAI3	4	1	2	0
YMR175W	Phospholipid-binding protein; expression is induced by osmotic stress	SIP18	4	0	2	0
YMR201C	Protein that recognizes and binds damaged DNA during nucleotide excision repair; subunit of Nucleotide Excision Repair Factor 1 (NEF1); contains zinc finger motif; homolog of human XPA protein	RAD14	0	1	0	0
YMR255W	Coiled-coiled protein of unknown function, identified as a high-copy suppressor of a dbp5 mutation	GFD1	0	1	1	0
YMR275C	Ubiquitin-binding component of the Rsp5p E3-ubiquitin ligase complex, functional homolog of Bul2p, disruption causes temperature-sensitive growth, overexpression causes missorting of amino acid permeases	BUL1	0	0	0	1
YMR276W	Nuclear-enriched ubiquitin-like polyubiquitin-binding protein, required for spindle pole body (SPB) duplication and for transit through the G2/M phase of the cell cycle, involved in proteolysis, interacts with the proteasome	DSK2	2	0	2	0
YMR280C	Zinc cluster transcriptional activator necessary for derepression of a variety of genes under non-fermentative growth conditions, active after diauxic shift, binds carbon source responsive elements	CAT8	1	0	4	0
YMR306W	Protein involved in spore wall assembly, has similarity to 1,3-beta-D-glucan synthase catalytic subunits Fks1p and Gsc2p; the authentic, non-tagged protein is detected in highly purified mitochondria in high-throughput studies	FKS3	0	0	4	1
YMR311C	Regulatory subunit of protein phosphatase 1 (Glc7p), involved in glycogen metabolism and chromosome segregation; proposed to regulate Glc7p activity via conformational alteration; ortholog of the mammalian protein phosphatase inhibitor 2	GLC8	0	0	4	0
YNL014W	Translational elongation factor EF-3; paralog of YEF3 and member of the ABC superfamily; stimulates EF-1 alpha-dependent binding of aminoacyl-tRNA by the ribosome; normally expressed in zinc deficient cells	HEF3	1	0	0	0
YNL023C	Protein that binds to Fpr1p, conferring rapamycin resistance by competing with rapamycin for Fpr1p binding; accumulates in the nucleus upon treatment of cells with rapamycin; has similarity to D. melanogaster shuttle craft and human NFX1	FAP1	0	0	4	1
YNL054W	Integral vacuolar membrane protein involved in vacuole inheritance and morphology; activates Fab1p kinase activity under basal conditions and also after hyperosmotic shock	VAC7	3	0	6	0
YNL077W	Putative chaperone of the HSP40 (DNAJ) family; overexpression interferes with propagation of the [Psi+] prion; the authentic, non-tagged protein is detected in highly purified mitochondria in high-throughput studies	APJ1	3	0	3	0
YNL094W	Protein of unknown function, interacts with Rvs161p and Rvs167p; computational analysis of protein-protein interactions in large-scale studies suggests a possible role in actin filament organization	APP1	1	1	0	1
YNL134C	---	---	2	0	0	0
YNL155W	---	---	2	0	2	1
YNL183C	Protein kinase that stabilizes several plasma membrane amino acid transporters by antagonizing their ubiquitin-mediated degradation	NPR1	0	0	0	1
YNL194C	---	---	4	0	2	0
YNL195C	---	---	0	0	2	0
YNL223W	Conserved cysteine protease required for autophagy; cleaves Atg8p to a form required for autophagosome and Cvt vesicle generation	ATG4	1	0	2	0
YNL234W	---	---	2	0	4	0
YNL250W	Subunit of MRX complex, with Mre11p and Xrs2p, involved in processing double-strand DNA breaks in vegetative cells, initiation of meiotic DSBs, telomere maintenance, and nonhomologous end joining	RAD50	0	0	0	1
YNL265C	Protein with a positive role in the multivesicular body sorting pathway; functions and forms a complex with Did2p; recruitment to endosomes is mediated by the Vps2p-Vps24p subcomplex of ESCRT-III; also interacts with Vps4p	IST1	0	0	4	0
YNL274C	Glyoxylate reductase; null mutation results in increased biomass after diauxic shift; the authentic, non-tagged protein is detected in highly purified mitochondria in high-throughput studies	GOR1	2	1	2	1
YNL305C	---	---	1	0	2	0
YNR002C	Putative transmembrane protein involved in export of ammonia, a starvation signal that promotes cell death in aging colonies; phosphorylated in mitochondria; member of the TC 9.B.33 YaaH family; homolog of Ady2p and Y. lipolytica Gpr1p	ATO2	2	0	6	0
YNR034W	Protein with a possible role in tRNA export; shows similarity to 6-phosphogluconolactonase non-catalytic domains but does not exhibit this enzymatic activity; homologous to Sol2p, Sol3p, and Sol4p	SOL1	1	0	0	0
YOL032W	Protein with a possible role in phospholipid biosynthesis, based on inositol-excreting phenotype of the null mutant and its suppression by exogenous choline	OPI10	0	0	9	0
YOL038C-A	---	---	1	0	4	1
YOL063C	Protein involved in transcriptional regulation of RNR2 and RNR3; expression of the gene is induced by DNA damage and null mutations confer increased resistance to hydroxyurea; N-terminal region has a leucine repeat and a WD40 repeat	CRT10	1	0	6	0
YOL084W	Protein of unknown function, expression is regulated by phosphate levels; green fluorescent protein (GFP)-fusion protein localizes to the cell periphery and vacuole	PHM7	4	0	0	0
YOL131W	---	---	0	0	2	1
YOL151W	3-methylbutanal reductase and NADPH-dependent methylglyoxal reductase (D-lactaldehyde dehydrogenase); stress induced (osmotic, ionic, oxidative, heat shock and heavy metals); regulated by the HOG pathway	GRE2	0	1	2	0
YOL155W-A	---	---	0	0	0	0
YOL156W	Putative hexose transporter that is nearly identical to Hxt9p, has similarity to major facilitator superfamily (MFS) transporters and is involved in pleiotropic drug resistance /// Possible pseudogene in strain S288C; YIL170W/HXT12 and the adjacent ORF, YIL171W, together encode a non-functional member of the hexose transporter family	HXT11 /// HXT12	1	1	0	0
YOL162W	---	---	4	0	4	1
YOL163W	---	---	2	0	2	0
YOR007C	Glutamine-rich cytoplasmic protein of unknown function; contains tetratricopeptide (TPR) repeats, which often mediate protein-protein interactions; has similarity to human SGT, which is a cochaperone that negatively regulates Hsp70	SGT2	0	1	5	1
YOR023C	Subunit of the Ada histone acetyltransferase complex, required for structural integrity of the complex	AHC1	0	1	0	1
YOR027W	Hsp90 cochaperone, interacts with the Ssa group of the cytosolic Hsp70 chaperones; activates the ATPase activity of Ssa1p; homolog of mammalian Hop protein	STI1	0	0	10	0
YOR040W	Mitochondrial glyoxalase II, catalyzes the hydrolysis of S-D-lactoylglutathione into glutathione and D-lactate	GLO4	1	0	2	1
YOR052C	---	---	1	0	0	2
YOR059C	---	---	2	1	0	1
YOR062C	---	---	2	0	4	0
YOR134W	Rho GTPase activating protein (RhoGAP), stimulates the intrinsic GTPase activity of Rho1p, which plays a role in actin cytoskeleton organization and control of cell wall synthesis; structurally and functionally related to Sac7p	BAG7	5	0	0	0
YOR156C	SUMO ligase, catalyzes the covalent attachment of SUMO (Smt3p) to proteins; involved in maintenance of proper telomere length	NFI1	1	0	0	0
YOR338W	---	---	0	0	4	0
YPL052W	Regulator of ornithine decarboxylase (Spe1p), antizyme that binds to Spe1p to regulate ubiquitin-independent degradation; ribosomal frameshifting during synthesis of Oaz1p and its ubiquitin-mediated degradation are both polyamine-regulated	OAZ1	0	0	3	0
YPL109C	---	---	2	1	0	0
YPL113C	---	---	0	0	2	0
YPL119C	Putative ATP-dependent RNA helicase of the DEAD-box protein family; mutants show reduced stability of the 40S ribosomal subunit scanning through 5' untranslated regions of mRNAs	DBP1	1	0	4	0
YPL119C-A	---	---	1	1	0	0
YPL171C	Conserved NADPH oxidoreductase containing flavin mononucleotide (FMN), homologous to Oye2p with slight differences in ligand binding and catalytic properties; expression induced in cells treated with the mycotoxin patulin	OYE3	0	0	2	0
YPL216W	---	---	1	1	2	0
YPL223C	Hydrophilin of unknown function; stress induced (osmotic, ionic, oxidative, heat shock and heavy metals); regulated by the HOG pathway	GRE1	0	1	0	0
YPL230W	Putative transcription factor containing a C2H2 zinc finger; mutation affects transcriptional regulation of genes involved in growth on non-fermentable carbon sources, response to salt stress and cell wall biosynthesis	USV1	6	0	0	0
YPL240C	Hsp90 chaperone required for pheromone signaling and negative regulation of Hsf1p; docks with Tom70p for mitochondrial preprotein delivery; promotes telomerase DNA binding and nucleotide addition; interacts with Cns1p, Cpr6p, Cpr7p, Sti1p	HSP82	2	1	4	1
YPR061C	Probable Hsp40p co-chaperone, has a DnaJ-like domain and appears to be involved in ER-associated degradation of misfolded proteins containing a tightly folded cytoplasmic domain; inhibits replication of Brome mosaic virus in S. cerevisiae	JID1	2	1	0	0
YPR134W	Nuclear encoded protein needed for efficient splicing of mitochondrial COX1 aI5beta intron; mss18 mutations block cleavage of 5' exon - intron junction; phenotype of intronless strain suggests additional functions	MSS18	0	0	2	0
YPR157W	---	---	1	0	6	0
YPR158W	Protein of unknown function involved in destabilization of [URE3] prions; similar in sequence to Btn2p	CUR1	1	1	7	0
YPR178W	Splicing factor, component of the U4/U6-U5 snRNP complex	PRP4	0	0	0	0
YPR193C	Tetrameric histone acetyltransferase with similarity to Gcn5p, Hat1p, Elp3p, and Hpa3p; acetylates histones H3 and H4 in vitro and exhibits autoacetylation activity	HPA2	2	0	0	1
